# Supplementary material for: Transtibial limb loss does not increase metabolic cost in three-dimensional computer simulations of human walking
Source: PeerJ. 2021 Aug 4;9:e11960. doi: 10.7717/peerj.11960 (PMC8349165; doi:10.7717/peerj.11960)
Supplement: Supplemental Information 1 — Each subject’s simulation output and Matlab code for generating plots presenting the data. [file peerj-09-11960-s001.zip › TTA3D_solns_rev/Pre/GRF/soln_walk_N50_wm100_S34_GRF.sto]

DataType=double
version=3
OpenSimVersion=4.2
endheader
time	ground_force_r_vx	ground_force_r_vy	ground_force_r_vz	ground_force_r_px	ground_force_r_py	ground_force_r_pz	ground_force_l_vx	ground_force_l_vy	ground_force_l_vz	ground_force_l_px	ground_force_l_py	ground_force_l_pz	ground_torque_r_x	ground_torque_r_y	ground_torque_r_z	ground_torque_l_x	ground_torque_l_y	ground_torque_l_z
0	-44.2002540235399	34.35938139591789	0.7271067023476233	0	0	0	188.3124435032257	844.4088021545148	30.26380920801058	0	0	0	0.01895733264368391	0.04650021656473016	-0.6943776264765452	3.150625419071921	-2.042912002522684	112.8981410953362
0.01	-86.73310133232843	83.1979435808431	7.44652777316039	0	0	0	197.139818021829	786.4978686551278	25.34878468239895	0	0	0	-0.1039620070980495	0.05273777677019408	-1.092615342905779	0.4605943353124893	-1.020871345978758	100.8982324200181
0.02	-82.69806318242439	173.2242267555451	29.85296008408371	0	0	0	198.2088192972122	713.1523511093765	19.70022851974202	0	0	0	-0.5178295545974713	0.3875489530090657	-0.1186959190431674	-1.98221037817179	-0.1454361030042451	85.555662725887
0.03	-75.52657286690111	302.8075613434244	26.78524183854899	0	0	0	191.0073962941115	626.4025767831519	13.89224864252694	0	0	0	-0.8656824158178081	1.014530571653766	1.723369616201717	-3.895528327738689	0.4354406017330835	67.48233110921404
0.04	-114.5269638504036	443.2289508607357	11.90539888614845	0	0	0	173.3956788833811	528.2113982795065	7.033422009000227	0	0	0	-1.297253464309064	1.904128192121717	3.804254308969129	-5.164687619842137	0.9830680404379737	47.87926065454981
0.05	-119.7454570160972	520.5890004097527	4.101473218306102	0	0	0	149.3944808130173	431.9635033873107	2.14541344334533	0	0	0	-1.69087606318514	2.825230560078841	6.226140798647947	-4.924991902035317	1.372511130779768	31.08793344195709
0.06	-147.0944955834757	580.7306120136009	-1.906764998208331	0	0	0	127.8252145449238	351.2560002835145	-3.903269309879514	0	0	0	-2.250948049950395	3.326748809714913	8.617689475778178	-4.069482791427044	1.735645663879396	22.80626687305029
0.07000000000000001	-143.29010171646	640.2447064209172	-8.200030222421297	0	0	0	110.3671849268649	271.9892178114695	-7.548535099811078	0	0	0	-3.293971015369045	3.696556811661915	12.82617771833135	-3.036530326319642	1.732666476741341	18.01269512101636
0.08	-160.262945816505	689.8968313225196	-16.52143359417027	0	0	0	82.00850488661663	184.7003715042607	-9.179785616046333	0	0	0	-4.572520337874103	3.984351406971924	17.5929835965397	-1.883470500681212	1.454687468639912	12.43726706550653
0.09	-154.6790547345114	719.8293343970629	-23.14131933680055	0	0	0	33.03021881006684	87.13294397764054	-12.3406916099981	0	0	0	-5.465165950247283	4.510250313764144	22.04074181908104	-0.4943529670834361	0.9705505552202236	5.528834526002853
0.1	-159.1712138738632	741.7607010608143	-28.55765378581303	0	0	0	0.1114070165568315	-0.2293882294416287	0.1990915530885726	0	0	0	-6.053534428177252	4.569202705310285	25.49643016884688	-0.007494450352346867	-0.006818470757054691	-0.0036677941107258
0.11	-147.9578459122641	762.8831588150591	-32.92642837088056	0	0	0	-1.74125149774065e-05	1.613857141245394e-05	-1.370408723982555e-05	0	0	0	-6.588584492389752	4.720225897956278	28.96563912159255	1.05814538989813e-06	9.451158715312083e-07	-2.314749203601199e-07
0.12	-145.0204744559224	773.5226573776946	-35.26122225351503	0	0	0	4.519322358266603e-10	-2.985565953462689e-10	2.455341516993742e-10	0	0	0	-6.967279420477378	4.785983293433866	31.2558672957348	-2.08969167869555e-11	-1.948693251843737e-11	1.476795824071328e-11
0.13	-130.6727852469232	765.8645633295847	-35.33021046973992	0	0	0	7.029061569269144e-10	-4.096426912502303e-10	2.712999687732829e-10	0	0	0	-7.149245649107667	4.803944988622309	32.53853620314616	-2.640953011164345e-11	-2.524819859535564e-11	3.03010771890981e-11
0.14	-124.2295741808292	751.7470360593329	-34.71712768650544	0	0	0	1.822679900775295e-08	-9.518322301561695e-09	3.312397464066424e-09	0	0	0	-7.247227272213287	4.579745794198512	32.99396570521934	-4.386939640760087e-10	-5.162641976389051e-10	9.304097778886265e-10
0.15	-109.8251666910823	737.2934303271642	-34.17675742709063	0	0	0	2.229022690742431e-05	-1.030247967189117e-05	3.32013480832091e-07	0	0	0	-7.352703308418394	4.486996115680422	33.47200897765358	1.819974696683736e-07	4.37744333229463e-07	1.366136054469084e-06
0.16	-101.4262779927165	719.9985281658917	-33.63650373427409	0	0	0	-0.0004031233783848436	0.000170404871773138	2.943568021500013e-05	0	0	0	-7.402327100167794	4.310518316618825	33.465728323754	-5.668943223389288e-06	-8.934295086022503e-06	-2.591542873548055e-05
0.17	-86.98417220481939	698.776721605183	-33.22538020388836	0	0	0	-0.0004644570301916355	0.0001825181363543622	4.148761682326041e-05	0	0	0	-7.387666587792872	4.212254801439571	33.27599301493328	-6.820235513388283e-06	-1.04162820695809e-05	-3.052834159947371e-05
0.18	-78.0618351253715	677.0245948424167	-32.68007031175136	0	0	0	-0.0007517814657714304	0.0002783769037379292	5.724567294571501e-05	0	0	0	-7.329881196500864	4.037028500280145	32.79550575534961	-9.81385903331104e-06	-1.632652414909578e-05	-4.948772964394046e-05
0.19	-65.34798244660556	654.7605136826152	-32.1454128200439	0	0	0	-0.001853869665714766	0.0006545073409585911	0.0001067157074144324	0	0	0	-7.226893675642211	3.932963868053875	32.34809761410947	-2.054406833387288e-05	-3.861182395294344e-05	-0.0001200795049046572
0.2	-57.52660836757157	632.4140023071736	-31.16164381856493	0	0	0	-0.006413853224746603	0.002176982623589831	0.000242486006175688	0	0	0	-7.054521379015522	3.692887041914405	31.69561442662984	-5.851756723717484e-05	-0.0001275581691453178	-0.0004026300187882859
0.21	-47.20097341165538	610.8158614240308	-30.09846473778649	0	0	0	-0.02765969126317522	0.009093216187741303	0.0004828737206177203	0	0	0	-6.809293376793267	3.449881222132364	31.12800715492084	-0.0002011684241990019	-0.0005237959859485762	-0.001659418733489483
0.22	-40.5192929418973	592.5152067076586	-28.25907119799826	0	0	0	-0.131060970162402	0.04198016752268696	0.0001464020866665901	0	0	0	-6.527628602197184	3.090244450720398	30.57986505793156	-0.0007695660029784574	-0.002376712701442786	-0.007417670489679102
0.23	-31.51901444138155	578.4954328059035	-26.87130914869101	0	0	0	-0.6023542077762353	0.1889038123831126	-0.00541870131389097	0	0	0	-6.216818766167799	2.832126449962953	30.31399867665985	-0.003030576206513722	-0.01057504715314234	-0.03177258776680707
0.24	-25.00849505451694	568.2917485427046	-25.30255609587982	0	0	0	-2.31127978881782	0.7127902521778331	-0.03893610574125249	0	0	0	-5.889381874217584	2.612542479686557	30.18386451704132	-0.0102697701425354	-0.03943838388928829	-0.112351969440306
0.25	-16.89136584968098	560.84810367046	-24.318329705197	0	0	0	-6.480209464254832	1.978210764567218	-0.1724841405667092	0	0	0	-5.542096048538899	2.534462374059441	30.32959436169898	-0.02501506314886262	-0.1069852100066793	-0.2871631023176233
0.26	-11.20194997747343	555.4561560744742	-23.28624678092639	0	0	0	-12.44851514254948	3.793840757693308	-0.4714565248024678	0	0	0	-5.19564991625816	2.475268569464013	30.65477580845216	-0.04160549763821397	-0.1983881556868104	-0.4978085683177111
0.27	-4.831430605806221	551.9193690517782	-22.75549212151248	0	0	0	-16.36744328791567	5.014770167684502	-0.800077052234633	0	0	0	-4.848865789724214	2.531838237759028	31.27852152436562	-0.04872376869291672	-0.2524881835572121	-0.5857054535066696
0.28	-0.02731677702562085	550.5907611584394	-22.21172100412303	0	0	0	-15.20622049146939	4.693263296161144	-0.8507097217057962	0	0	0	-4.50521200244739	2.623927772756256	32.0666859924013	-0.04383655614176032	-0.229800642698047	-0.484133176161692
0.29	5.394330964819799	551.4092409418342	-22.2517000678593	0	0	0	-10.82644569758999	3.365533513539652	-0.6179185432142734	0	0	0	-4.147587443801346	2.818608234500823	33.03267540940638	-0.03325882204370281	-0.1630603386335807	-0.3053654122486871
0.3	8.935183696070723	554.3639204280792	-22.28969151209281	0	0	0	-5.985502177926477	1.871693690393909	-0.3316948948403527	0	0	0	-3.7796065386765	3.04052733107724	34.04109294242172	-0.01997778903135485	-0.09030789721313173	-0.1491002101162901
0.31	13.39971095201394	560.1040862792182	-22.98209172047187	0	0	0	-2.051240511025664	0.6434652668614115	-0.1128500845660294	0	0	0	-3.404744339092322	3.300905590891315	35.15658935182915	-0.007039462440921511	-0.03035799996242882	-0.04517024116625253
0.32	17.5950925359101	567.3807572581744	-23.10361239958568	0	0	0	-0.1890662213885363	0.0594394657338897	-0.01077828745253121	0	0	0	-3.062072035088766	3.518231982097828	36.30876700588013	-0.0004304665229369536	-0.002042180169711902	-0.00372121532559154
0.33	23.68379462182279	577.6030654860206	-23.39763556185429	0	0	0	-0.01717555493796527	0.005410027587896315	-0.0008579107887203021	0	0	0	-2.78757452756596	3.770693442390793	38.12897781639364	0.0001425402445465881	0.0004238455795557404	-0.0001877912707011594
0.34	29.01206914995566	593.1589908199986	-24.07837078973837	0	0	0	-0.01951166063932074	0.006161458481161222	-0.0009753341545665679	0	0	0	-2.614690300226184	4.011426331184779	41.03846480923509	0.0001951324232665826	0.0006097760666642743	-6.535698808670672e-05
0.35	34.73039547779287	612.3652190796469	-25.1703910718562	0	0	0	-0.03540560504990662	0.0112512787584698	-0.001289903015460445	0	0	0	-2.546700877011125	4.268832701504711	44.95251198421607	0.0003032993404409287	0.0009189803019790994	-0.0004596955640746539
0.36	41.0445845978789	635.3333216150018	-26.57181036767317	0	0	0	-0.4504473337087956	0.144039181453965	-0.008913197409376322	0	0	0	-2.618496976891099	4.524721624460089	49.97155946341035	0.002590902456444578	0.007504770839396623	-0.01079031093272135
0.37	47.63100935078998	661.3710153895161	-28.22223947955755	0	0	0	-5.469907431185717	1.765309632331754	-0.05533013437306217	0	0	0	-2.861081053903137	4.79239107928651	56.08757472614968	0.02037394139067404	0.05951853939338068	-0.1283047582638809
0.38	54.43243348161868	688.1396774825148	-29.80847247230508	0	0	0	-25.8450982780281	8.552830858220586	-0.06198516932257419	0	0	0	-3.302509791953055	5.027721664608345	63.12208651363784	0.05817382839436714	0.173223446589828	-0.5633832339976805
0.39	61.75798682451281	720.581002682422	-31.51899316880834	0	0	0	-44.01121496026584	15.30704024196568	0.1851027875925826	0	0	0	-3.994620764650268	5.22791816802394	71.9931151047778	0.06309111796750991	0.1951708866665404	-0.897715259863236
0.4	66.15458952841716	759.1698237265219	-32.60588711292534	0	0	0	-42.38635107115928	15.63117629562127	0.5150685708969504	0	0	0	-4.951441610126558	5.231140490325797	83.00144138016132	0.03630182361537544	0.1294677986942171	-0.8310842749060746
0.41	68.36414073590906	792.5253523558836	-33.30715352727601	0	0	0	-34.48392213113917	13.43581543162252	0.8243923331884802	0	0	0	-6.028683011886203	5.071909153416928	94.25496332866857	0.006420771868114458	0.06081497913325491	-0.6696503527799996
0.42	72.38425598917048	819.8893620381656	-34.17961253543658	0	0	0	-26.05968478372337	10.74214401769157	1.066427213164631	0	0	0	-7.040199094276564	4.894273131154666	104.5136472115755	-0.01643985432628316	0.01286954638852995	-0.5101388012404707
0.43	79.89130083223974	846.5402453813884	-35.11727036118566	0	0	0	-19.36279765406048	8.47502160095698	1.204033326303511	0	0	0	-7.81353940031136	4.723660223425401	113.3195282575322	-0.02912694290455288	-0.01079040684492837	-0.384670014780488
0.44	90.50454874592988	868.2178388830538	-35.80308549498819	0	0	0	-15.28476660009953	7.11850909200028	1.26309302524083	0	0	0	-8.256998518738913	4.51613990300276	119.9745866331053	-0.03457845966157496	-0.01911650622874025	-0.30743922581269
0.45	104.4065774899612	886.0574959875335	-36.51236148124003	0	0	0	-13.41498915064136	6.660209639736849	1.30996986531088	0	0	0	-8.381180569322941	4.336687427558679	124.5034887677167	-0.03760633336288609	-0.02207533462859402	-0.2710785289885198
0.46	121.1611660256961	899.8489254229656	-36.79247087781481	0	0	0	-13.12046399392404	6.983211474592619	1.399228876951959	0	0	0	-8.109362967421966	4.114153752777487	126.9875589308478	-0.04118253002034192	-0.0243423100888531	-0.2634201226419149
0.47	139.0593792751904	904.4808246868504	-36.57700213789219	0	0	0	-14.20477459012797	8.178127063726942	1.507923768547456	0	0	0	-7.34275979836431	3.790842551390497	127.2140549177157	-0.04549930596572135	-0.02726799757260941	-0.2797507461342105
0.48	156.3426063346847	897.8203283521996	-35.69470157013339	0	0	0	-17.53228712747704	10.99343334408006	1.485407103358323	0	0	0	-6.084524145694357	3.34981099877255	125.0894590479634	-0.04781464535115781	-0.03122102442478391	-0.3328983760664254
0.49	172.769905796788	878.3030371358966	-33.90463673752224	0	0	0	-24.9685416753169	17.17602245707051	0.872634914095316	0	0	0	-4.26210454640502	2.771434514132088	120.3900310572945	-0.03804795071910722	-0.03341570751316022	-0.4430586064398961
0.5	186.967885527845	840.9825777358964	-30.73429893117072	0	0	0	-42.34171925187669	32.87341972657412	-0.9300126377587987	0	0	0	-1.895038488437375	1.948168883867516	112.3663876508205	-0.002018295697693295	-0.02757218603209896	-0.6635190947795632
0.51	196.5326856218961	784.9978927851797	-26.02229600820692	0	0	0	-84.48003598117187	80.70179737937366	-7.540665528874259	0	0	0	0.7027047286388264	0.9412989025807634	100.7161153910301	0.1391917330046002	-0.008899504111943742	-1.064460088855418
0.52	198.2655416030144	713.5811434423642	-20.22596797117762	0	0	0	-83.0297299219076	171.7451511970127	-29.93795670657065	0	0	0	3.001882353733986	0.0365612383241285	85.72315078206215	0.5870647631772022	-0.302215869920285	-0.1367209717582238
0.53	191.7353952352448	628.6061427286902	-14.05255060713227	0	0	0	-73.70738573433765	301.8879008266535	-26.65253518397633	0	0	0	4.706382086108833	-0.5817329837749174	67.94145039780511	1.034434754788434	-0.8321148018954401	1.762548191982812
0.54	174.6987571508579	531.1400747017287	-6.879389852020772	0	0	0	-116.0721839555127	440.1432989649076	-12.9807293681321	0	0	0	5.750042841183621	-1.14231694745193	48.40646549526107	1.703526286187603	-1.515273082862746	3.726526369610383
0.55	151.076394548501	434.850727667994	-1.850331996911376	0	0	0	-118.9069449955535	517.5470516767751	-3.437913263554139	0	0	0	5.325617871078673	-1.508000831217036	31.53193833879945	2.110415405998433	-2.548496816895006	6.131553051859848
0.5600000000000001	129.7598221035368	353.1044116535694	4.168275521360365	0	0	0	-148.3190981663742	578.4026814608961	1.916252118284521	0	0	0	4.354772952944933	-1.872107165480533	22.89468584302154	2.674759008623136	-3.116291427758153	8.393914322849918
0.5700000000000001	112.5729359568321	275.0231243929868	7.695914180280885	0	0	0	-142.4990853441168	640.0312780680766	8.231043901096552	0	0	0	3.286625702459427	-1.855096546014737	18.1927346539834	3.766229419891107	-3.518136732433225	12.61992544306753
0.58	84.58681505838106	188.1735977280049	9.31871441607105	0	0	0	-160.933096604707	690.9677379374389	16.56800492174983	0	0	0	2.075001637441817	-1.560840301422276	12.6766248750369	5.103964561553693	-3.840918252918754	17.36067293611187
0.59	35.47134715845118	90.37441107296486	12.53096576763421	0	0	0	-154.2764235925312	721.0157507035825	23.22812710805581	0	0	0	0.602894804138309	-1.037997559318208	5.778624754186858	6.053870505718016	-4.431044491063683	21.81804191937496
0.6	0.174707762959021	-0.3980157059322444	-0.3567135287975558	0	0	0	-159.8328549962659	742.7402104767417	28.57255973952832	0	0	0	0.01315611778846584	0.0124330284495318	-0.007436152806168475	6.706692644541436	-4.438851419970476	25.26758452791668
0.61	-0.0001348898287844686	0.0001306669453564197	0.0001178553229791295	0	0	0	-147.9217945938861	763.9900711027627	32.959478827696	0	0	0	-8.804356862725687e-06	-7.710001521472714e-06	-1.528788335377894e-06	7.309795115041144	-4.581128074116832	28.85141898295398
0.62	1.597876943329894e-09	-1.077862141812435e-09	-9.25541418083652e-10	0	0	0	-145.9281664845324	775.1607403733677	35.41246997927049	0	0	0	7.692029139376979e-11	7.003486716000894e-11	5.123620320727667e-11	7.727287971813283	-4.618672851359911	31.25007743192778
0.63	1.156461714840151e-09	-6.797411746221769e-10	-4.56179723142829e-10	0	0	0	-130.9851890000596	767.7702265644974	35.50764369671833	0	0	0	4.379475281393237e-11	4.120881851905956e-11	4.961996999807336e-11	7.909446102631234	-4.655891721908558	32.6414713238583
0.64	2.699757629037455e-08	-1.408795110994845e-08	-4.905437773949539e-09	0	0	0	-125.0367732009317	753.6061842761331	34.94463478479554	0	0	0	6.418031447736089e-10	7.50242830924691e-10	1.3775263126523e-09	7.980401000795538	-4.420628750454972	33.14740173842229
0.65	3.438466701612179e-05	-1.582354464313247e-05	-5.777171411955756e-07	0	0	0	-110.022150370178	738.8285481087174	34.32390036975429	0	0	0	-2.84154639187171e-07	-6.94223259729812e-07	2.104367047841489e-06	8.046497432837599	-4.334800026169469	33.63787071157615
0.66	-0.0005483154706856726	0.000230664352097417	-3.730297740915177e-05	0	0	0	-101.795429725722	721.3005175397686	33.77803330382374	0	0	0	7.591717358858886e-06	1.235757906136657e-05	-3.517703408419138e-05	8.04726665243218	-4.165631162310313	33.61883459930752
0.67	-0.00063145202002337	0.00024691517901553	-5.24447955761681e-05	0	0	0	-86.96712995080175	699.9940995708711	33.32877550454096	0	0	0	9.048964154315943e-06	1.434990087055767e-05	-4.13917784403967e-05	7.981445775173714	-4.107108886399345	33.43368438832476
0.68	-0.001023677316873087	0.0003775407372323897	-7.109084404371234e-05	0	0	0	-78.16937233040825	678.0308598961487	32.82387054653909	0	0	0	1.296293893641145e-05	2.250295488427213e-05	-6.715495892756703e-05	7.867022938677117	-3.960302842113644	32.94185111846451
0.6899999999999999	-0.002504572652857073	0.0008816349569561586	-0.00012709701398128	0	0	0	-65.24429613490537	655.2169534293377	32.26716193415899	0	0	0	2.678537928341673e-05	5.279792307502423e-05	-0.0001615897561588706	7.702570179903225	-3.889148612972909	32.46305792691242
0.7	-0.008516857501857241	0.002885034525651711	-0.0002626935028032605	0	0	0	-57.52903885671147	632.4305011516781	31.28182597492559	0	0	0	7.452473010524413e-05	0.0001715292074754506	-0.00053237261793375	7.471977637974299	-3.668275501571197	31.77836175737821
0.71	-0.03568164287822387	0.01171139106621281	-0.0003823208675001021	0	0	0	-47.11743520519481	610.5544751621255	30.17120386459163	0	0	0	0.0002478412295013682	0.0006855350065760106	-0.002131348296005634	7.177015238580569	-3.448253515151714	31.18539160796636
0.72	-0.1630176283603037	0.05215161635917568	0.0007723964198764301	0	0	0	-40.51718142422678	592.0811876100476	28.3363479649373	0	0	0	0.0009193644351902477	0.003009860447839684	-0.009185999801491842	6.853472276352632	-3.099378479271985	30.61862564784155
0.73	-0.7208090007527576	0.2258145434244807	0.009644849336964238	0	0	0	-31.5317423608771	577.8387880872192	26.92171008356457	0	0	0	0.003549339764166906	0.01294690521355491	-0.03786168805271466	6.50686821811822	-2.849342749390213	30.33122025585522
0.74	-2.641006515863008	0.8134832642054196	0.05364563581734409	0	0	0	-25.08573745849816	567.4380442009625	25.40753361321904	0	0	0	0.01165839808130448	0.04628482599948285	-0.1279019564561254	6.148586319815167	-2.636527848702827	30.18820261817583
0.75	-6.951764394138924	2.118894044561294	0.2092527319134847	0	0	0	-17.02273597613841	559.9801975153296	24.38365718626013	0	0	0	0.02675990190700269	0.1181303321954823	-0.3071414591585812	5.780448392742016	-2.560724213328953	30.33557630046763
0.76	-12.47040899239911	3.794162778731238	0.5205687990431006	0	0	0	-11.38092046800159	554.9607151758747	23.30284442838346	0	0	0	0.04155130813228088	0.2048514022364085	-0.4976157252298931	5.425885372318736	-2.495535367888856	30.69673318498518
0.77	-15.52067236744297	4.745735668464289	0.8231742238685285	0	0	0	-5.034308717857338	551.8665857090218	22.77395295996335	0	0	0	0.0461622756269643	0.2471950033339254	-0.5546574762741974	5.076965534682122	-2.557895052813185	31.36290946773696
0.78	-14.11100707539397	4.345310750364328	0.8451658115226245	0	0	0	-0.1155733260922649	550.5911342662183	22.29445890095037	0	0	0	0.04106841908400748	0.2206745104290851	-0.4488171216896673	4.727346433830533	-2.669424217338353	32.16769148159607
0.79	-10.32386175603664	3.202205156473168	0.6174330585957419	0	0	0	5.445169652166495	551.07998379871	22.32346393265622	0	0	0	0.03272470491025897	0.1615710447994063	-0.290761292404155	4.362621208217481	-2.873653059640127	33.11132833037288
0.8	-6.020205234130032	1.878101339434812	0.3400134779802589	0	0	0	9.202435005424228	553.9931505661932	22.3396270183732	0	0	0	0.02112468986785676	0.0947973278128709	-0.149611396181716	3.996871768258547	-3.092192166085193	34.12369172873907
0.8100000000000001	-2.136820658756905	0.6682472175697169	0.1165269913082574	0	0	0	13.75894920478001	560.1710741174126	23.05235481051407	0	0	0	0.007796628002235632	0.03310880133827104	-0.04692332650456767	3.634631547725538	-3.35478392166779	35.28224830628558
0.82	-0.1885596882472801	0.05905480669582275	0.01042576369827779	0	0	0	18.00612475788921	567.7766089726014	23.19941569044659	0	0	0	0.0004467144559865821	0.002078372015866773	-0.003702627871941648	3.307038751836786	-3.581398352520153	36.48264997192133
0.83	-0.01985658890624294	0.006229306026670914	0.0009685478525292512	0	0	0	23.94254533855866	577.9877215646171	23.4655008755162	0	0	0	-0.0001563750448243048	-0.0004670426123449504	-0.0002095303185984545	3.052880886317118	-3.834083245276735	38.32643668736973
0.84	-0.02231579007494585	0.00701974207579732	0.001089348541604435	0	0	0	29.22845365428232	593.8420659001775	24.18492517161535	0	0	0	-0.0002120997415536558	-0.0006655780316018712	-7.190564381822761e-05	2.913623129214208	-4.077941634782527	41.28051042245427
0.85	-0.04537182648801365	0.01436179841264373	0.001593491129128114	0	0	0	34.95819410348741	613.7738961506399	25.27251267224004	0	0	0	-0.0003667174448981485	-0.001104902531931652	-0.0006607502335922103	2.894699822609393	-4.33622141008353	45.23866196945286
0.86	-0.6209308488907009	0.1977279880880966	0.01224861663481191	0	0	0	41.62565826451482	637.5499244993252	26.60737733403911	0	0	0	-0.003426804479799955	-0.009922137659769037	-0.01489759492530897	3.034083462079624	-4.582634229238413	50.27278125093375
0.87	-7.00233083027836	2.25287426142795	0.06721425357754678	0	0	0	48.93802784226707	665.1379917760286	28.2679553074431	0	0	0	-0.02471154628482397	-0.0724443154870382	-0.1627108122818035	3.369755542094646	-4.846492446064799	56.52079813498049
0.88	-29.06655798732719	9.619594345208299	0.02034692208310073	0	0	0	56.27370111631585	694.2806449825263	30.02808654284398	0	0	0	-0.06051464577760809	-0.1831895698833827	-0.627910566785113	3.924093567041011	-5.083682768583412	63.93781570545966
0.89	-44.18532047291995	15.40367873130586	-0.3415577654732102	0	0	0	62.76848712073703	728.4875967187991	32.0341692486878	0	0	0	-0.05549691243358817	-0.1821419237102537	-0.8967581089949389	4.734631038679901	-5.285674840125091	73.43622245411679
0.9	-41.14866022237869	15.21217234313226	-0.7490255006787749	0	0	0	63.2225732584312	766.0859613245448	33.88757447444209	0	0	0	-0.02539394103440233	-0.1123063894239243	-0.8070380173509054	5.745116395558139	-5.287819494900586	85.1964732395318
0.91	-34.14718745018917	13.35879286228853	-1.148535955157074	0	0	0	59.81508499069228	793.842498622971	34.78770190365817	0	0	0	0.004593334813376519	-0.04891422236940635	-0.6637110637863451	6.726739555860393	-5.024288034850942	96.50776970289698
0.92	-26.50280542831025	11.00597175787217	-1.454861897247125	0	0	0	62.99432002512934	814.0783994329977	34.15915180696832	0	0	0	0.02740051674656772	-0.004915375489597544	-0.5178615328869182	7.586039894294117	-4.651091252654448	105.5741265850618
0.9299999999999999	-19.80221906997053	8.756329276020654	-1.577207063118644	0	0	0	74.43367447456872	835.4400001483355	33.94579781389321	0	0	0	0.03913267740479415	0.01658333948726078	-0.3918735862942417	8.332670737265104	-4.463508381999388	112.8905793423507
0.9399999999999999	-15.52423738444642	7.3136415192905	-1.593619956532097	0	0	0	89.50631064062291	859.5241304794998	34.92143649522343	0	0	0	0.04339472462275711	0.02361362987420173	-0.3110853850264234	8.981138227620406	-4.446969080065193	119.3323974823439
0.95	-13.48939442713185	6.776202337525438	-1.613600668887769	0	0	0	106.5555503386218	885.7932574837142	36.37015928185291	0	0	0	0.04577052500551197	0.02590648183795845	-0.2720150373311938	9.410960013880576	-4.458524583986749	124.7968835460495
0.96	-13.07779387198764	7.037225614873544	-1.697704761855903	0	0	0	124.7480323087741	905.7762379991893	36.92404471497572	0	0	0	0.04931699089468859	0.02801417242634016	-0.2626003469920435	9.36127371993725	-4.308420737613936	128.1180086777483
0.97	-14.1751316328761	8.228998254156128	-1.821204406505029	0	0	0	142.6434357293892	912.5684496395365	36.67100527759745	0	0	0	0.05428357961530601	0.03144160243992051	-0.2798069173929771	8.698239880017217	-3.985817612889384	128.6283710077648
0.98	-17.74425546600623	11.17130734351508	-1.821068798341022	0	0	0	159.2898301004396	905.4144712954044	35.67196740550374	0	0	0	0.05796035496238672	0.03703729642274574	-0.3381313153050143	7.446676222176956	-3.518696038216372	126.3590237722399
0.99	-25.72572942121642	17.71113053159315	-1.188013901742898	0	0	0	174.8745173422775	883.9369122761555	33.74573766265343	0	0	0	0.05009019001746613	0.04301029192089663	-0.4579704787915534	5.579487596877163	-2.90923739717012	121.3006862009346
1	-44.20025400711245	34.35938138318144	0.7271067020880817	0	0	0	188.3124434979337	844.4088021106878	30.26380920456912	0	0	0	0.01895733263530442	0.04650021654600384	-0.694377626250371	3.150625419037933	-2.042912002147517	112.8981410903052
