# Supplementary material for: Transtibial limb loss does not increase metabolic cost in three-dimensional computer simulations of human walking
Source: PeerJ. 2021 Aug 4;9:e11960. doi: 10.7717/peerj.11960 (PMC8349165; doi:10.7717/peerj.11960)
Supplement: Supplemental Information 1 — Each subject’s simulation output and Matlab code for generating plots presenting the data. [file peerj-09-11960-s001.zip › TTA3D_solns_rev/Pre/GRF/soln_walk_N50_wm100_S24_GRF.sto]

DataType=double
version=3
OpenSimVersion=4.2
endheader
time	ground_force_r_vx	ground_force_r_vy	ground_force_r_vz	ground_force_r_px	ground_force_r_py	ground_force_r_pz	ground_force_l_vx	ground_force_l_vy	ground_force_l_vz	ground_force_l_px	ground_force_l_py	ground_force_l_pz	ground_torque_r_x	ground_torque_r_y	ground_torque_r_z	ground_torque_l_x	ground_torque_l_y	ground_torque_l_z
0	-44.23457510831096	34.62150945947108	0.3016768727634826	0	0	0	180.8081913774976	826.1277612271238	31.70463528923829	0	0	0	0.03570679905384935	0.05842555539111461	-0.7054507176858612	3.880047401457873	-2.643582546262378	110.1105314167806
0.01	-96.6969140258736	96.8896776547432	7.968102671080471	0	0	0	190.5308888044545	764.092586658704	26.931002089599	0	0	0	-0.07166229983462161	0.1022293153996083	-1.201495372177295	1.194492964309121	-1.585538092904321	97.93413133463221
0.02	-56.33286728898914	210.8013272521453	31.98449176727922	0	0	0	193.8194676317333	684.0080229036835	21.27481513167472	0	0	0	-0.4541412196384129	0.5584439258369336	0.6707853554220063	-1.316591030442327	-0.5567132479744167	82.2220281677551
0.03	-85.97435096203351	353.6940520098209	25.96590089278367	0	0	0	189.0520737673295	589.7556478656365	14.7980693368185	0	0	0	-0.5894965612300174	1.202937996048893	2.083728473594642	-3.26620055858501	0.2677491038015543	63.72086443870214
0.04	-110.7330852049646	488.9382889366503	12.7457545433097	0	0	0	172.0534979406424	487.8555835951394	7.209503218280599	0	0	0	-0.7569238078832941	1.924787572742588	4.526416775913851	-4.474754644726191	0.99270108646185	44.07878291873995
0.05	-128.6572665890912	554.2777973027513	3.648304457465258	0	0	0	147.8740293127155	390.7293144687684	1.704595060659748	0	0	0	-1.130214597107964	2.399661086215559	6.618056030420689	-4.220680163373974	1.403471929281606	27.6477484530782
0.06	-141.1764971957869	606.528888294273	-1.686427672084235	0	0	0	125.4449705097702	312.1056546447099	-4.240974018481125	0	0	0	-1.705351035055495	2.873535930237147	9.320860378150822	-3.389777568721857	1.644277932657908	20.64454311173024
0.07000000000000001	-148.6237602153611	662.3303784670877	-8.007109885558258	0	0	0	107.2062877749776	231.8696568055827	-7.012628319780728	0	0	0	-2.677786834436967	3.286624804414156	13.54069312166309	-2.394100893625911	1.586354338322606	15.83363639174471
0.08	-157.849490935062	710.2522186008937	-16.43323246023494	0	0	0	80.77691879549118	155.9685500951427	-8.146700952592555	0	0	0	-3.876733070965437	3.987246143217591	18.86865151041924	-1.444459737285519	1.322350540062849	10.9897331432094
0.09	-161.2726441921493	735.4956696058982	-23.14753741233763	0	0	0	38.47533049557507	79.4897419665744	-11.27107433865975	0	0	0	-4.525304895569713	4.645023421871922	23.14690093857657	-0.379563067328946	0.9552307929360973	5.440515398411065
0.1	-158.7873143392301	747.9295995341513	-27.58304727208489	0	0	0	-0.3376615209511881	3.145689088303307	-2.964688366335363	0	0	0	-4.854220301382729	4.723428046140113	26.2201637129769	0.1204062929488365	0.1176288488616403	0.1110849100956996
0.11	-154.3682263119845	765.2218685115768	-31.78812942741437	0	0	0	-0.0001459810029682463	0.0001585968662505163	-0.0001419573489553598	0	0	0	-5.205144094257538	4.866967681181532	29.1507354271041	1.103433802187764e-05	8.836445436724711e-06	-1.474888289949301e-06
0.12	-147.0460646830517	778.7888293597988	-34.18313179156702	0	0	0	4.93761175938198e-10	-3.408715094333502e-10	2.931861912085598e-10	0	0	0	-5.54842347921447	5.086543092246283	31.53843523423918	-2.508882171649803e-11	-2.186089870494598e-11	1.683615641708725e-11
0.13	-137.5925743906625	777.1368437655095	-34.94729289881614	0	0	0	7.689384511805776e-11	-4.569096197080769e-11	3.199072270641573e-11	0	0	0	-5.768153315745118	5.202581887978022	32.81454451581655	-3.103794900187677e-12	-2.79183847242077e-12	3.47291118993546e-12
0.14	-126.9131222657031	765.6054927872865	-34.49205539347562	0	0	0	2.376307098666577e-09	-1.279039040802038e-09	4.898541978169156e-10	0	0	0	-5.917847423393044	5.157851418530972	33.32596044662041	-6.269478979979389e-11	-6.817454924702219e-11	1.261245837027557e-10
0.15	-115.9882632018732	750.475869716588	-33.96341661231658	0	0	0	8.589798583550116e-07	-4.072814716024673e-07	2.648080753865013e-08	0	0	0	-6.035446440644988	5.061093898067177	33.43102591557982	6.456147430069759e-09	1.716045543375733e-08	5.462488407490343e-08
0.16	-104.0140811357048	730.1471312596141	-33.49929602784808	0	0	0	-0.000121275780775838	5.176450026841835e-05	7.291366563653971e-06	0	0	0	-6.090312467955003	4.906798853849915	33.11025499123261	-1.613341871331029e-06	-2.635623386035414e-06	-8.123003393783471e-06
0.17	-92.1124792708726	705.8204008939438	-33.05708219439167	0	0	0	-0.0001212338423546893	4.781448813945163e-05	9.936013113218528e-06	0	0	0	-6.082309234785558	4.713806885993327	32.42925899222344	-1.739385391190398e-06	-2.678081921579388e-06	-8.335476491833346e-06
0.18	-80.29098248665224	681.2047911653524	-32.55259006863114	0	0	0	-0.0001375616822904666	5.124970364830696e-05	1.053630070993863e-05	0	0	0	-6.042094387195099	4.54422517254331	31.64910777223983	-1.833447896787709e-06	-2.965199667255644e-06	-9.514420064087663e-06
0.19	-69.29328802455106	657.097636250665	-31.94069481965084	0	0	0	-0.0002346633322351606	8.369299886456585e-05	1.479171100962276e-05	0	0	0	-5.962694379563979	4.381621280608222	30.82263757731307	-2.748594232429209e-06	-4.866508850468166e-06	-1.606996817099839e-05
0.2	-58.91460041226462	633.5038040444232	-31.15295099656464	0	0	0	-0.0005773857292087228	0.0001984510424995671	2.536734321696535e-05	0	0	0	-5.821782962817942	4.186591180697332	29.97768334336949	-5.615032607082946e-06	-1.139924390337076e-05	-3.862655886973869e-05
0.21	-49.68588909078307	611.1485231431933	-30.09183857881414	0	0	0	-0.001875243635741283	0.0006253255482823945	3.993048872859466e-05	0	0	0	-5.608688893839015	3.932568152482012	29.14831173970061	-1.425056833078332e-05	-3.500867317922391e-05	-0.0001209987177505869
0.22	-41.02974013692704	590.9692146687428	-28.45747840792995	0	0	0	-0.007318468157226077	0.002380906343736128	1.58107444505611e-05	0	0	0	-5.34291127669808	3.624858971797428	28.40530985964465	-4.321944947181255e-05	-0.0001298608347018163	-0.0004500072968657122
0.23	-33.095767477439	573.9667892747284	-26.91430208734266	0	0	0	-0.03122426284199056	0.009953183906140662	-0.0003061542756500148	0	0	0	-5.038241071191409	3.318980590562353	27.80092701318568	-0.0001523538664816117	-0.0005335983399379749	-0.001809009605526137
0.24	-25.28952136049544	560.9117391510832	-25.24085827946204	0	0	0	-0.1288876611824664	0.04034978310487557	-0.002315239595017598	0	0	0	-4.734140480444015	3.063398220406944	27.42139429727191	-0.0005442248704265891	-0.002137877624555481	-0.006961860992227409
0.25	-17.98000184067866	551.6694772256599	-24.1983698620085	0	0	0	-0.4519152112838498	0.1392887294841162	-0.0117013661228009	0	0	0	-4.43361117127376	2.936870800865819	27.30053315134239	-0.001661237060812136	-0.007282062411497861	-0.02252384957074767
0.26	-11.26993280675639	545.2535392477251	-23.67312425011258	0	0	0	-1.225035870575411	0.3731264244843874	-0.04087575730776268	0	0	0	-4.134809434991688	2.935884202734536	27.42735670701832	-0.003995423271163593	-0.01922533783377347	-0.05575010785306735
0.27	-5.219672216027684	541.3794663862117	-23.39637796731215	0	0	0	-2.468312622818107	0.7467593066667476	-0.09896571651260025	0	0	0	-3.833259699137876	3.030557599324841	27.75958278442011	-0.007390174377794985	-0.03787522319970838	-0.1014667977177311
0.28	0.9889883000327703	539.6898812204204	-23.32357279170121	0	0	0	-3.719353742641254	1.123194285984397	-0.1686424629973733	0	0	0	-3.511730634093902	3.198508951838049	28.22765161754639	-0.0107509699924855	-0.05612203367036562	-0.1366631507550471
0.29	7.029069503842155	540.0479243545367	-23.07123019972106	0	0	0	-4.266664649541805	1.291113955707325	-0.2093833084738507	0	0	0	-3.171588938176447	3.367507299008619	28.7810326702633	-0.01244155312079305	-0.06362131653069007	-0.1387656095035043
0.3	12.73459553690844	543.39955938204	-22.71381109600241	0	0	0	-3.489428572324317	1.059501119525152	-0.1809917160771548	0	0	0	-2.832048850328992	3.51891971969292	29.48895406483906	-0.01046353479570621	-0.05149651200081279	-0.09971103414388588
0.31	18.02576676075318	550.9509155007197	-22.89284674891875	0	0	0	-1.710078588372646	0.5208587170819008	-0.09358610042797585	0	0	0	-2.505604921658207	3.678745737383557	30.40555153576493	-0.005219449499675524	-0.02482487858971793	-0.0427889533874528
0.32	22.86376353727611	560.5530096731918	-22.86456600337269	0	0	0	-0.3245564386478638	0.09922723777264812	-0.01914219255989637	0	0	0	-2.21013545357058	3.854185135103589	31.42016979619676	-0.0009278835083573332	-0.004409248854125381	-0.007125431929894097
0.33	29.46655483906114	573.6383878093588	-23.15711205115717	0	0	0	-0.006759513836897839	0.002078166532742866	-0.0003648473955917576	0	0	0	-1.992935045288354	4.079023561181857	33.27442588705321	5.517605491679192e-05	0.0001643773430419192	-8.706141084113234e-05
0.34	35.28841560417015	594.2002655010663	-23.88610995727825	0	0	0	-0.008209786397893059	0.002536709405796039	-0.0004228710097355096	0	0	0	-1.901614576420887	4.273483635028668	36.64070364063937	8.082572971727837e-05	0.0002573624963713736	-3.134066056847108e-05
0.35	39.18204189520082	616.8262294934965	-24.80687018027303	0	0	0	-0.01974373345039634	0.006153411138448375	-0.0007038247885634912	0	0	0	-1.902875935736518	4.447334658085136	40.6847472687128	0.0001644734778316978	0.0005044828716503196	-0.0002831236741239482
0.36	45.40923569525066	638.7124598158615	-26.60628147756336	0	0	0	-0.3678982369927646	0.1155958136631805	-0.006861614334321404	0	0	0	-2.000115864125401	4.71868170634416	45.12652052755798	0.001876410358837582	0.005479315803023892	-0.009125625949742205
0.37	52.93580950371728	667.4033996367347	-28.27402086360465	0	0	0	-5.622628576894964	1.785366561200592	-0.04534101271103066	0	0	0	-2.301994694016002	4.993781737958262	51.11998188449043	0.01724478203631532	0.05126585404787729	-0.1341707017534208
0.38	59.65559934797454	701.8523261433927	-29.75266966996434	0	0	0	-28.55245331679754	9.324556171856997	0.03315936153399927	0	0	0	-2.85232786031786	5.202870600081886	58.90135444325844	0.04991636058815505	0.1566114964641477	-0.6269612337157678
0.39	65.65001660402032	737.9754632575537	-31.43364558750457	0	0	0	-46.20030462513477	15.94014755482136	0.4546808735719008	0	0	0	-3.660822999429187	5.35962967030123	68.30781908740234	0.04852652757152534	0.1706106098227007	-0.9440508826708848
0.4	69.56827343226601	777.2021423736203	-32.65836160254176	0	0	0	-41.65510505945382	15.29143477331082	0.813358007175725	0	0	0	-4.767687467154447	5.346447052927906	79.7108694148793	0.02149282545531299	0.1057643963912694	-0.8201449656692812
0.41	70.84839099100786	810.4156970483126	-33.53172868319955	0	0	0	-32.22568747050516	12.49834703141337	1.022345969040207	0	0	0	-6.064282860979239	5.191952858658015	91.56479408170463	-0.00376716810178827	0.04494783212812501	-0.6320800444198122
0.42	73.37981711053462	832.7850386526386	-34.78650032182155	0	0	0	-23.47247800813094	9.614941892490011	1.135196147965591	0	0	0	-7.326696077442413	5.054062582474998	102.2867263144832	-0.02106353793968169	0.005408899669787085	-0.4663876734668427
0.43	79.05741715049872	852.4710771281146	-35.96702290134456	0	0	0	-16.92890881006227	7.351804001098695	1.171925319843064	0	0	0	-8.367181335891821	4.91368225926713	111.4197250651647	-0.02944238634904247	-0.01240498576142575	-0.3422031943231592
0.44	89.23608758977268	870.8499629862019	-36.73947075039464	0	0	0	-12.95736128413601	5.986318882060802	1.162334792249677	0	0	0	-9.004253440700406	4.750306190014301	118.4500800094291	-0.03203655990718358	-0.01742396400533104	-0.265336393340473
0.45	102.260167380489	885.1517720170255	-37.57809870430618	0	0	0	-11.07921208256385	5.46356474365291	1.165693437991248	0	0	0	-9.222880359654436	4.611098816002743	123.1591701737238	-0.03327246619568933	-0.01860626686057398	-0.2279503649804873
0.46	118.3349999945101	896.2126566978716	-38.01955190742727	0	0	0	-10.81378053389152	5.724693344066878	1.234272596687787	0	0	0	-9.015145156580211	4.455659411041314	125.71543359135	-0.03593295470639178	-0.02004392442492559	-0.221081553179666
0.47	135.738367144635	899.413833255873	-37.52729206264984	0	0	0	-12.11019784515521	6.941678523268991	1.365375690943044	0	0	0	-8.300974634226439	4.16527170234541	125.9866585834705	-0.0406963203925968	-0.02311531744816522	-0.2427493480173728
0.48	152.6206071947619	891.0117351465492	-36.49711070442996	0	0	0	-15.83141031381253	9.906544811626022	1.454102544234073	0	0	0	-7.069060509840206	3.781531237976063	123.7998021425531	-0.04602466145735315	-0.02862635233579353	-0.305599332812735
0.49	168.3107883915502	868.8974434703316	-34.77787497839739	0	0	0	-23.86906966392117	16.4559796661997	1.059172930184008	0	0	0	-5.266873503507899	3.273465466624754	118.8684539953078	-0.04315097927902793	-0.03537149385634721	-0.4302806460499354
0.5	181.8352891986391	827.9660436816525	-31.71481464600748	0	0	0	-43.17617760392076	33.79859520045017	-0.5530290719505376	0	0	0	-2.918355199241213	2.48119391656653	110.4995880857199	-0.01954163841647222	-0.04175648235835005	-0.6859081822164915
0.51	191.6847154505389	766.6026933473845	-26.9058932533285	0	0	0	-95.26619114457553	95.0160532982019	-8.3932912795769	0	0	0	-0.3249010631148002	1.410881982477769	98.41759312397625	0.1152459059614713	-0.05339619333071245	-1.184096274377613
0.52	195.0673890473906	687.0244622333139	-21.18396427011595	0	0	0	-58.57740241507989	209.6148483387121	-31.67885510496598	0	0	0	2.065346049584506	0.3697992580650703	82.76513165000475	0.5195042320109305	-0.467921903244349	0.6208864117269534
0.53	190.4635773278476	593.0516608039891	-14.79620411752293	0	0	0	-84.77318507677116	352.1003224814459	-25.87600369540577	0	0	0	3.869422517580096	-0.4311161988644655	64.27205410487815	0.8307157885341293	-0.9872034950348257	2.091163295236793
0.54	173.7317709498126	490.8895998434097	-7.27343684481469	0	0	0	-113.1128929412278	487.3470059774499	-13.68280755322668	0	0	0	4.92672983605692	-1.125888612023675	44.52281236135633	1.189029423833937	-1.626959415199311	4.459039173406377
0.55	149.6609423698521	393.2826836523863	-1.738895631698934	0	0	0	-128.8484326486677	554.6387779311777	-3.154100709798515	0	0	0	4.521363751454331	-1.50801429253547	27.95696609662618	1.536552779154751	-2.247906694929799	6.572683422742999
0.5600000000000001	127.1554247320255	313.4012364163301	4.430943201703263	0	0	0	-143.2045457258164	607.9257479053641	1.40740664271488	0	0	0	3.603536322883854	-1.756363518980505	20.71321183048471	2.11563812457772	-2.772972210232682	9.155016704668885
0.5700000000000001	108.9152474187936	233.330282508944	7.047664064599913	0	0	0	-147.926049697973	663.7431022222305	8.128537129738715	0	0	0	2.566059001828418	-1.679556550448576	15.92862905849393	3.124477454204311	-3.192749504482839	13.37205542870096
0.58	82.32901214716267	157.2910667282586	8.137983824000539	0	0	0	-158.6885404405401	711.3252361306688	16.22373065427917	0	0	0	1.567974202093984	-1.394806001543847	11.0910536043031	4.38378431151371	-3.906244633440765	18.59874522033313
0.59	39.86644901533636	80.61394683633911	11.26735861636574	0	0	0	-160.5091778211196	736.4847072914349	23.34278980736569	0	0	0	0.4495732886928115	-0.99749382595569	5.545309258635188	5.109738209516201	-4.646614606879759	22.89980207126466
0.6	-0.2671789190511845	3.191916567007099	3.02145959356687	0	0	0	-159.7651304155383	749.428654250047	27.46547112444877	0	0	0	-0.1201486535959353	-0.1205465090808853	0.1167088926913894	5.514245625320092	-4.709502171400983	26.04552191296586
0.61	-0.0002246934963757655	0.0002531602388774955	0.0002359022608986722	0	0	0	-154.3395282445315	765.9070163412784	31.88054345052744	0	0	0	-1.793826045543199e-05	-1.416531645082459e-05	-1.884321416156929e-06	5.905872784374914	-4.83570067735179	29.08111686882632
0.62	1.332865966236728e-09	-9.358093964250692e-10	-8.409765888095603e-10	0	0	0	-148.2450763394555	778.5922476797081	34.09475386642991	0	0	0	7.049215722682261e-11	6.00123369936941e-11	4.494356786746725e-11	6.26126375686481	-4.998552665188181	31.45994280921574
0.63	9.336877479391613e-11	-5.582774624527957e-11	-3.976642098581717e-11	0	0	0	-137.7559208702257	776.9598612255154	35.07828515090177	0	0	0	3.810778940505889e-12	3.370548359953241e-12	4.215557698752132e-12	6.464288680624409	-5.119284123204633	32.80720512241836
0.64	2.621700638259976e-09	-1.409232938347085e-09	-5.381788526743593e-10	0	0	0	-127.9371501762109	765.8100490742072	34.44184893063824	0	0	0	6.835115279146759e-11	7.38923687094235e-11	1.394748053560058e-10	6.586892599027722	-5.04602110479585	33.34829494349609
0.65	1.312374276068283e-06	-6.197269726385058e-07	-4.415774587146023e-08	0	0	0	-116.1069073787512	750.6520273253219	34.06678935716239	0	0	0	-9.83707698770958e-09	-2.677615835350738e-08	8.358123164781553e-08	6.660635715207248	-4.958274557688349	33.49770372462223
0.66	-0.0001445626356501603	6.148273030867476e-05	-7.63283155012659e-06	0	0	0	-104.7454727340752	730.2310954035856	33.4761333170116	0	0	0	1.866385670826423e-06	3.185376323945855e-06	-9.69029838188028e-06	6.668118571204733	-4.787288997217808	33.16682354711617
0.67	-0.0001432908311594504	5.632121330677231e-05	-1.058908978460296e-05	0	0	0	-92.15848483700799	705.7431390528245	33.16964477036898	0	0	0	1.987519751216026e-06	3.204121302644562e-06	-9.852934541278553e-06	6.606915377308657	-4.618132063769261	32.50815447961006
0.68	-0.000165648537414496	6.151413683107313e-05	-1.140504421854675e-05	0	0	0	-80.84840370222955	681.086397247572	32.54876251276894	0	0	0	2.131754863302965e-06	3.617462057819761e-06	-1.145084507673436e-05	6.520206198381595	-4.457763765847434	31.7184338127396
0.6899999999999999	-0.0002874414154186277	0.0001021822030344497	-1.604799917629919e-05	0	0	0	-69.35178461523388	656.8525965877283	32.04208757672689	0	0	0	3.248397418282976e-06	6.049731463411756e-06	-1.966291220996099e-05	6.393370480180497	-4.337587963281988	30.90541761670415
0.7	-0.0007167676223679289	0.0002456422981218177	-2.684524475534498e-05	0	0	0	-59.40480074249004	633.1363440116907	31.17589207906379	0	0	0	6.727637727151334e-06	1.439898080976052e-05	-4.787304890567267e-05	6.211273433241307	-4.156581552003176	30.04146941429166
0.71	-0.002345379411737774	0.0007799775090743777	-3.795291570474407e-05	0	0	0	-49.83094391886554	610.5746118156237	30.2042207207416	0	0	0	1.732133954822937e-05	4.473656786266259e-05	-0.0001510218378030724	5.958347951735538	-3.933098194008852	29.20817650660394
0.72	-0.009174048141936567	0.00297737799422693	1.677216397306198e-05	0	0	0	-41.50790211033779	590.2916096081855	28.54727946934564	0	0	0	5.316696395464568e-05	0.0001669915105568467	-0.0005627350314471556	5.659435198523598	-3.63499198478792	28.44445103629409
0.73	-0.03904377979237322	0.01241683242259994	0.0005233472883861503	0	0	0	-33.3156416875717	573.2574369366921	27.05204837224161	0	0	0	0.0001880350675712737	0.0006863497466061616	-0.002255936998387198	5.325315053293202	-3.347085641086219	27.84518928476486
0.74	-0.1597715980203082	0.04990180255907067	0.003498072579415064	0	0	0	-25.81915699901295	560.2680903576783	25.29112188693772	0	0	0	0.0006644120726016625	0.002730455889846287	-0.008604557422586883	5.000871956483539	-3.085495786154643	27.46855768110287
0.75	-0.5499208174608615	0.1690739136669658	0.01669184701320197	0	0	0	-18.39300360937968	551.0528152817691	24.29473822517717	0	0	0	0.001982466169310009	0.009145363757625695	-0.02732019408776888	4.683014195495955	-2.970232499356624	27.36920522401926
0.76	-1.453223134119981	0.4415620974032136	0.0554912838876627	0	0	0	-11.89462749356446	544.5985868560384	23.79432367919056	0	0	0	0.00465231800927444	0.02359286285298234	-0.06589633432781897	4.367399411476391	-2.982224785905049	27.49552679949569
0.77	-2.854301453681997	0.8617050384163468	0.1276763940913064	0	0	0	-5.68598698413229	540.6195928880961	23.54730764438681	0	0	0	0.008500460638403129	0.04547196917346284	-0.1168542246269034	4.048663339519148	-3.090879433891461	27.81997342700932
0.78	-4.224894226577647	1.273735352905179	0.2089731559615783	0	0	0	0.3787840584225666	539.096363698065	23.41710240466143	0	0	0	0.01238879191532568	0.06644537663718328	-0.1545151635126208	3.716797001529254	-3.257000802185905	28.28793756175932
0.79	-4.818407489345066	1.456267711253359	0.2527310391029511	0	0	0	6.505468388401304	539.9492605586646	23.17648785159867	0	0	0	0.01453714576684169	0.07515668545901612	-0.1558886821603028	3.371433940873836	-3.432890578641348	28.88077963060244
0.8	-3.956490346111611	1.200137048912838	0.2144394041782264	0	0	0	12.2114039485605	543.7471980125981	22.73884964909544	0	0	0	0.01249851989418713	0.06129213079046818	-0.1124139873451224	3.030568625542891	-3.584587115332108	29.62345931074313
0.8100000000000001	-1.942952603985288	0.5911299572655859	0.1078074559073866	0	0	0	17.72937405397252	551.6390658583989	22.94947525823715	0	0	0	0.006362810752417365	0.0297301251396777	-0.04834091982853619	2.704396316134441	-3.75106474658248	30.57337816999505
0.82	-0.3567733783526344	0.1089201506096618	0.02073515228364114	0	0	0	22.58309604431825	561.6811018920702	22.93866565163563	0	0	0	0.001107489764613549	0.005111189540701306	-0.007794377923482178	2.414645588907741	-3.930495837069567	31.62356037772719
0.83	-0.008183889674080395	0.002512055435931676	0.0004335156590827575	0	0	0	29.32088002221699	575.3677562595813	23.17438404038361	0	0	0	-6.062422337623439e-05	-0.000179895957126515	-0.0001031869298329624	2.217629790751879	-4.148746989603984	33.54353440115198
0.84	-0.009667686739976616	0.002982282115603824	0.0004875745043351111	0	0	0	35.20614064754294	596.6446719224953	23.88243466751693	0	0	0	-9.003019620967517e-05	-0.00028719405882938	-3.536288118308204e-05	2.165144826662036	-4.336645504214824	37.01659881815229
0.85	-0.02470505751269193	0.00768555212465287	0.0008620750387406588	0	0	0	39.20344784906307	619.7044906954276	24.85538434962844	0	0	0	-0.0001947687799795811	-0.0005941350810210705	-0.0003775369655316265	2.212300229296438	-4.513786980753194	41.16850439829012
0.86	-0.4757410026892522	0.1491649051374297	0.008893208796060594	0	0	0	45.50034123684408	641.6469933624642	26.58519047769808	0	0	0	-0.002342290423145116	-0.006826482508744292	-0.01176564161723195	2.362768270962627	-4.771400111039202	45.68439943745815
0.87	-6.844054463494663	2.170346007196552	0.05244697906378002	0	0	0	53.13243857095934	670.8697517236737	28.26020626635312	0	0	0	-0.02004251695911162	-0.05971050584047758	-0.1618905938448557	2.739069158930903	-5.036440076341543	51.83864427112256
0.88	-31.49549594170234	10.29876860109659	-0.08175268355402077	0	0	0	59.60968584066025	706.670391181001	29.78246782754338	0	0	0	-0.05111570229524589	-0.1634110257665563	-0.6858084158016809	3.392353231348586	-5.234560725166285	59.93348927810234
0.89	-46.96725670358103	16.2577859705474	-0.5990304644034697	0	0	0	65.12220665637236	742.8736897805256	31.42324437581748	0	0	0	-0.04264325379498177	-0.1615255433987127	-0.9541352963465801	4.315292225227366	-5.373123087377557	69.53011002141773
0.9	-41.18225704850213	15.17103123067227	-0.9888563384718683	0	0	0	68.72594756390217	780.5502651159914	32.58665310937055	0	0	0	-0.01374951993516826	-0.09386654733397307	-0.8091952853281212	5.540164662352648	-5.345352201791681	80.90698107529805
0.91	-31.46560090033016	12.25860376093109	-1.206576926721325	0	0	0	69.79694843308376	812.6542613415252	33.53842537663578	0	0	0	0.01097499347603565	-0.03569858352613008	-0.6171952498524764	6.950859704424258	-5.197367742635861	92.70904086824558
0.92	-22.63792837678612	9.332416248272919	-1.313975756334356	0	0	0	72.24505765459124	834.269324727394	34.82337153323979	0	0	0	0.02715998680469002	0.0006360044812891924	-0.4503308720506053	8.302866017801975	-5.078278544154998	103.2636298333604
0.9299999999999999	-16.19931249168238	7.093100144975688	-1.337652793461981	0	0	0	78.2292642529674	853.6016888015217	35.99872266520073	0	0	0	0.03444321572093565	0.01589789353882357	-0.3281573018249003	9.398868209692962	-4.967938021821031	112.1422203551594
0.9399999999999999	-12.36267378433547	5.766262246077563	-1.316905039755037	0	0	0	88.51760884968574	871.7444811426403	36.69008927929222	0	0	0	0.03639541441679715	0.01961411584276485	-0.2539307770668641	10.07306268177866	-4.827459429364865	118.9227543786029
0.95	-10.56048942926468	5.260485505775531	-1.314927964206048	0	0	0	101.8433850750054	886.3429952152183	37.59530805369567	0	0	0	0.03739289219851098	0.0202938263290353	-0.2181405647259657	10.32120414676899	-4.739066543222364	123.4571035876356
0.96	-10.32995737705216	5.52146819347494	-1.392674152712111	0	0	0	118.0404608041791	897.2361055175867	38.07015270863629	0	0	0	0.04030276438912433	0.0217014696460491	-0.2122211895605915	10.11994785640522	-4.618298304761913	125.8623416008718
0.97	-11.67857748422293	6.745263891590414	-1.553466547529214	0	0	0	135.392969889604	899.9071150134519	37.55888774700741	0	0	0	0.04595792984099486	0.02523009755130469	-0.2354352593059524	9.390503131695471	-4.338614383986634	125.9955853462146
0.98	-15.58088759497132	9.787256663929151	-1.693413189937404	0	0	0	152.0368455474411	890.8521651850132	36.537832985969	0	0	0	0.05307447012942418	0.03213326084031246	-0.3026196658796187	8.132751374768814	-3.957101289304492	123.6770903416482
0.99	-24.07793227475174	16.6015352754111	-1.335775413898675	0	0	0	167.4808948937487	867.9501423806253	34.8296323301137	0	0	0	0.05295875463558917	0.04239871103106111	-0.4364767629344412	6.288418581476195	-3.445447094349572	118.6125336285816
1	-44.23457510742765	34.62150945878059	0.3016768727574463	0	0	0	180.8081913759112	826.1277612186924	31.70463528864131	0	0	0	0.0357067990531164	0.05842555538990116	-0.7054507176735538	3.880047401406659	-2.643582546182084	110.1105314156691
