# Supplementary material for: Transtibial limb loss does not increase metabolic cost in three-dimensional computer simulations of human walking
Source: PeerJ. 2021 Aug 4;9:e11960. doi: 10.7717/peerj.11960 (PMC8349165; doi:10.7717/peerj.11960)
Supplement: Supplemental Information 1 — Each subject’s simulation output and Matlab code for generating plots presenting the data. [file peerj-09-11960-s001.zip › TTA3D_solns_rev/Pre/GRF/soln_walk_N50_wm100_S12_GRF.sto]

DataType=double
version=3
OpenSimVersion=4.2
endheader
time	ground_force_r_vx	ground_force_r_vy	ground_force_r_vz	ground_force_r_px	ground_force_r_py	ground_force_r_pz	ground_force_l_vx	ground_force_l_vy	ground_force_l_vz	ground_force_l_px	ground_force_l_py	ground_force_l_pz	ground_torque_r_x	ground_torque_r_y	ground_torque_r_z	ground_torque_l_x	ground_torque_l_y	ground_torque_l_z
0	-46.8249099778582	36.41471673118431	0.519016003833268	0	0	0	181.4410770468911	839.747834195245	32.2317477188172	0	0	0	0.03085816852105241	0.05712720818109382	-0.737299745129755	5.469182131599148	-2.762500380773879	110.7310006111457
0.01	-94.29901444574685	91.92191948051303	7.921491881475909	0	0	0	192.1260489643231	781.677798684389	27.86235450171663	0	0	0	-0.08735782540769325	0.08050983838813126	-1.176777139439487	2.623680236323868	-1.903736399024989	99.13634115950481
0.02	-76.63961363251333	191.6587325550563	31.23328745552786	0	0	0	196.5417790233704	706.7886455742409	22.25325989198435	0	0	0	-0.4876988240820067	0.4828601276359683	0.1486903212877404	-0.09606757976225211	-1.050720739392946	84.12955576388499
0.03	-81.34057783131591	327.8529426882245	26.30086642322456	0	0	0	192.6767968317259	617.8100779741152	15.29166623265335	0	0	0	-0.7275143723546806	1.226260070631939	1.893544756989568	-2.381661073423702	-0.262358845084213	66.3154383219625
0.04	-115.9207326980131	464.7186131556996	13.56485010135295	0	0	0	177.2016314683326	519.4373644843105	7.679544562678182	0	0	0	-0.9752889724581175	2.18659605180031	4.088119909187196	-4.005595847692829	0.5020788590367793	47.14989591920107
0.05	-126.911419235745	534.4931034346906	5.686323690374438	0	0	0	154.9468874393957	423.3997059769499	2.287086653819177	0	0	0	-1.31015908448133	3.015661090019811	6.278253904607694	-4.111758282031675	1.12884805049425	30.61999575184365
0.06	-147.4851651200028	589.2732473803693	-0.6528493154592393	0	0	0	135.2683727228386	344.880651162199	-4.024705129076747	0	0	0	-1.819151792843712	3.648561747689008	8.620852960607706	-3.443690362606936	1.617313671070115	22.7551260957206
0.07000000000000001	-145.6366742715234	640.165335539827	-6.601947479057394	0	0	0	119.6097172641362	268.2925839234903	-7.806469745036694	0	0	0	-2.730538619212156	3.999895540926968	12.24297803403557	-2.579021749653398	1.679190725411768	18.1785364103986
0.08	-157.2551709068422	681.2886597974763	-14.91862555301793	0	0	0	92.29322407364617	185.3508568201513	-9.129120982203327	0	0	0	-3.930689366038155	4.33376782765492	16.44342503935811	-1.634413681611231	1.449177411002542	12.89526330231938
0.09	-154.8677416188929	708.0219222447257	-21.75342150177709	0	0	0	41.12198336630321	90.00460860525268	-11.64128689532907	0	0	0	-4.850153133686848	4.882672510027795	20.53076170357105	-0.4422148725213293	0.9816778889222731	6.027131552169138
0.1	-157.3894312559242	729.2913945480283	-26.96553795512008	0	0	0	0.2775705945003424	-0.6946846488736828	0.6249119583121835	0	0	0	-5.481285819586503	4.88047481977032	23.84907678391524	-0.02517682784127805	-0.02237554452465528	-0.01369678144939974
0.11	-149.545774682707	752.4270398428382	-31.22620493689736	0	0	0	-4.88841554718034e-05	4.520007547838015e-05	-3.833875923728243e-05	0	0	0	-6.062944690405466	4.859648434448343	27.19188506369651	3.001574538651596e-06	2.656926589231932e-06	-6.947578592605524e-07
0.12	-146.3465074433605	768.5664569547199	-33.8146391290506	0	0	0	6.033959789149055e-10	-3.895151822945321e-10	3.195264020128114e-10	0	0	0	-6.557203265949139	4.864772738933586	29.7271377780195	-2.753875616912717e-11	-2.588767771512431e-11	2.044629548990663e-11
0.13	-134.81697012468	766.2678728191124	-34.41757277924099	0	0	0	1.404457477174901e-09	-8.096718455738938e-10	5.356234123235554e-10	0	0	0	-6.851540814214771	4.861942540497045	31.13389976399458	-5.27236047939322e-11	-5.065407144840195e-11	6.167558144453547e-11
0.14	-127.2852897139832	754.6218502564001	-34.10148086037709	0	0	0	2.044390298601245e-08	-1.0754166780554e-08	3.625542437495528e-09	0	0	0	-7.029362318119309	4.662224290983859	31.65120181536341	-4.937310904169614e-10	-5.832568088661243e-10	1.053912745582369e-09
0.15	-114.5292012975243	741.1441409006521	-33.39308398682218	0	0	0	1.357478742244476e-05	-6.376477660283754e-06	1.512041925137658e-07	0	0	0	-7.187738613913758	4.499045302130485	32.00445609513093	1.127741804162827e-07	2.600810516469598e-07	8.446012915299938e-07
0.16	-104.9212728600453	724.6603235962136	-32.67050623414949	0	0	0	-0.0002946816161955167	0.0001263911072968809	2.177496097001984e-05	0	0	0	-7.281858363638853	4.314077970382406	31.91990015047873	-4.144449247066713e-06	-6.33600604823705e-06	-1.931021157022265e-05
0.17	-91.28592338873379	704.4835312820185	-32.13572012559356	0	0	0	-0.0002738694529498392	0.000109243647938188	2.467311669766394e-05	0	0	0	-7.300846400850937	4.210819703821945	31.58946445949352	-4.037206653874573e-06	-5.955210359518459e-06	-1.844514642025575e-05
0.18	-80.97835363390897	682.6614976155466	-31.64824148594811	0	0	0	-0.000314660645549119	0.0001186831743288147	2.471413078438196e-05	0	0	0	-7.249609754220555	4.080488486554882	30.96448540223254	-4.181707922604914e-06	-6.638224664223252e-06	-2.136325683446835e-05
0.19	-68.59417061554483	659.1451007505336	-31.07389682012731	0	0	0	-0.0005285183421851423	0.0001906756208007896	3.156160422956779e-05	0	0	0	-7.121780914904896	3.984487083003335	30.24016148025341	-5.983032433185609e-06	-1.06905011977375e-05	-3.560427450084296e-05
0.2	-59.44468841629697	635.4571437366512	-30.24626104847607	0	0	0	-0.001248709662314522	0.0004339275996366367	4.778667159614851e-05	0	0	0	-6.908218673705499	3.805227470208099	29.34357428242311	-1.151905404493281e-05	-2.407991120210003e-05	-8.234597776120055e-05
0.21	-49.05536198887486	613.2458517542907	-29.23601259487626	0	0	0	-0.003851788972417915	0.001297906138352847	6.356181994048626e-05	0	0	0	-6.622016127980736	3.615879246666738	28.51638060914182	-2.787714072310331e-05	-7.070714847752865e-05	-0.0002455233049784505
0.22	-41.11671191275994	594.9297541242136	-27.5297817182792	0	0	0	-0.01416291754866564	0.004650286286223875	-1.671866927631473e-05	0	0	0	-6.309249264595233	3.354925577824129	27.78077043986736	-8.076093684942813e-05	-0.0002490674824810693	-0.0008624917431308429
0.23	-31.84181873280181	581.0471372620349	-26.12522981677691	0	0	0	-0.05595483099867185	0.01796449548419434	-0.0007305296586323869	0	0	0	-5.984018343518258	3.16404149100858	27.31099877316899	-0.0002637908636101699	-0.0009525916288172011	-0.003220067197748075
0.24	-24.20568796154596	570.2592105918882	-24.71731999631318	0	0	0	-0.2084106685946924	0.06557252481309322	-0.004480348700532262	0	0	0	-5.646827346544869	3.020619846343302	26.9918376035219	-0.0008467488115152264	-0.003457773946051966	-0.01121823121226723
0.25	-15.90772131506863	561.0673202093341	-23.91650820995654	0	0	0	-0.641388969670552	0.1983590116523288	-0.01873950112136978	0	0	0	-5.284315850450944	2.9887470862057	26.86798241992175	-0.002277967223039911	-0.01038619143571808	-0.03197021339134829
0.26	-9.488244672230936	553.0620406298253	-23.27935317452614	0	0	0	-1.503973449416576	0.4593947781151129	-0.05525732741888845	0	0	0	-4.911783339895348	2.97765758268838	26.89476011011883	-0.004744791444493265	-0.02379978123635656	-0.06871933884654383
0.27	-3.140387433913212	546.7022202222506	-22.93387596960288	0	0	0	-2.640342015738104	0.8015360878645396	-0.1175847859972898	0	0	0	-4.537321658510955	3.020275901879456	27.17639855733579	-0.00752869449867069	-0.04085680211693221	-0.1094439769046328
0.28	1.826317876515364	543.3957159036094	-22.52966025531334	0	0	0	-3.595793711004919	1.091023154285544	-0.1843967225430526	0	0	0	-4.173243117444223	3.061805685494883	27.69115789559472	-0.009712060151366018	-0.05463184518649447	-0.1338407415534828
0.29	6.691510692314099	543.4296168620554	-22.40072538193822	0	0	0	-4.0004137655403	1.218420298831989	-0.2248823086668278	0	0	0	-3.807818939746509	3.143782018892537	28.43926358383152	-0.01083135387470494	-0.06000519716619811	-0.1324188353807861
0.3	10.07895344950556	546.4844584717235	-22.34394419967848	0	0	0	-3.455505775616668	1.057775651026683	-0.2062214335079739	0	0	0	-3.434286007884044	3.247497444976446	29.30215523282531	-0.009675725110215047	-0.05129525725372029	-0.1009731814691091
0.31	14.30714256665382	553.2201815312874	-22.96383629414946	0	0	0	-1.964825568758234	0.6039678419859862	-0.1225925057808447	0	0	0	-3.061794787292105	3.380507186623128	30.34737498312029	-0.005681547571581323	-0.02873608928824605	-0.05051481484843856
0.32	18.5922775852296	562.2668384169451	-23.08994956156536	0	0	0	-0.5191432128919216	0.1602073103999283	-0.03417282699168125	0	0	0	-2.728007133542755	3.505797591378664	31.55699202551343	-0.001456013659102006	-0.007227094551502456	-0.01176738169417915
0.33	24.42674308356656	574.2842029526969	-23.26151247972097	0	0	0	-0.005191326722134926	0.001607300376649127	-0.0002992738216746427	0	0	0	-2.468162471176259	3.665027263837923	33.43784167028021	7.521487620606574e-05	0.0002296803267752681	-7.094229987606994e-05
0.34	29.84803869274079	592.5113847895433	-24.02860298202719	0	0	0	-0.007258270522871117	0.002259204146111187	-0.0004216537860361782	0	0	0	-2.32278515134456	3.82081985154485	36.55773659999397	7.049419613067906e-05	0.0002220167602258244	-2.838146711636068e-05
0.35	34.62663465497316	614.8027729877067	-25.16134020769865	0	0	0	-0.0148742149951229	0.004663865399618459	-0.0006707039879811068	0	0	0	-2.300039360204324	3.990497649916461	40.79557517030693	0.0001313513215072018	0.0004007559994179153	-0.0001784020473323215
0.36	40.16650836585475	639.3844248627217	-26.77398739765829	0	0	0	-0.2435715450707195	0.076959581378349	-0.006661425820992294	0	0	0	-2.424843146871698	4.202992023225186	46.00292897400946	0.001367550489428329	0.003848684570928652	-0.005996476283886039
0.37	46.52021091993815	666.3759604327053	-28.51692044464446	0	0	0	-4.00549429821282	1.278103569181442	-0.0704460400860886	0	0	0	-2.74879581077923	4.453003501386527	52.26175463924936	0.01419032707336229	0.03944543438424434	-0.0964056326128975
0.38	53.24755794857536	693.0848313173619	-30.15320599199834	0	0	0	-23.25030118563395	7.606175581130406	-0.2269915173210311	0	0	0	-3.29984160328473	4.700471904524772	59.38221956517538	0.04989273954750083	0.138384014514088	-0.516182505845182
0.39	60.5864742375328	724.8070111517916	-31.83634069111566	0	0	0	-43.09174865722011	14.83363047452092	-0.1179922098742302	0	0	0	-4.152994136778674	4.910732421711231	68.3289024861874	0.06016111374122476	0.1704146039757362	-0.8896725228983606
0.4	64.54640945908938	762.5125180503906	-33.15671632783373	0	0	0	-41.68581987305827	15.25445828574446	0.2502028887998131	0	0	0	-5.350284485039011	4.951709272297672	79.50405715317467	0.03576672390709298	0.1147064138645012	-0.8248435994424078
0.41	65.9253309233776	793.7880067228929	-34.20907287519534	0	0	0	-33.50007725601562	12.97837245732736	0.6307224521124137	0	0	0	-6.730843973563208	4.862887298462538	90.92927897505723	0.006972436194289622	0.05289664111231072	-0.6561620491077856
0.42	68.88483804086361	819.2430600554576	-35.41795987748096	0	0	0	-25.06961783035984	10.29223482291119	0.934677584272078	0	0	0	-8.092308723971135	4.758652086593255	101.4410073760826	-0.01516969150353808	0.009910777885238978	-0.494734020193113
0.43	75.49876763877427	845.113317257372	-36.67030909869042	0	0	0	-18.5486313139316	8.096471013334021	1.120822533937252	0	0	0	-9.232341591822237	4.660896766445721	110.5349581511157	-0.02768848532611492	-0.01104899366795502	-0.3710832643612694
0.44	86.09272660399557	867.6913648007112	-37.47105040137871	0	0	0	-14.68015852152184	6.823292497891406	1.21482022250004	0	0	0	-10.00018938100365	4.51817481392553	117.4977184821421	-0.03338081789125306	-0.01840510930385205	-0.2969918616520536
0.45	100.0813300467115	886.2422208514824	-38.23738646911996	0	0	0	-12.98746062244122	6.437642266343718	1.289739227865182	0	0	0	-10.39786455460818	4.410484756018636	122.2429467259452	-0.03686290832492713	-0.02121652810397168	-0.2636261380303028
0.46	116.8214443878062	899.9543053899941	-38.59544975824414	0	0	0	-12.78626137048954	6.801870636770619	1.408447419299675	0	0	0	-10.34125243179624	4.276270736364727	124.8889469353699	-0.04105976736835449	-0.02360736149938623	-0.2575499019094128
0.47	134.5861469203822	904.6939232726787	-38.35529161214098	0	0	0	-13.91276278259944	8.016947197982088	1.557143364510958	0	0	0	-9.731097464896248	4.05064678383042	125.2937760741842	-0.04631557973682649	-0.02683114490491492	-0.2747075212713249
0.48	151.8035532618414	898.1974592228448	-37.43890858978575	0	0	0	-17.46653757068364	10.95061416512744	1.593707176677942	0	0	0	-8.56613453125893	3.729384488033166	123.3587724465988	-0.05029065453833258	-0.03171900339281793	-0.3325308073559988
0.49	168.0336965527086	878.7590002072676	-35.48819246909125	0	0	0	-25.56415878970463	17.54238405922747	1.034746956265231	0	0	0	-6.778603521628524	3.272375342303232	118.858707075887	-0.04302165502788347	-0.03632307859091076	-0.4548484876736837
0.5	182.548935628532	841.2586529895702	-32.29030025736196	0	0	0	-44.66845715100874	34.69676823200962	-0.7559821375422997	0	0	0	-4.371609316478911	2.585948084621114	111.0699269441116	-0.01186736319200223	-0.0363865140667904	-0.7013138037553355
0.51	193.6529893679456	784.0440308099019	-27.8780536608649	0	0	0	-90.62131025009231	87.86129452281082	-7.907931298965249	0	0	0	-1.620744976577921	1.716242355581221	99.61690651475588	0.1272705093038697	-0.02999944495440213	-1.132207633141666
0.52	198.2453017810794	709.8496958562282	-22.20799733436162	0	0	0	-78.51409766260875	187.3950332534303	-31.09368361797333	0	0	0	0.9606155822959037	0.8455162515730799	84.69494751452144	0.5649794545311991	-0.3837500613080237	0.08021293246685256
0.53	194.4569770337164	621.2033568021739	-15.27551142842336	0	0	0	-80.6885803020501	325.3759161901805	-26.4902665202891	0	0	0	3.071332228918366	0.06940956475701299	66.86940262502563	0.9692675704960602	-1.016891803108522	1.890382132930954
0.54	179.1107881831574	522.4027770211283	-7.590464094592232	0	0	0	-118.6509534755908	464.0781258473505	-14.12488924292608	0	0	0	4.523424433408517	-0.6756411577434036	47.55098503985769	1.455228312356606	-1.868179823466396	4.027608071968501
0.55	156.9223881390103	425.9969225171679	-2.219204682307037	0	0	0	-126.8496340060117	535.1856859034968	-5.09671878486806	0	0	0	4.462045752134218	-1.256501490159862	30.90752313929753	1.793076847679825	-2.83892991877491	6.258381107873215
0.5600000000000001	137.1471036646404	346.3184751175503	4.173934234324604	0	0	0	-149.931588294424	590.3837683470845	0.5100577210250549	0	0	0	3.696079108596841	-1.74011617250215	22.83264764438851	2.313880801211194	-3.498728168624047	8.492627208419703
0.5700000000000001	121.4768443703018	269.610818367938	7.785818810945555	0	0	0	-145.6320533181182	642.8801726327565	6.698033639197449	0	0	0	2.784229189244745	-1.782510304762532	18.26625524898887	3.286846430989968	-3.90070656981112	12.2036528925667
0.58	94.238674310391	186.2535209014301	9.128179900822959	0	0	0	-159.1361068376944	684.2431389377633	15.05568133749097	0	0	0	1.777216283860636	-1.535882624648289	12.98579424078249	4.534522644899356	-4.277407695726075	16.37428675706331
0.59	42.77234235039141	90.50447869614717	11.87176225811692	0	0	0	-154.9627172307794	709.5945186083044	21.91541082821299	0	0	0	0.5028027054112514	-1.039550186362494	6.112784889306235	5.499247313354903	-4.864430591081337	20.42296366224095
0.6	0.2068539289192051	-0.5364265380984047	-0.4906626101090672	0	0	0	-158.8762762705785	730.0264422577249	26.98747315766724	0	0	0	0.01940488917160236	0.01752125001782042	-0.01098105375739226	6.199136379252111	-4.813097303139669	23.72269640657155
0.61	-0.0001031578869211947	9.793717242792458e-05	8.792784811505549e-05	0	0	0	-149.9885314551244	752.8421953715153	31.19197470507606	0	0	0	-6.692370402821846e-06	-5.830364476220076e-06	-1.357492322241005e-06	6.856524346802555	-4.780419721714412	27.19328782250887
0.62	1.51215560132626e-09	-9.906329705802588e-10	-8.530183683207323e-10	0	0	0	-148.0030231577119	769.0613663189667	33.85064155131732	0	0	0	7.18850737358298e-11	6.590744150424338e-11	5.089143909779263e-11	7.391470764046055	-4.748930817793305	29.80153262624468
0.63	1.825373029140878e-09	-1.058511870975281e-09	-7.119652312494872e-10	0	0	0	-135.4878615280904	766.6506100714685	34.43528058372043	0	0	0	6.923211886504687e-11	6.538642696768555e-11	8.028781572513575e-11	7.680318621010701	-4.751576954511371	31.27157163298789
0.64	2.546740137799934e-08	-1.335701193687443e-08	-4.512078525869585e-09	0	0	0	-128.6183811106168	755.0096279211355	34.11975085056208	0	0	0	6.080311733004996e-10	7.138368396776238e-10	1.31858995665956e-09	7.82828861435346	-4.530046066790688	31.80121105814883
0.65	2.094522105713254e-05	-9.776011034934947e-06	-2.826120362762714e-07	0	0	0	-115.0127225883739	741.5603177916603	33.39617924025703	0	0	0	-1.741369091202452e-07	-4.108038679315687e-07	1.306001208745378e-06	7.950582967877646	-4.381092121617513	32.184983869551
0.66	-0.0003511498760227538	0.0001497447038936241	-2.396676276610547e-05	0	0	0	-105.8294067307081	725.1617696248373	32.69532670587231	0	0	0	4.839985580955309e-06	7.663136559930476e-06	-2.30338925868713e-05	7.999569094821371	-4.202991934329773	32.09575355566882
0.67	-0.0003282381049098337	0.0001302375066649241	-2.751189359078558e-05	0	0	0	-91.62648771649309	704.9530009134538	32.18367928517832	0	0	0	4.72080493836303e-06	7.227967418593373e-06	-2.210667836587097e-05	7.967052765166743	-4.139663201593103	31.77703006673814
0.68	-0.000387292772944589	0.0001454103268263963	-2.797288785383152e-05	0	0	0	-81.64467040752507	682.9691776528942	31.72885332908645	0	0	0	5.003237776871449e-06	8.272284585195061e-06	-2.626986337930411e-05	7.858316909922475	-4.030568469489929	31.1320101233339
0.6899999999999999	-0.0006651526805169524	0.0002389798249115808	-3.553743199729613e-05	0	0	0	-68.87407734505621	659.0390735281089	31.1624919249557	0	0	0	7.286872321976972e-06	1.362947570518999e-05	-4.473365997113287e-05	7.669227104453847	-3.966602909669024	30.38681036602542
0.7	-0.001595668129727151	0.0005525794297460057	-5.094162442922077e-05	0	0	0	-59.9893059176358	634.9951374997942	30.33324894743316	0	0	0	1.415884424993096e-05	3.120831861838846e-05	-0.00010497872306834	7.396640716875705	-3.801748451180009	29.45339665422927
0.71	-0.004951003072462609	0.001663192693839887	-5.191561501443947e-05	0	0	0	-49.37573804444578	612.4626805315456	29.32206136672154	0	0	0	3.43439049684385e-05	9.241309380259962e-05	-0.0003146748280042697	7.057208325771378	-3.637466562535594	28.59980621680195
0.72	-0.01820951269108319	0.005964020096918716	0.0001176327286287624	0	0	0	-41.64428200902817	593.9441110983153	27.62005552846062	0	0	0	9.991132315019748e-05	0.0003268511330019201	-0.001105143103872401	6.698512329594772	-3.384736199778707	27.83214672924745
0.73	-0.07181249784076411	0.02300611444188102	0.001237396956144206	0	0	0	-32.2463242426831	579.8654670211671	26.21010868526596	0	0	0	0.0003307182523651951	0.001253764608825448	-0.004116998910226346	6.333064794612532	-3.205098974226804	27.33651090010057
0.74	-0.2658268720448231	0.08346662917301097	0.00666061500165062	0	0	0	-24.76187919770926	568.8895708606765	24.84481676354865	0	0	0	0.001068690729007477	0.004540872727534858	-0.0142511107579827	5.958698132586625	-3.068134977620411	26.98475263002429
0.75	-0.8045916931936626	0.2482919844473297	0.02643874557348814	0	0	0	-16.38945990381813	559.6360242191596	24.04320089168999	0	0	0	0.002838327599151407	0.01345052211503893	-0.03993822217306127	5.565520634749999	-3.045167949011128	26.8429115417041
0.76	-1.84161498025011	0.5614111614571804	0.07521474983099986	0	0	0	-10.09461717203471	552.0521905358029	23.32227460989296	0	0	0	0.005767717041401238	0.03014525561931605	-0.08378169810182982	5.177594709481538	-3.024540975633877	26.88476792945825
0.77	-3.158471666069726	0.9573786072675933	0.1546619768282919	0	0	0	-3.720337363981117	546.3643722957675	22.96179524062613	0	0	0	0.008979059895769534	0.05067634436748727	-0.1303156354759617	4.797222230003599	-3.069413775547003	27.20907717263186
0.78	-4.251484182229283	1.288853707313492	0.2356506579211682	0	0	0	1.23714025361592	543.3961025004561	22.61546109493884	0	0	0	0.01164946603487668	0.06721862877048441	-0.1574537338469997	4.423570560885054	-3.128843578941616	27.74269974698117
0.79	-4.754336689690335	1.447488248481658	0.2812075476206163	0	0	0	6.248072420792389	543.3590441808575	22.49020645757451	0	0	0	0.01345321663394838	0.07460025397846864	-0.1565303582348891	4.046134841391114	-3.22309152840812	28.47826736998793
0.8	-4.148559032135601	1.269510779379064	0.2534695225995334	0	0	0	9.770226174439847	546.5882468691698	22.38765757860945	0	0	0	0.01243962868267431	0.06472515975930597	-0.1205692023039619	3.669719727228945	-3.32343927113918	29.34861154789602
0.8100000000000001	-2.334504082098359	0.7169841167750813	0.1455944885114345	0	0	0	14.13623614002956	554.0230687973673	23.04934819067166	0	0	0	0.00732893448921011	0.03599302711786744	-0.05973721498220873	3.304103273342718	-3.46111345679339	30.44500458128207
0.82	-0.5758728061458629	0.1774414932393955	0.03721115536757898	0	0	0	18.46720204208147	563.7245455060088	23.17909853324365	0	0	0	0.00175893453735207	0.008436198885135218	-0.01301223235236781	2.98110193506472	-3.593964538154156	31.70847189440089
0.83	-0.006501542709653071	0.002010315711734297	0.0003753931899302388	0	0	0	24.33148229836714	576.1103864439699	23.3110322369126	0	0	0	-7.956594886567774e-05	-0.0002409134909084677	-8.771286033850733e-05	2.73916613727462	-3.753075276605061	33.6411207250173
0.84	-0.008215486128147204	0.00255280220194601	0.0004705727611257212	0	0	0	29.7854190252026	594.8816742511325	24.07478171042397	0	0	0	-7.563313477475024e-05	-0.0002387757195922462	-2.998484164976832e-05	2.629298587006875	-3.902839827611323	36.8529875889893
0.85	-0.01812483304982732	0.005673367179641359	0.0008007111787117613	0	0	0	34.62551709365663	617.7430116985797	25.2318302887885	0	0	0	-0.000150679498278164	-0.0004554963049855427	-0.0002426309670152551	2.65716855485708	-4.068800517399653	41.19606241330138
0.86	-0.3212480138297644	0.1012979606060919	0.008902238213270583	0	0	0	40.32086554312212	642.5323400990469	26.82149743032914	0	0	0	-0.001729736780857017	-0.004834216138054993	-0.007925593708303272	2.845252638956775	-4.270696819128114	46.48329855776213
0.87	-5.003398194466185	1.594280704592648	0.08785716849721902	0	0	0	46.81048186341809	669.7716397259247	28.54306838213643	0	0	0	-0.01682616242419326	-0.04655412400205886	-0.1194391388537975	3.248954566128206	-4.508465697423452	52.85799338772903
0.88	-26.23236175004089	8.591195044378114	0.2248444810397117	0	0	0	53.42466182840089	697.1228727247358	30.16918466484756	0	0	0	-0.05224300908317791	-0.1457841077089756	-0.5774655092462938	3.896876658062744	-4.740060817470318	60.18187986856588
0.89	-44.18487686795767	15.26404538468289	-0.01125784673723175	0	0	0	60.37067059414717	728.5670367937265	31.79630484217366	0	0	0	-0.05462819536086289	-0.1616786317369434	-0.906476697723003	4.861909743476811	-4.932739294948588	69.24157462992073
0.9	-41.09487690130511	15.10150096050211	-0.4568724059888829	0	0	0	64.02254092386509	765.2369102040586	33.10649488862919	0	0	0	-0.02684632532722488	-0.1012527972222032	-0.811280091417994	6.185842000781422	-4.96508820955404	80.42994503235587
0.91	-32.47994201901241	12.64832996644003	-0.8677064353736496	0	0	0	65.07000810727659	796.0283916448627	34.18655931861267	0	0	0	0.002019175420316181	-0.04164111481526236	-0.6364727657044313	7.693398743350951	-4.876037489234028	91.86014974987188
0.92	-24.00564277549575	9.924069370126732	-1.170139602359649	0	0	0	67.92385686812602	821.1538417876729	35.36245615101517	0	0	0	0.02299884736557486	-0.002332197175348131	-0.4746902226045304	9.158759853557838	-4.783911564189987	102.255990040345
0.9299999999999999	-17.68516106809156	7.787288417499059	-1.341376009202886	0	0	0	74.67840235375078	846.5652773663079	36.62593531306116	0	0	0	0.0342091724207324	0.01551727340442764	-0.3548430806641775	10.36629478888039	-4.71913184307579	111.1359890281624
0.9399999999999999	-14.01851701893943	6.582670697629836	-1.428734769941964	0	0	0	85.3798667460473	868.8645991666517	37.48283064990858	0	0	0	0.03928760344737355	0.02133087881827066	-0.2845810370374048	11.18156730962113	-4.621836458091845	117.9005119609648
0.95	-12.4296053444387	6.231085920303202	-1.509520447308908	0	0	0	99.59475308835667	887.5865912956981	38.3066278867373	0	0	0	0.04278720664640461	0.02362817955881879	-0.2532894885974652	11.60839163572057	-4.568064342322071	122.511399523723
0.96	-12.28880678060731	6.612422502383003	-1.652667851001902	0	0	0	116.4045915221283	901.1070969848408	38.5986462020454	0	0	0	0.04763103828193543	0.02612192977029597	-0.2486513575205867	11.55823141578844	-4.460329957732893	125.0452361763744
0.97	-13.53632638893121	7.874316845407541	-1.84700555839123	0	0	0	134.1305540311533	905.5000965259851	38.29736501639832	0	0	0	0.05425263839806152	0.03010002382251522	-0.2686665142040961	10.94095550546855	-4.246477775004855	125.3536869798446
0.98	-17.4133135967374	10.9764899183271	-1.943206799299191	0	0	0	151.2231919055459	898.51869736164	37.40966023248718	0	0	0	0.06046482342497134	0.03694860549328033	-0.3332963084669204	9.754670281796439	-3.931537971296712	123.3181719712459
0.99	-26.19001076086377	18.00184408978205	-1.393219243115505	0	0	0	167.2426804807002	878.2530044869914	35.49405033983747	0	0	0	0.05596891850969447	0.04597336577710059	-0.4679508743550658	7.930579230624259	-3.467400422574052	118.6812179837032
1	-46.82490994738469	36.41471670751414	0.5190160035144471	0	0	0	181.4410770108263	839.7478339984639	32.23174770730068	0	0	0	0.0308581684999286	0.05712720814278211	-0.737299744708418	5.469182129916486	-2.762500379144297	110.7310005855325
