# Supplementary material for: Transtibial limb loss does not increase metabolic cost in three-dimensional computer simulations of human walking
Source: PeerJ. 2021 Aug 4;9:e11960. doi: 10.7717/peerj.11960 (PMC8349165; doi:10.7717/peerj.11960)
Supplement: Supplemental Information 1 — Each subject’s simulation output and Matlab code for generating plots presenting the data. [file peerj-09-11960-s001.zip › TTA3D_solns_rev/Pre/GRF/soln_walk_N50_wm100_S02_GRF.sto]

DataType=double
version=3
OpenSimVersion=4.2
endheader
time	ground_force_r_vx	ground_force_r_vy	ground_force_r_vz	ground_force_r_px	ground_force_r_py	ground_force_r_pz	ground_force_l_vx	ground_force_l_vy	ground_force_l_vz	ground_force_l_px	ground_force_l_py	ground_force_l_pz	ground_torque_r_x	ground_torque_r_y	ground_torque_r_z	ground_torque_l_x	ground_torque_l_y	ground_torque_l_z
0	-37.52791447867259	28.54437094091813	0.8349965487912715	0	0	0	192.0315156321161	845.7607851317991	29.87982309826148	0	0	0	-0.02999314418583916	-0.01329827678779034	-0.5809679666156253	3.364076798371801	-2.016663168809693	112.5848620034529
0.01	-70.50627989981915	63.61954295589241	6.971284975170158	0	0	0	201.4548799087704	788.3279695728054	25.36175975425837	0	0	0	-0.1969738464344334	-0.06921691911797677	-0.888336253565885	0.6985875056631192	-1.129596371062533	100.7975654213594
0.02	-108.4760859026465	137.1692096382747	31.06324562912909	0	0	0	204.535783956234	715.7990021879166	19.80032412712153	0	0	0	-0.7137410600907824	0.09875600937069023	-0.8791666034342157	-1.729675569152318	-0.3266165523087805	85.82475104522261
0.03	-69.76647216104017	266.7130753487685	27.57018965346358	0	0	0	199.7403378828915	630.9956876427533	13.57283776576214	0	0	0	-1.184043348427718	0.8858622984763539	1.6152470189662	-3.697762248356483	0.2957753544779323	68.30270016909417
0.04	-112.079382111874	426.0235918745634	10.47726326004019	0	0	0	184.9353227155219	535.6745420796718	6.125579247303959	0	0	0	-1.787757068159257	1.862466580367712	4.042095857941949	-5.023070914536607	0.9612252419171745	49.30217804858763
0.05	-105.5741075995873	516.4008903867634	3.957270080534999	0	0	0	163.0697323044785	441.6867851706078	1.117710970886362	0	0	0	-2.318708507543882	3.01784202708489	7.710754692535073	-4.893142540021448	1.461859744779961	32.69484704178139
0.06	-150.7776422542489	594.182637518065	-2.758068584852414	0	0	0	141.9903833995241	359.2603082887746	-4.528604555631773	0	0	0	-3.297336449758965	3.786140369749576	12.18965674138278	-4.08371533962696	1.912697048277864	23.60505194856518
0.07000000000000001	-150.2446458453217	674.3994303596944	-11.72669376962754	0	0	0	123.244441997656	278.8779270977726	-7.527199556769782	0	0	0	-4.83305951854762	4.917433268178193	19.67128998904827	-3.078003152470985	1.867361183617452	18.76921961469656
0.08	-173.2311969957954	709.8883012800383	-18.41304585230427	0	0	0	93.88445499987967	188.2280162570124	-8.389270119153014	0	0	0	-5.52364639605856	5.017722312150601	24.629842060059	-1.928987215338772	1.544042583232912	13.05113890545946
0.09	-158.4452098997454	719.1127444860908	-23.14269880517756	0	0	0	42.96920282946699	89.80351234390517	-10.56379166553563	0	0	0	-5.835097102462894	5.047438433975475	28.55165992791985	-0.5924811055718278	1.00057477748856	6.095286340390311
0.1	-166.4205881979891	735.1920122645098	-27.89162953029233	0	0	0	0.2224821597513116	-0.7497464744492699	0.6927982853316449	0	0	0	-6.189976629668926	4.833757469181573	31.87930981644824	-0.0269237484858436	-0.02591189444411093	-0.01940233231087081
0.11	-150.8679623640759	759.4756308858558	-31.73069616587622	0	0	0	5.754986236557874e-06	-5.590284237460347e-06	4.868791734978339e-06	0	0	0	-6.638181925588539	4.93857954094842	35.89894584677602	-3.704328720825513e-07	-3.259712047808721e-07	6.358135763950032e-08
0.12	-151.4825189763233	775.0610219902829	-34.20915376134613	0	0	0	1.514244242170892e-12	-9.8827316375065e-13	8.375570075402144e-13	0	0	0	-6.974190377108705	4.977942507091575	38.58857450457117	-7.061648679318709e-14	-6.608756496906147e-14	4.968980169432957e-14
0.13	-134.4522069744822	770.6559662554206	-35.03928413411595	0	0	0	3.163988814711962e-13	-1.830182200747481e-13	1.266380289062472e-13	0	0	0	-7.150143196560939	5.14596257491859	40.46123473964006	-1.221120484922776e-14	-1.159016034757135e-14	1.375890839084216e-14
0.14	-131.4681881522961	756.2012532098678	-34.51202583050802	0	0	0	1.505880959170957e-11	-7.993541684897127e-12	2.927769362669592e-12	0	0	0	-7.239929034635079	4.94471880117455	41.17671946708904	-3.825511945850405e-13	-4.36467489819493e-13	7.759508831854147e-13
0.15	-115.4429188197962	739.0743622178859	-34.17408156494575	0	0	0	1.44299021125781e-08	-6.834860993630708e-09	3.254173974751919e-10	0	0	0	-7.326132412247174	4.892802957313738	41.98346901846634	8.99195978232072e-11	2.330749297952171e-10	8.997821292551148e-10
0.16	-109.8122333878578	718.4178500901237	-33.49794199098443	0	0	0	-2.806780251335896e-05	1.21033739573981e-05	1.884325138369468e-06	0	0	0	-7.356022465361601	4.639889829743227	42.03144034746709	-3.860370245863029e-07	-6.051805466827375e-07	-1.862998742896066e-06
0.17	-94.0887297238619	695.1409731511815	-33.44399560683955	0	0	0	-3.302114645625708e-05	1.320793821996084e-05	2.913905085457762e-06	0	0	0	-7.338150177066198	4.56325797058521	42.0819823385805	-4.893153204887981e-07	-7.248053301572567e-07	-2.259709303922454e-06
0.18	-87.31527160755064	671.4470555491691	-32.76999864806529	0	0	0	-3.849495882088888e-05	1.451785726180468e-05	3.112206386935994e-06	0	0	0	-7.285924990273537	4.319540917730527	41.66003034552983	-5.254915954892574e-07	-8.232427246517852e-07	-2.659551365239247e-06
0.19	-73.53193103880118	648.143538020757	-32.63297146336587	0	0	0	-6.894384096149168e-05	2.481348556535261e-05	4.462429151105674e-06	0	0	0	-7.193692116465109	4.236248346098069	41.43136955721156	-8.155245040611717e-07	-1.415868044637133e-06	-4.726760500326123e-06
0.2	-67.26578176848544	624.9233930711958	-31.60326022111204	0	0	0	-0.0001859404136494774	6.432981733788991e-05	8.466327864672533e-06	0	0	0	-7.040082985505392	3.942590473306195	40.86463972545963	-1.827468707024261e-06	-3.641555471605872e-06	-1.246588046173505e-05
0.21	-56.20238918224585	603.4547007814124	-30.94443796876091	0	0	0	-0.0006967944714779184	0.0002334471897430797	1.800651741813096e-05	0	0	0	-6.814252021082618	3.735695806089197	40.54509668139353	-5.513631259196781e-06	-1.298174636178966e-05	-4.505728702459933e-05
0.22	-50.97867432646584	584.2844468841156	-28.96006266134103	0	0	0	-0.003283065523099421	0.001071414646849815	3.207492221711233e-05	0	0	0	-6.539644119675172	3.327421219567815	40.08749666316257	-2.10579859456011e-05	-5.847456571006715e-05	-0.0002021671375521795
0.23	-41.82979604980886	569.0200862411264	-27.74760428369976	0	0	0	-0.01743218001742556	0.00556685699125891	-1.770999285884852e-05	0	0	0	-6.215140881855097	3.066032049235817	39.98353265163163	-9.463071114632869e-05	-0.0002995436494246446	-0.00101004095520814
0.24	-36.70658298788819	557.1803588572618	-25.90375690639528	0	0	0	-0.09066503910467956	0.02840926304984394	-0.0007733622487845114	0	0	0	-5.873029651725226	2.75779641399521	39.90390512306399	-0.0004321851475087621	-0.001512340015569493	-0.004887805289436819
0.25	-28.51352756492279	549.218695107993	-25.17474323192866	0	0	0	-0.3985567349507629	0.1228853873196949	-0.006155217456679095	0	0	0	-5.50649585391257	2.666635424382864	40.21901010247229	-0.001686531878853854	-0.00646053738686931	-0.01977470459461742
0.26	-23.81595593889693	543.4977497987416	-24.05395287045982	0	0	0	-1.317481881734949	0.4013575217227823	-0.02946589284663995	0	0	0	-5.132339684564732	2.541929420064199	40.62885951276707	-0.004995470077274649	-0.02076706939317142	-0.05950689059016439
0.27	-17.23281152816408	540.1953143859301	-23.7871375645598	0	0	0	-3.097720189007667	0.9380193320967166	-0.0920454089688028	0	0	0	-4.733033198688311	2.577942896395974	41.39875689009279	-0.01063784184871194	-0.04749072945831075	-0.1259471030681758
0.28	-12.79120707398814	538.8926571635373	-23.00354827342648	0	0	0	-5.323578735966904	1.613124388882098	-0.1938344527816816	0	0	0	-4.334578219509523	2.581556034185197	42.28001335338372	-0.01711475895022786	-0.07963439612605171	-0.1926530964649185
0.29	-6.855169131013396	540.540713296574	-23.01339564978334	0	0	0	-7.178729335268815	2.189638216053174	-0.3013308125448629	0	0	0	-3.927053901459383	2.721431731099727	43.47115143992651	-0.02248717566686965	-0.1052028139457885	-0.2286988015569495
0.3	-3.430347016482415	545.4554276281666	-22.65835237619607	0	0	0	-7.509823562284685	2.310657839674656	-0.3481003700626321	0	0	0	-3.542762139852269	2.849677915962527	44.79046391460622	-0.02358047460714696	-0.1080969980582499	-0.2087820405883809
0.31	1.506997048324733	554.9863404289108	-23.28662551075944	0	0	0	-5.443808747531833	1.687236234176221	-0.2706849702065626	0	0	0	-3.177830946250039	3.09276870201457	46.42530771912407	-0.01728817800153692	-0.07687404044525456	-0.1314793977992345
0.32	5.943451175914912	567.5296736801882	-23.24400623750121	0	0	0	-2.075997142760056	0.6467767793432223	-0.1105499710672379	0	0	0	-2.869639157571424	3.301518709079964	48.17681933593447	-0.006450825007604865	-0.02815839604763679	-0.04362079706060121
0.33	12.05243920149327	581.4751120103193	-23.46004330902278	0	0	0	-0.1734579107879141	0.05431142181775127	-0.009772161857691714	0	0	0	-2.608655009092295	3.588951286745887	50.09241044788258	-0.0001980394319009146	-0.001197056198521148	-0.003137029168770604
0.34	18.27114340039642	595.4836944688911	-23.61233040413746	0	0	0	-0.03361545442211487	0.010573666510441	-0.001579981492627059	0	0	0	-2.432011273736535	3.859305595456509	51.99986543187946	0.0003280259026741004	0.001015675570798442	-0.0001993499721964365
0.35	27.38305908705364	613.1889861268462	-24.83177913455623	0	0	0	-0.04300332064090676	0.01362893994763675	-0.001806674896886646	0	0	0	-2.371030578641546	4.259277369202483	54.60178437516964	0.0004536460858830283	0.001429046639192665	-0.0001056626574498113
0.36	36.94145838127896	635.7227483871468	-26.18624030708151	0	0	0	-0.1777017643859474	0.05695538341925135	-0.003902514450329366	0	0	0	-2.476877840651592	4.661835844021422	58.18134844719448	0.00132048243494996	0.003956890556625564	-0.003338367277787733
0.37	47.90881556902956	665.8847582351623	-28.18215810374684	0	0	0	-2.130011888606474	0.6908733242952645	-0.01857830340502346	0	0	0	-2.781912523908562	5.109437871014993	63.47830321628685	0.01055525632661769	0.03145955676499166	-0.04971414691037396
0.38	56.96644808013762	701.9437880311559	-29.62475932347744	0	0	0	-13.61011914991839	4.506193953244908	0.002122599596322417	0	0	0	-3.328675607578902	5.40408572194401	70.65784126242404	0.04456373875955815	0.1358017719498735	-0.3040364882396255
0.39	64.61877423023165	737.5548612170786	-31.23841089064184	0	0	0	-33.55099842092292	11.56799471415567	0.2642823705347496	0	0	0	-4.075338446975298	5.60131616102213	79.200895363437	0.07353422825315752	0.2320395735954762	-0.7032807830987093
0.4	69.80261276533489	774.1281447716269	-32.29930461300384	0	0	0	-39.76128198726138	14.50033735960565	0.6618808611747926	0	0	0	-5.031211215221129	5.559998627987986	89.26797734807451	0.06083512271423375	0.2069532000974116	-0.7931243612491531
0.41	72.92258153834008	807.6951066575743	-33.2133271127213	0	0	0	-34.24835065262187	13.2443152120186	0.9825626777953543	0	0	0	-6.093843208419925	5.34967272893631	99.69857103049672	0.03100225200381674	0.1336423500184239	-0.6670509774257012
0.42	77.43110356517167	835.2867724328655	-33.84753376831281	0	0	0	-26.33771656067275	10.80764567069198	1.210256070905597	0	0	0	-7.083109331961062	5.035642006274589	108.9380965853694	0.002726865463763611	0.06710214400647532	-0.5124772757512359
0.43	85.31479923656501	859.5431290613221	-34.57487441858352	0	0	0	-19.62785762219071	8.561050108719909	1.336924175438302	0	0	0	-7.835393933393035	4.709064945206309	116.5512049142354	-0.01689689325562557	0.02360998569351781	-0.3869821413631873
0.44	95.88005884044063	878.6472233937774	-35.10238946711736	0	0	0	-15.34180346542527	7.119267189703236	1.380121807123987	0	0	0	-8.33763333531769	4.340052108163845	122.1852502662882	-0.02722350877928675	0.002058326598528485	-0.3074078692995223
0.45	110.4298721177155	895.9198086398306	-35.79643630618131	0	0	0	-13.26730605184968	6.557843655538649	1.406479962721991	0	0	0	-8.567101293812483	4.0621337289606	126.0755146245682	-0.03249420072801223	-0.007448724315660073	-0.2684081358950914
0.46	127.5642434283387	908.6753180265515	-35.87760053610521	0	0	0	-12.75622664280385	6.748246534010282	1.462323337262945	0	0	0	-8.399289895906383	3.751104681618514	128.1151144034426	-0.03615719494699288	-0.01206957777975953	-0.2573842681849068
0.47	145.7156982606553	912.4776679683989	-35.74144363263703	0	0	0	-13.5528280600967	7.732605087786328	1.515050970992033	0	0	0	-7.728232850395474	3.427920157410185	128.0886705410048	-0.03842796328846139	-0.01439478806434739	-0.2686715847608874
0.48	163.0282156916497	905.431066012328	-34.84054305386859	0	0	0	-16.47456569082118	10.20017269524067	1.428604745036099	0	0	0	-6.537330705494396	3.031590721418424	125.8299834294768	-0.03585984406780299	-0.01389511158902511	-0.3142915519145831
0.49	179.368357424602	885.6257910922118	-33.13101857876736	0	0	0	-23.17649349748669	15.69342896814805	0.7738048814245801	0	0	0	-4.736524631503094	2.554749702921108	121.0813837726725	-0.01516418513961871	-0.003386179749497442	-0.4098477972061876
0.5	193.2272292025415	848.1771416189326	-29.97888561614484	0	0	0	-37.12896629245338	28.14687892593277	-1.045989233992932	0	0	0	-2.384643541287266	1.846327444201093	113.0681597434257	0.04853492564593494	0.03463324341569398	-0.5698844677844851
0.51	203.1454695330889	792.1854839288283	-25.58788786209988	0	0	0	-70.20944875070614	62.92561894038858	-7.088836187288222	0	0	0	0.2124794793906464	0.9799582079268444	101.506459749138	0.2298429813340667	0.1100123624620289	-0.8830994704766475
0.52	206.4295574306742	720.2897376372855	-19.95528444841508	0	0	0	-110.3515507233443	137.6622866887347	-31.57542120804322	0	0	0	2.547204114649494	0.17258506607021	86.61589843663191	0.7849091891995745	0.001016320219987473	-0.9063221989774642
0.53	201.670351394193	635.0594259971484	-13.62225719847459	0	0	0	-69.04460104506177	268.1598523856462	-27.81617510593171	0	0	0	4.376652245613171	-0.4498942857171201	68.98057302893451	1.351451967730718	-0.7382895750808042	1.669873800704945
0.54	186.7022882221934	538.5408140595903	-6.06237619880249	0	0	0	-114.0658431676159	424.1051340514379	-11.0947635964628	0	0	0	5.541511016793669	-1.108100342333114	49.72004564143199	2.157314857162066	-1.507170995153555	3.949827684187619
0.55	164.8470234728382	443.6554152957225	-1.021261221475569	0	0	0	-105.4227705216633	514.620722557164	-3.956385050771191	0	0	0	5.249538091779435	-1.585771513994645	32.92279170328204	2.733980957414609	-2.740920999630231	7.52758911228922
0.5600000000000001	143.8610941452941	360.3071555173523	4.754401330554027	0	0	0	-151.0322501021101	592.2378735995828	3.379361240233543	0	0	0	4.32519154787269	-2.040344649696164	23.65395912425683	3.706729203881564	-3.651204692194034	11.80239234186575
0.5700000000000001	125.4754936617829	280.2335664929477	7.704962359957749	0	0	0	-148.4609523210333	672.1594211970626	11.45187509380753	0	0	0	3.277040826264281	-1.986532789955637	18.86400450681234	5.318671470089539	-4.801310654125362	19.12966252978405
0.58	96.14755070072891	189.6119744524148	8.344201424687041	0	0	0	-172.5101842673715	708.6167102017745	19.09465818977226	0	0	0	2.07814572490211	-1.633730838499158	13.17318166523508	6.125174019651664	-4.986852413881881	24.16090989608049
0.59	44.2673103487489	90.36617621550553	10.60648869580668	0	0	0	-158.3467386655165	720.7665018317635	23.15160179575316	0	0	0	0.6613450328261644	-1.047702463631125	6.165320952752125	6.56555975197888	-5.084773763597963	28.40287284120295
0.6	0.1461388147728733	-0.4778217012320733	-0.4443537355486941	0	0	0	-167.2263892134048	737.6298161989621	28.42907212919288	0	0	0	0.01688917536746591	0.01644718485982557	-0.01213827380883549	6.981523769139064	-4.838964508903791	31.91689443181071
0.61	-9.482000612449077e-06	9.392837048176814e-06	8.608146781300513e-06	0	0	0	-151.335091758158	759.8155076594252	31.52216636261211	0	0	0	-6.382596297779058e-07	-5.5626133852621e-07	-9.608410694032525e-08	7.460390296806808	-4.86160034043552	35.903490049406
0.62	4.220963872812221e-12	-2.791724940339334e-12	-2.492503797663021e-12	0	0	0	-152.3112380908688	774.0957591065393	34.35848994008026	0	0	0	2.053346226561615e-13	1.877483795006289e-13	1.37439385580949e-13	7.791943816948131	-4.835129965050356	38.58520237415758
0.63	5.285629017310296e-13	-3.078724520083671e-13	-2.165353664173638e-13	0	0	0	-135.3634280156629	770.1718741940695	34.8501477573832	0	0	0	2.063477900436294e-14	1.925828371175981e-14	2.298785515580865e-14	7.969464275270727	-4.999695936051301	40.51623445027482
0.64	2.554812264486278e-11	-1.354592342269431e-11	-4.887065215369462e-12	0	0	0	-132.3896520587725	756.3236934056729	34.77974054182689	0	0	0	6.374767949372133e-13	7.259994472944212e-13	1.320182998437181e-12	8.030631822245072	-4.820604992188164	41.29778479896855
0.65	3.880044214611768e-08	-1.827738502541065e-08	-8.895694477489389e-10	0	0	0	-116.2049669622986	739.2724245881968	34.14883589918383	0	0	0	-2.714661825118365e-10	-6.950389133918189e-10	2.428107834676341e-09	8.08767810995877	-4.768506784668556	42.09639647151806
0.66	-3.821723839714562e-05	1.638935950671554e-05	-2.369592234537785e-06	0	0	0	-110.3303648061215	718.7758662507835	33.76769332960884	0	0	0	5.160282484269805e-07	8.36470994328548e-07	-2.537134473790318e-06	8.072874297760077	-4.546670375742307	42.16376743025887
0.67	-4.251365883288012e-05	1.691572749735552e-05	-3.475827753034204e-06	0	0	0	-94.63011325815498	695.6072966523247	33.50373028379706	0	0	0	6.133259600099332e-07	9.441845549434069e-07	-2.906697744909159e-06	8.013518095868067	-4.496035458127303	42.20303067150655
0.68	-5.105575249130777e-05	1.91654873429956e-05	-3.776235986415229e-06	0	0	0	-87.59003688082714	671.914407146394	33.06021145993569	0	0	0	6.748114030662686e-07	1.103984358193807e-06	-3.520605733487189e-06	7.906415854797686	-4.293511633238568	41.7847933233841
0.6899999999999999	-9.413766347590664e-05	3.373184342486779e-05	-5.442506429030018e-06	0	0	0	-73.90866583211921	648.2791806663242	32.73871408455831	0	0	0	1.072834829725164e-06	1.955574758851082e-06	-6.436218146879267e-06	7.760527818474589	-4.22393802126415	41.50190609248254
0.7	-0.00025931982246029	8.936763925730929e-05	-1.001430347768259e-05	0	0	0	-67.41120835353793	624.8914757679169	31.84365139774921	0	0	0	2.441355903814993e-06	5.142930173257404e-06	-1.732338852825937e-05	7.551077070378405	-3.959766423808522	40.91499486493609
0.71	-0.0009807027343046012	0.0003273620305191064	-1.89076828813286e-05	0	0	0	-56.53624167136807	603.2365168477987	31.03108284088072	0	0	0	7.407907646557165e-06	1.854535205401481e-05	-6.314535585921928e-05	7.280317849942104	-3.760974775712693	40.54475623405091
0.72	-0.0046213350354816	0.001503289119254072	-1.822308810485688e-05	0	0	0	-51.09873411970101	584.0244358050477	29.15495433862263	0	0	0	2.838846849121101e-05	8.383817141399353e-05	-0.0002831680005765828	6.964473658994684	-3.371435420674235	40.07657077122846
0.73	-0.02441321309535628	0.007773246210972894	0.0001413005231082677	0	0	0	-42.18079710920937	568.5411594937628	27.82771016072416	0	0	0	0.0001285052372932938	0.0004291659149490655	-0.00140668749741833	6.606576480269879	-3.106040134188698	39.93087827227003
0.74	-0.1254325242522159	0.03919024072123772	0.001597249550880936	0	0	0	-36.92307260969711	556.5465342519794	26.13025659252157	0	0	0	0.0005855966719643165	0.002148213846065928	-0.006721180747457171	6.23153230846614	-2.815024289059156	39.84804013910982
0.75	-0.5371184427915012	0.1650941604989583	0.01057859115656576	0	0	0	-29.02676159618991	548.4044152510498	25.31368709118888	0	0	0	0.002233037805519182	0.008961635390937354	-0.02647688013217488	5.841560069869093	-2.71833185777992	40.14239811932683
0.76	-1.706847069919791	0.5184253074661881	0.04607976114250696	0	0	0	-24.24908687966872	542.9738533711954	24.1948162175133	0	0	0	0.006359837837846403	0.02774415384462337	-0.07655632982984804	5.45508300869589	-2.591961517411746	40.59227999593647
0.77	-3.841960575555104	1.160638671989349	0.1327474667990262	0	0	0	-17.87665458361199	540.091623303219	23.88476968880884	0	0	0	0.0130361869724309	0.06088520556065759	-0.1550225170589677	5.053410825679293	-2.626329526951235	41.39514415399337
0.78	-6.377200467680407	1.929734616961688	0.2613503351385409	0	0	0	-13.23294811004204	539.1485876872869	23.27409571707069	0	0	0	0.02055865916451457	0.09894137955063879	-0.2288676411046276	4.649662900741873	-2.660596460282393	42.3225273429404
0.79	-8.434766409178472	2.57168963287545	0.3852427825032993	0	0	0	-7.362252509277815	540.7884679422236	23.22637030378626	0	0	0	0.02709024421770633	0.1287522510974697	-0.2663031559170539	4.239187388441982	-2.805640443682711	43.5072325578557
0.8	-8.730693929918614	2.68694237928896	0.4269102453166289	0	0	0	-3.647767573040356	545.9223564188927	22.85399655959838	0	0	0	0.02868075472160088	0.1314040244363327	-0.240458127184123	3.857804140778579	-2.935330376653865	44.85217077302614
0.8100000000000001	-6.225832672327556	1.930199293500456	0.3168717191411309	0	0	0	1.30689980222287	555.9133871444831	23.43904499052733	0	0	0	0.0210059920422244	0.0922205704064166	-0.1490283311325183	3.505295288196942	-3.175723580805881	46.51801141492
0.82	-2.281552412623653	0.7108108092811218	0.121167310101167	0	0	0	5.954966107222399	568.9830836748231	23.43230832474889	0	0	0	0.007588141298437114	0.03246393463989252	-0.04758386406802531	3.212706550279392	-3.39524547114874	48.32263112614744
0.83	-0.1487474031909614	0.04655702462433038	0.00814111555637614	0	0	0	11.99176691329638	583.1864050216261	23.59747081622299	0	0	0	7.244984999646854e-05	0.0006957254380980713	-0.002652876523836748	2.970578522672777	-3.682386937743729	50.27408661075165
0.84	-0.03955710217296788	0.01243667081914156	0.00182650695182329	0	0	0	18.34252289102587	597.597607571703	23.76829658760756	0	0	0	-0.0003685009037404266	-0.001142920925999373	-0.0002183946932140313	2.815654548102563	-3.954114621351078	52.26399496475108
0.85	-0.04986189757542744	0.0157963883239121	0.002038814973591155	0	0	0	27.39095033096118	615.614313458706	24.86695616213562	0	0	0	-0.0004986001823725027	-0.001569908711311225	-0.000137991560373207	2.788805428690665	-4.337052540400435	54.9408208293444
0.86	-0.2232183827739627	0.07149950267490901	0.004681652805299558	0	0	0	37.13179114661366	638.4619783583527	26.23368952681125	0	0	0	-0.001583260777992991	-0.004731990222730086	-0.004327360660847453	2.940495191190271	-4.731782733353762	58.62848667071442
0.87	-2.602380829060984	0.8437921493857141	0.01981214882486173	0	0	0	47.99691612189849	669.0996499033807	28.12930103306663	0	0	0	-0.012386459153378	-0.03706268676710486	-0.06046093078575044	3.316693047506801	-5.156134566573365	64.08773490736291
0.88	-15.35619984152083	5.090026400549987	-0.03359028984195464	0	0	0	56.89124765480608	706.1142852694812	29.62541578728827	0	0	0	-0.04739324620582193	-0.1463638469505358	-0.3406039905147966	3.958249916788839	-5.440163643447767	71.54704227625513
0.89	-34.88892600038051	12.06861055478891	-0.3938925946372541	0	0	0	63.98180686993494	741.63629474743	31.22860327866763	0	0	0	-0.06979169106523693	-0.2283278488714537	-0.7271903234605964	4.807947053121343	-5.619384742175863	80.24236269983138
0.9	-39.47599776241574	14.46111271700641	-0.8654184355559156	0	0	0	68.91567937053429	777.1748626579335	32.29202719882619	0	0	0	-0.05162832415690313	-0.1920716721972366	-0.7849386841079887	5.869396930816722	-5.568362274594142	90.29437122567374
0.91	-33.34697437453484	12.96565294846865	-1.217064868330948	0	0	0	71.89069934694021	810.1974395988158	33.19670109940358	0	0	0	-0.02063365377645585	-0.1182057985406014	-0.6490434259051042	7.036109397455037	-5.357347935815144	100.6591874406457
0.92	-25.27994002533256	10.44562802408513	-1.44154572630129	0	0	0	76.55609399839706	837.5923202726528	33.80113039887824	0	0	0	0.006754628852613267	-0.05483324501302829	-0.4925163531028517	8.105642017627993	-5.057521464408351	109.7657863587352
0.9299999999999999	-18.68758363084763	8.219802192599605	-1.547193775135904	0	0	0	84.48905532548672	861.1853576392369	34.50877164183725	0	0	0	0.02465661726641509	-0.01549912497667348	-0.3694672890396697	8.908760972587723	-4.755966853334397	117.1520040583717
0.9399999999999999	-14.56448084760045	6.823117675577259	-1.5739449489706	0	0	0	95.26361429849304	880.0129612168166	35.12369467334592	0	0	0	0.03373636090593735	0.003238698050452397	-0.2929377608819857	9.449018428349513	-4.438036061317161	122.5900476281444
0.95	-12.55157600704339	6.267046648046056	-1.592190056982894	0	0	0	109.9771708240626	897.176341056856	35.82386007634051	0	0	0	0.03846356157516776	0.01145537613189932	-0.2551462276983722	9.696990134929212	-4.207596844926977	126.3203274828207
0.96	-12.06558915864065	6.444706593826636	-1.654290337719996	0	0	0	127.2246632044969	909.4860447168171	35.83651815290879	0	0	0	0.04229436349345041	0.01582137602363138	-0.2449614209502037	9.527326636948343	-3.924373109930652	128.2244070288386
0.97	-12.96771107677072	7.453165043977564	-1.733531170776524	0	0	0	145.2937601837851	912.6824180344706	35.64195348397974	0	0	0	0.04563102421640662	0.01891031555209402	-0.2591393118857145	8.843447467576029	-3.614753720026672	128.0648690435298
0.98	-16.15018455765362	10.03774861434689	-1.689563072519419	0	0	0	162.5038721668408	905.0720349505233	34.82886057550359	0	0	0	0.04526368814029249	0.02068530745568527	-0.3110856506651234	7.618792003718037	-3.233259640497738	125.6836964014097
0.99	-23.25108014426423	15.77273805289391	-1.047730551646718	0	0	0	178.5143846843751	884.4322515990264	33.15450658074538	0	0	0	0.02781934652897199	0.01501185986364888	-0.4153653645753442	5.770645219445724	-2.750988047380845	120.786027024719
1	-37.52791447684453	28.54437093953418	0.8349965487567078	0	0	0	192.0315156192746	845.7607850737922	29.87982309425743	0	0	0	-0.029993144185182	-0.01329827678802764	-0.5809679665915235	3.364076798091739	-2.016663168283675	112.5848619957062
