# Supplementary material for: Transtibial limb loss does not increase metabolic cost in three-dimensional computer simulations of human walking
Source: PeerJ. 2021 Aug 4;9:e11960. doi: 10.7717/peerj.11960 (PMC8349165; doi:10.7717/peerj.11960)
Supplement: Supplemental Information 1 — Each subject’s simulation output and Matlab code for generating plots presenting the data. [file peerj-09-11960-s001.zip › TTA3D_solns_rev/Pre/GRF/soln_walk_N50_wm100_S03_GRF.sto]

DataType=double
version=3
OpenSimVersion=4.2
endheader
time	ground_force_r_vx	ground_force_r_vy	ground_force_r_vz	ground_force_r_px	ground_force_r_py	ground_force_r_pz	ground_force_l_vx	ground_force_l_vy	ground_force_l_vz	ground_force_l_px	ground_force_l_py	ground_force_l_pz	ground_torque_r_x	ground_torque_r_y	ground_torque_r_z	ground_torque_l_x	ground_torque_l_y	ground_torque_l_z
0	-51.76569772648729	39.00265370325721	0.9162768916348372	0	0	0	185.7168961470589	826.1502814142298	30.36982607641448	0	0	0	0.03986649308138218	0.07899201370531651	-0.8250467954458576	3.047910010915516	-2.10262792943077	110.4003648432798
0.01	-103.9717700801765	99.95058613384948	8.255032830891409	0	0	0	196.3678944713046	768.0975167974013	25.88265401284285	0	0	0	-0.03816706128625608	0.1350808004577351	-1.317481504295835	0.5089035167103289	-1.138872085641388	98.78296069140416
0.02	-76.53708883110338	203.8769834853034	31.21634872663153	0	0	0	197.8164143644044	695.8123069238723	20.04703723297188	0	0	0	-0.3810180993023821	0.536834372529971	0.2298213008334043	-1.828100834812652	-0.2145562055878368	83.92967843167041
0.03	-87.70402833791188	340.1301783873906	26.91238995630919	0	0	0	190.1166911416828	610.7856728392196	13.15808017565218	0	0	0	-0.4553885209342083	1.222614772554139	1.847461047935018	-3.665980846150247	0.4950774943848538	66.34720413163041
0.04	-122.0311158803481	477.5750891862598	12.78074668897357	0	0	0	172.8626138587387	515.2046204418552	5.818483274117859	0	0	0	-0.583313176130034	2.080220387682633	4.083560628013668	-4.90439706693256	1.074280478551063	47.28136637077453
0.05	-133.3066717739356	541.5207370864464	4.151428229690255	0	0	0	150.5777266861477	421.8583231803531	0.9674051800621056	0	0	0	-0.9192462999424611	2.794384553818102	6.126263800916001	-4.743790648647398	1.432782021995803	30.91148626606169
0.06	-153.495780685905	594.3632368477901	-2.445055299049527	0	0	0	130.5662111392079	343.0811020642535	-4.788074654423743	0	0	0	-1.442995171905015	3.410722878673444	8.391244895877984	-3.941229055023658	1.814210058001483	22.43105260652638
0.07000000000000001	-151.1768642123748	647.9307489495556	-7.773288877856738	0	0	0	114.6899768307018	268.2307651367172	-8.871245058038417	0	0	0	-2.316061063726344	3.671892577392985	11.99771476598866	-2.955354065001734	1.857978509921265	17.9530337927243
0.08	-162.7006785597904	695.9562458042934	-16.16403303182167	0	0	0	89.00317895901144	184.3733621401826	-10.45531394904094	0	0	0	-3.571031052523415	3.96723382984078	16.59468297708176	-1.846602558674722	1.611319233718507	12.69066670576419
0.09	-161.479911444043	727.5320941916061	-23.16490110094282	0	0	0	40.89288027077409	89.25895910653242	-11.76070837112023	0	0	0	-4.536375316146413	4.61970302672831	21.12653220711332	-0.5598655203214707	1.046082836710978	5.991936723155657
0.1	-163.2060766834651	745.3258760999266	-28.25471249029928	0	0	0	0.3180982182225929	-1.113541021327485	1.022653322953814	0	0	0	-5.083250575583163	4.780037518394344	24.37918724954188	-0.03893717625484349	-0.03873249578989145	-0.03007166988269369
0.11	-154.3992254097556	760.7970224385537	-32.05740000590002	0	0	0	-3.324182043210377e-06	3.318912771963033e-06	-2.78835669533065e-06	0	0	0	-5.522608370752191	4.858064819334683	27.29896996243454	2.14664407541676e-07	1.873302196924483e-07	-3.294088181867163e-08
0.12	-149.5710027866315	772.7081567608424	-34.57995896609734	0	0	0	1.789509262402192e-11	-1.215687511947581e-11	9.488368824140518e-12	0	0	0	-5.920733459570793	4.916085071707846	29.59506804160165	-8.206393803513907e-13	-7.660034739669208e-13	5.662942965008863e-13
0.13	-137.2470244554007	772.2412510005961	-35.06863210496901	0	0	0	7.239895467609131e-12	-4.312969102430118e-12	2.583622190404545e-12	0	0	0	-6.216555638454938	4.948147687919431	31.14341591872662	-2.619291113293614e-13	-2.551826040702486e-13	3.0799576736531e-13
0.14	-128.6537719021466	762.5028563787795	-34.74139202390609	0	0	0	1.271595285744271e-10	-6.827439147909373e-11	2.01388470706315e-11	0	0	0	-6.406704565768242	4.808766410542992	31.83545862020564	-2.928439890413085e-12	-3.549851736055994e-12	6.455071896198496e-12
0.15	-115.1285326137337	747.752286904503	-34.02296182481891	0	0	0	6.585897086431172e-08	-3.143635419361231e-08	1.271020302294098e-09	0	0	0	-6.539128562187402	4.663371273016591	32.14209481649897	4.804757378542768e-10	1.172541731687393e-09	4.086558829351992e-09
0.16	-104.5098138050902	728.1316459403404	-33.57051721765396	0	0	0	-5.635054100587026e-05	2.454785759460507e-05	3.153941353517205e-06	0	0	0	-6.585913412361004	4.474295588154519	31.91353215713678	-7.280243723596873e-07	-1.194884693836162e-06	-3.707350671410222e-06
0.17	-90.55514341230992	704.6895986410871	-33.0739224935881	0	0	0	-6.599914262222511e-05	2.672186067790209e-05	5.350176303201851e-06	0	0	0	-6.563716016619751	4.336852016575294	31.42981167090289	-9.457599196932386e-07	-1.43951673762921e-06	-4.477014272170115e-06
0.18	-79.78618963099893	680.5972951210564	-32.57998030208648	0	0	0	-7.117832536848442e-05	2.715521478560135e-05	5.669503599935939e-06	0	0	0	-6.489237794037016	4.199921200439134	30.72750262563554	-9.726089698572275e-07	-1.530354625957355e-06	-4.880782284735137e-06
0.19	-67.23832826953173	656.2062122485403	-31.95398979586571	0	0	0	-0.0001116181292384609	4.056675867802497e-05	7.205396920153607e-06	0	0	0	-6.364660314220036	4.107457076027186	30.00510321776965	-1.333000444793365e-06	-2.315983338120419e-06	-7.61029758343883e-06
0.2	-57.71621946824825	632.8560739686974	-31.1221402347855	0	0	0	-0.0002550978208522421	8.909377614109482e-05	1.137033827891847e-05	0	0	0	-6.18408017122171	3.945498356739472	29.19869008707377	-2.527984242984801e-06	-5.06284506019732e-06	-1.704576636313698e-05
0.21	-47.18253722595378	611.2540432302953	-30.08000725249062	0	0	0	-0.0008082207026107725	0.0002734868402868467	1.972950524855654e-05	0	0	0	-5.947807899088335	3.768173769319212	28.48492641864151	-6.459666072156549e-06	-1.532276967461636e-05	-5.221976559056053e-05
0.22	-38.96746527232268	591.8306991327092	-28.48651058958099	0	0	0	-0.003263899590676781	0.001075352919409164	2.535513750968061e-05	0	0	0	-5.659140545765849	3.511729027464099	27.79986638675125	-2.113836787331e-05	-5.941010037102712e-05	-0.0002014141830165386
0.23	-29.96977836483613	575.2112909386084	-26.97142264971844	0	0	0	-0.01513753753168138	0.004872537556068388	-5.681969128074193e-05	0	0	0	-5.327854982858883	3.260757321043898	27.29793180213592	-8.259149172334505e-05	-0.0002668718130762745	-0.0008818385469305501
0.24	-22.6797612768758	562.7426593398553	-25.16953871750833	0	0	0	-0.07086232166071367	0.02234080447966625	-0.0008420727712059239	0	0	0	-5.000658034299972	3.001649954779885	27.01542767194892	-0.0003380754335351151	-0.001217590872077589	-0.003853585600417577
0.25	-14.72139468801767	553.9973944152109	-24.26516555124964	0	0	0	-0.2922758448107819	0.09050175984590635	-0.005689971680532434	0	0	0	-4.669772221682502	2.899223874410568	27.05013371597552	-0.001231127328329704	-0.004898551779912278	-0.0146741191085506
0.26	-8.079976175797862	547.4659455978818	-23.83254669956042	0	0	0	-0.9404164969692593	0.2870250347542725	-0.02624705039124464	0	0	0	-4.320427002768234	2.916236988756403	27.24653990924301	-0.003483571918094488	-0.01535591350436461	-0.04310857147348033
0.27	-0.9486136078932936	542.8302100839667	-23.56475941252675	0	0	0	-2.182134704454823	0.6598983579826212	-0.08268030531108858	0	0	0	-3.952985905539013	3.012424689908258	27.59937786041266	-0.007060071773833599	-0.03465921863077058	-0.0902893393794124
0.28	5.502877136722057	540.7497818593309	-23.32483562009183	0	0	0	-3.634441253221069	1.095508421287183	-0.1706722075522019	0	0	0	-3.572423826983654	3.138619759970407	28.08912968729553	-0.01071800211588169	-0.05646625169480532	-0.1341983340489397
0.29	11.71308930989815	541.5356573586422	-23.11689828053596	0	0	0	-4.509632436918939	1.362035144226733	-0.2405001312906591	0	0	0	-3.180602937926107	3.288846279192256	28.76813419139723	-0.01307975957976191	-0.06926476751959326	-0.1470018023892365
0.3	15.88914405075285	545.4541322078765	-22.72553987777077	0	0	0	-3.993843782007219	1.211141967679223	-0.2285071178778291	0	0	0	-2.791864886406031	3.408677280068741	29.59071048408606	-0.01201550725952733	-0.06113388467760045	-0.1140137607894642
0.31	20.78256952654318	553.5278616000002	-22.93995622941267	0	0	0	-2.176573867195017	0.6626102680373727	-0.129399004402708	0	0	0	-2.425016661131971	3.544785289525509	30.79394811171882	-0.006902005064349903	-0.03325942984014874	-0.05421940706076245
0.32	25.50927065388165	565.0871574354295	-22.97485749020071	0	0	0	-0.5074262250963288	0.1551233574920586	-0.03153560894099472	0	0	0	-2.113158540996904	3.674126662934778	32.50213278764785	-0.001616862990154066	-0.00753434793137935	-0.01104946203369436
0.33	30.68264961146862	578.8722368080172	-23.13544846512787	0	0	0	-0.007578317538917016	0.002327439756567551	-0.0004005412421565606	0	0	0	-1.866250651156453	3.817663364066269	34.86159429561232	6.374144788800339e-05	0.0001936696624871419	-8.501097891827415e-05
0.34	35.86281113192333	596.3089095902416	-23.7746115041331	0	0	0	-0.01028135652731886	0.003172960688261744	-0.0005629066967320246	0	0	0	-1.713418291352731	3.964565984678002	38.15716161582277	8.569623668676082e-05	0.0002732914470672348	-3.275793406682578e-05
0.35	41.07616115371646	616.8741573657016	-24.81107163666906	0	0	0	-0.02133888001409285	0.006638033907350113	-0.0008858552149704499	0	0	0	-1.678771173265657	4.135249317724661	42.37921002692799	0.0001656960870192978	0.0005075431277854483	-0.0002761988616931581
0.36	47.18036352419298	639.0525608096675	-26.38358522121632	0	0	0	-0.3817784165256715	0.1196960347789318	-0.009911558208288153	0	0	0	-1.784407553875181	4.364668305236071	47.32526815233188	0.00185210386648605	0.005195152205561912	-0.009378719809167033
0.37	54.53865579278615	666.2053215437862	-28.17746561949966	0	0	0	-5.988029624549075	1.897287061796278	-0.1118605913350842	0	0	0	-2.090066383145682	4.640376574035677	53.6153054110293	0.01786404276026776	0.04844666466545714	-0.1425171295801186
0.38	60.54600460944638	697.6347379767253	-29.67450086726416	0	0	0	-30.3351708023278	9.892924415327478	-0.3939159020514127	0	0	0	-2.638436320520947	4.852913663615604	61.504028842536	0.0554023195140556	0.145293635169193	-0.6641219721407376
0.39	65.7206297879078	729.2148890904174	-31.2448901352718	0	0	0	-48.43085326810724	16.69852500275118	-0.3708164734512212	0	0	0	-3.423516435033854	5.006753893962297	70.79526408895475	0.06039980527798815	0.1567762348723703	-0.9850923816687213
0.4	68.55893588542278	762.0437450319907	-32.47938324321808	0	0	0	-44.55167052754924	16.34328548482092	-0.01741298603746866	0	0	0	-4.442126934948476	5.00759532085785	81.7304987477502	0.03568909281807577	0.1004373716190542	-0.8717166766209565
0.41	69.03286259355903	790.6132399474418	-33.37283963794351	0	0	0	-36.03057558694644	13.97209525136981	0.4035321934780908	0	0	0	-5.58248388487355	4.865290062906517	92.98465502308144	0.008154525734533076	0.04465555606025592	-0.6998793866693297
0.42	71.75185772129599	813.7514214864043	-34.36355744386574	0	0	0	-27.36986984516028	11.22689939955408	0.7811351236374207	0	0	0	-6.643885123559571	4.712609233069155	103.1156353625679	-0.01417427555524466	0.004864888635880099	-0.5359709165973829
0.43	78.72853323182406	837.1559784651097	-35.32684526213362	0	0	0	-20.49896172342688	8.918809261335513	1.030501342554516	0	0	0	-7.444254630669913	4.569029836955661	111.6350173004748	-0.02737098498939574	-0.01477427481171442	-0.4069204143933063
0.44	89.47596241561212	857.3683429257217	-36.05685733044135	0	0	0	-16.45953249029849	7.596027570006905	1.160531999517346	0	0	0	-7.907375373535487	4.397827276862826	118.0616168047169	-0.03359640406182857	-0.02169049562279038	-0.3304855374126301
0.45	103.7164903532341	874.8136546093531	-36.74942134317823	0	0	0	-14.71456542471717	7.206383641746565	1.243550782245753	0	0	0	-8.068512074232398	4.250975795680809	122.4795746219524	-0.03725898623477003	-0.02450144411601306	-0.2965458123002404
0.46	120.8230385949279	888.220392372732	-36.94141054902334	0	0	0	-14.41040940006731	7.539845837181631	1.340154479915765	0	0	0	-7.858325598930735	4.054083569436736	124.98553411872	-0.04107037798300316	-0.02695289142018186	-0.2883788012067526
0.47	138.8647241598723	892.8026542574377	-36.55297788982039	0	0	0	-15.39795744245699	8.691390689008534	1.438730139730395	0	0	0	-7.179030477873553	3.750602627726189	125.3342996016124	-0.04543134804438206	-0.03024778090392126	-0.3025186547276122
0.48	156.077947888924	886.1675459721832	-35.57347433917143	0	0	0	-19.04663126547691	11.64067345609208	1.412422355852702	0	0	0	-6.019117386902197	3.330207944715781	123.343033559529	-0.04882104153472552	-0.0359967179113008	-0.3617111350024408
0.49	172.1240229509108	866.337604152169	-33.65428640756228	0	0	0	-28.01787444357576	18.63036646356342	0.7986426313699535	0	0	0	-4.324500751388707	2.759360845461015	118.750323043896	-0.04353023629140114	-0.04458205991903067	-0.4994236547586726
0.5	186.9312238882336	827.902502781867	-30.45700078321761	0	0	0	-50.84164153304582	38.19663222549143	-1.132528015255318	0	0	0	-2.112749543088839	1.963423537963157	110.8166075709958	-0.02228141752730856	-0.05868458493656774	-0.8075670726260074
0.51	197.7598450313824	770.1513133010253	-25.91110016526768	0	0	0	-102.7576081436576	98.191072471032	-8.448283079877339	0	0	0	0.3581622366087913	0.9863673940002525	99.23018814507651	0.08081406774724366	-0.08258642865024694	-1.301444148978197
0.52	199.2029181870868	698.0755120748518	-20.01071871222236	0	0	0	-78.39916144614982	202.3416021539719	-30.75136290073328	0	0	0	2.589261990134457	0.04823939011480649	84.37375240264724	0.4474002841846441	-0.4480408032311149	0.1894659192385787
0.53	191.5890778562217	613.2517507990315	-13.19701782460719	0	0	0	-86.43554622658075	338.5906920639518	-26.65859658301066	0	0	0	4.279173503916962	-0.6490669652740892	66.77890619230969	0.703596508996195	-1.045364482740541	1.870569835239572
0.54	174.5928004961846	517.5533888695554	-5.911596184050764	0	0	0	-124.497525204212	477.337828745989	-13.77029943379652	0	0	0	5.358946540038923	-1.205726431054667	47.63843665046916	1.030273963786512	-1.831650431591451	4.046040612419278
0.55	152.4809209875849	423.9302401644015	-1.009271614249933	0	0	0	-132.9449736832676	542.3506157249047	-3.594574159399482	0	0	0	5.062111685109405	-1.539794357783795	31.16376289534666	1.346722530967343	-2.626313378111731	6.12398892107764
0.5600000000000001	132.5638663302454	344.4647680708506	4.876070100608103	0	0	0	-155.6588456698828	594.7049755447936	2.416094114296615	0	0	0	4.166226270532249	-1.923326661419101	22.5081753547233	1.873301539234354	-3.241697796449297	8.253938971308012
0.5700000000000001	116.8097395199947	269.766193675663	8.936066100787622	0	0	0	-150.8496347276522	649.3939170063662	7.962738942921509	0	0	0	3.14138636661881	-1.959062469520366	18.0588504173659	2.785545269996688	-3.532603866817404	11.87747764695383
0.58	91.01334096041748	185.4058919826096	10.51873709290714	0	0	0	-164.0310143765192	698.1148322943021	16.18799634118053	0	0	0	1.976201633316442	-1.695883950951126	12.78810864653589	4.087064279545277	-3.856918599741536	16.4099845045589
0.59	42.14210086080507	89.44066536785637	12.00766010054905	0	0	0	-161.0108640201443	728.6771978672652	23.3506187970997	0	0	0	0.6100624591696965	-1.098785333462166	6.042595438169244	5.104669392911226	-4.585296847351052	20.90659669123012
0.6	0.2218015159414212	-0.7789714191560596	-0.7222230638118211	0	0	0	-164.3577790228051	746.0808052360175	28.23342551104527	0	0	0	0.02698499525676573	0.02719552984847123	-0.0210535065815571	5.724175198262854	-4.716720632577005	24.16149025400663
0.61	-3.519571933400168e-05	3.607964278827156e-05	3.211296988380447e-05	0	0	0	-154.5516028360473	761.0652614763889	32.09709025431518	0	0	0	-2.402786147635959e-06	-2.070382141808289e-06	-3.073256360970311e-07	6.220443991803114	-4.774889029725365	27.1936605928169
0.62	4.723255442445553e-11	-3.256110119723632e-11	-2.698898925655195e-11	0	0	0	-151.0610298907704	772.7662750503806	34.63541190587422	0	0	0	2.272002849774579e-12	2.067523787853573e-12	1.481776386301454e-12	6.649275405609346	-4.791258516301967	29.54356861505079
0.63	1.075863611465953e-11	-6.445236413824776e-12	-3.952476405335742e-12	0	0	0	-137.7910093474759	772.2432325102025	35.18670366686069	0	0	0	3.945150927867498e-13	3.775051631192871e-13	4.582783337669612e-13	6.945972354605341	-4.83552205458967	31.17043750373797
0.64	1.861327735006076e-10	-9.975759797715848e-11	-2.9139109767967e-11	0	0	0	-129.9649544631629	762.525266088801	34.83900372906528	0	0	0	4.214697593750625e-12	5.092849705975049e-12	9.48527240304736e-12	7.114642635221603	-4.675558635347061	31.88941188502876
0.65	1.526570488374602e-07	-7.25395159892978e-08	-2.825247238245824e-09	0	0	0	-115.558068995082	747.7404916172333	34.12931670778149	0	0	0	-1.205354146835134e-09	-2.907203460302373e-09	9.501105240055467e-09	7.211898356045216	-4.541849219054249	32.23594427100292
0.66	-7.392639233297081e-05	3.207498930484493e-05	-3.931293177769231e-06	0	0	0	-105.3798006659451	728.2794948037566	33.63708047574679	0	0	0	9.516977836437369e-07	1.596935698692809e-06	-4.867099455756959e-06	7.215628119569828	-4.357964540582478	32.01425792813588
0.67	-8.049800243671565e-05	3.245688821566652e-05	-6.094465538628919e-06	0	0	0	-90.76964029305952	704.935907243477	33.16719511486392	0	0	0	1.130850108912791e-06	1.779468852032799e-06	-5.459907198893252e-06	7.144961392707816	-4.262451242893108	31.55976241215397
0.68	-8.891263708521319e-05	3.379253146997827e-05	-6.477748681466161e-06	0	0	0	-80.36409166215797	680.8540256664645	32.65924557807675	0	0	0	1.178735802120982e-06	1.933842078908798e-06	-6.090876607009709e-06	7.020006232074538	-4.145544782041155	30.85624445418365
0.6899999999999999	-0.0001431324497611067	5.183665193074502e-05	-8.270756323254453e-06	0	0	0	-67.44191738631818	656.2319133459189	32.04490503185563	0	0	0	1.6520268741416e-06	3.007246086370326e-06	-9.741955548087335e-06	6.842716396735467	-4.086992509856349	30.13674482053626
0.7	-0.0003343132211716655	0.000116407429724104	-1.286195210400872e-05	0	0	0	-58.27020334171007	632.5983816733547	31.20547205570067	0	0	0	3.202311810334287e-06	6.734637547450698e-06	-2.228394110949485e-05	6.610621870907804	-3.94265445227655	29.30705649701045
0.71	-0.001072626181518419	0.0003619133746829565	-2.07011587101972e-05	0	0	0	-47.50833613485723	610.6759990503522	30.17726504987128	0	0	0	8.320468324332941e-06	2.070786598575723e-05	-6.909365889370213e-05	6.326840595729154	-3.791998953734336	28.57496615079472
0.72	-0.004344299164304177	0.001427494633825501	-1.500776506526619e-05	0	0	0	-39.51562282035776	591.159159699759	28.58707483216188	0	0	0	2.746655488638442e-05	8.078075722544205e-05	-0.0002671439282951654	5.9981061743668	-3.543231011565766	27.8698079500137
0.73	-0.02000830966597124	0.006423404730027688	0.0001495768132568434	0	0	0	-30.35436459986672	574.6337192491216	27.0594254747002	0	0	0	0.0001073515059094866	0.0003614280410432185	-0.001161048523681252	5.63344716722978	-3.302535531345272	27.37050485825774
0.74	-0.09221354440078494	0.02899828536086705	0.001411758232573575	0	0	0	-23.25968355898848	562.3398116051308	25.20753997321864	0	0	0	0.000435430893336205	0.001627766542895855	-0.004993439003202825	5.278857562557831	-3.040547556109836	27.08957603826419
0.75	-0.3713178500634056	0.1146873020650423	0.008455313417090491	0	0	0	-15.24496119217495	553.6256098186642	24.29573659790584	0	0	0	0.001557355337853371	0.006410419170314667	-0.01855799429598606	4.923199464214504	-2.942195362321859	27.12362936314201
0.76	-1.158477989709557	0.3527633147962317	0.03648653918954579	0	0	0	-8.785300757136154	547.0505547587886	23.90345301163577	0	0	0	0.004281604268669067	0.01952702400025888	-0.05284659351637044	4.551331530893487	-2.964417081995841	27.31064810911512
0.77	-2.597739229033079	0.7841010595552337	0.1092120175077067	0	0	0	-1.624353950187644	542.3616794419872	23.64036896778914	0	0	0	0.008384131258062236	0.04266985604387544	-0.1069213901093206	4.165312483669803	-3.070372751797996	27.6605092812081
0.78	-4.213375034488206	1.268531271093388	0.2161377735541574	0	0	0	4.887593492475371	540.3144123500721	23.37289496527412	0	0	0	0.01250223719236175	0.06788145127281575	-0.1546753083268399	3.770786638552151	-3.202835363203212	28.15809193776253
0.79	-5.183287683957512	1.564769026403523	0.2949799788816005	0	0	0	11.25728802368895	541.3164160617497	23.17391095248544	0	0	0	0.0154818915452448	0.08293446636028377	-0.1678872166849771	3.369006615822968	-3.362865748957141	28.86744365889555
0.8	-4.617568501070624	1.400156298599889	0.2748419139540946	0	0	0	15.406345122213	545.7058018589228	22.7549590642788	0	0	0	0.01463954735769222	0.07398169812085421	-0.130933800901418	2.976081473119076	-3.484000305361982	29.72830391482956
0.8100000000000001	-2.52683755919751	0.7690029214222295	0.1522313537607752	0	0	0	20.39234622379268	554.4173685487801	22.95286427328167	0	0	0	0.008581500764784929	0.04057641098590072	-0.0625383534375053	2.612913791530834	-3.61988716047613	30.97115922559967
0.82	-0.5703130179240425	0.1742026689616021	0.03509744060296525	0	0	0	25.2115546638896	566.5657359904384	22.97006959544203	0	0	0	0.001962391262913777	0.00891203616988788	-0.01235120078403082	2.313744902551869	-3.753523392166052	32.72774422890282
0.83	-0.009895392557772576	0.003035826277075556	0.0005289739349950175	0	0	0	30.42020461842957	580.7781719705876	23.12558510644924	0	0	0	-6.632439539978169e-05	-0.0001969231082722673	-0.000114080563832431	2.088134550902939	-3.902432411737381	35.14877280186327
0.84	-0.01188503645899277	0.00366337285030896	0.0006408460215798279	0	0	0	35.64291802372743	598.6641614689406	23.74148500909959	0	0	0	-9.31523814249897e-05	-0.0002975708157631229	-3.548989810043977e-05	1.970000973921378	-4.045483397650082	38.52443564638062
0.85	-0.02611575538956976	0.008114052968988436	0.001064440368009417	0	0	0	40.99125289472693	619.6397056233745	24.78479993174721	0	0	0	-0.0001913828515901037	-0.0005810467594836729	-0.0003656043775714371	1.982023415125672	-4.214085498896039	42.8348283929878
0.86	-0.4880853064465516	0.1528023183042987	0.01295359770563805	0	0	0	47.25056491108045	641.9810055120984	26.36535969413531	0	0	0	-0.002280498251266748	-0.006342131004998265	-0.01197848332441237	2.14310850551529	-4.439473871119795	47.86032941599915
0.87	-7.235224969565846	2.290698865411249	0.1380858971503093	0	0	0	54.68474404004943	669.6201671058658	28.12743593333111	0	0	0	-0.02065398082813783	-0.05547113734071381	-0.1708549014723536	2.52255655563819	-4.701546181838562	54.30909263616162
0.88	-33.37945899742063	10.90391162342659	0.4139634056310691	0	0	0	60.42875145311848	702.1839081262038	29.65287868883181	0	0	0	-0.05743882285253523	-0.1503391469301838	-0.7248455666569912	3.166687722429558	-4.896885388015841	62.48797762012438
0.89	-49.4230086411205	17.10050921122458	0.2717082278386148	0	0	0	65.08751672490723	733.6535360141584	31.20833066826017	0	0	0	-0.05574413298307567	-0.148953393608848	-0.9990333730951088	4.05406097270864	-5.032973623102463	71.93470273911547
0.9	-44.41878470547553	16.3534666651384	-0.1583307576301372	0	0	0	67.63860890499728	765.0442200248812	32.39445679904104	0	0	0	-0.02843083636827621	-0.08997624846042383	-0.8666805478553763	5.175493112699082	-5.019898860488043	82.82502271598703
0.91	-35.47101055221086	13.81423744453876	-0.6255132608549391	0	0	0	67.98427196160024	792.7554843217226	33.33000713200779	0	0	0	-6.392892015722175e-05	-0.03492141577977562	-0.6885762086261432	6.414559893153219	-4.880805047591373	94.0005868627665
0.92	-26.58150037938557	10.96271410184279	-1.013919154395876	0	0	0	70.79953055234255	815.6557720369944	34.29428757544723	0	0	0	0.02185950870732599	0.002637192315323218	-0.5210741641245975	7.557114160288373	-4.740016247890844	103.9799584034498
0.9299999999999999	-19.72769538737147	8.639893911417849	-1.248753357125828	0	0	0	78.00139896036956	838.6500932286212	35.25239780879412	0	0	0	0.03393028609587076	0.01960327268726618	-0.3925152346767641	8.411114326831775	-4.621176127957235	112.2689006220263
0.9399999999999999	-15.60790452310464	7.26723987515876	-1.361029657890816	0	0	0	88.87583528500389	858.4211475923072	35.99798040921214	0	0	0	0.03919497758528478	0.02465976603682639	-0.3144070091869366	8.91774115410189	-4.481187177147126	118.4734515782408
0.95	-13.66860104947723	6.77357225508806	-1.430768330254741	0	0	0	103.30914822482	875.8575224714172	36.71501520317489	0	0	0	0.04222502538642629	0.02631209843609497	-0.2768218727461521	9.110863808097479	-4.372207623430473	122.7336520115537
0.96	-13.36818997276283	7.075468983809565	-1.532174382487826	0	0	0	120.4470402240527	888.9581281797263	36.87986994725018	0	0	0	0.04613220153573117	0.0285070562145301	-0.2694681968817964	8.91146450166872	-4.196225912840401	125.1044329051419
0.97	-14.66338805304488	8.334528552841386	-1.656235726934236	0	0	0	138.3986439115018	893.0782493648223	36.49602268876998	0	0	0	0.05149179078570582	0.03267911367466962	-0.2906142808606854	8.225247611997954	-3.906027980501519	125.3246504400194
0.98	-18.75351729292931	11.49040434728885	-1.668084437992654	0	0	0	155.414010575457	885.8688056939901	35.52211416464142	0	0	0	0.05674880145924366	0.04056284196480676	-0.3590989743463722	7.039435327561886	-3.487286161815538	123.18858486843
0.99	-28.19881015715248	18.77506243714047	-1.067247315680274	0	0	0	171.1826483010505	865.2648440590597	33.60173555753904	0	0	0	0.05421643976113774	0.05355404466785429	-0.5056655749753901	5.305243737130536	-2.907729310062849	118.4427900483088
1	-51.76569772737808	39.00265370392773	0.9162768916491389	0	0	0	185.7168961480423	826.1502814197552	30.36982607648197	0	0	0	0.03986649308216939	0.07899201370676785	-0.8250467954584539	3.047910010966455	-2.102627929444674	110.4003648440154
