# Supplementary material for: Transtibial limb loss does not increase metabolic cost in three-dimensional computer simulations of human walking
Source: PeerJ. 2021 Aug 4;9:e11960. doi: 10.7717/peerj.11960 (PMC8349165; doi:10.7717/peerj.11960)
Supplement: Supplemental Information 1 — Each subject’s simulation output and Matlab code for generating plots presenting the data. [file peerj-09-11960-s001.zip › TTA3D_solns_rev/Pre/GRF/soln_walk_N50_wm100_S13_GRF.sto]

DataType=double
version=3
OpenSimVersion=4.2
endheader
time	ground_force_r_vx	ground_force_r_vy	ground_force_r_vz	ground_force_r_px	ground_force_r_py	ground_force_r_pz	ground_force_l_vx	ground_force_l_vy	ground_force_l_vz	ground_force_l_px	ground_force_l_py	ground_force_l_pz	ground_torque_r_x	ground_torque_r_y	ground_torque_r_z	ground_torque_l_x	ground_torque_l_y	ground_torque_l_z
0	-42.44586028407225	35.0918861409895	-0.5820459308982215	0	0	0	181.3823824214456	843.311467418386	31.60653663535921	0	0	0	0.04980973862826555	0.05681021728901788	-0.654929305507724	5.283546627529624	-2.744556416289196	111.7562081756824
0.01	-86.68521674470399	88.89615489496224	8.320925648958347	0	0	0	190.9657097513463	786.1880565780116	27.35246084338177	0	0	0	-0.1091091438723651	0.06514706916013063	-1.035177576141713	2.519689750336295	-1.955883040648683	99.90286640031138
0.02	-61.37203929340954	181.9451396746291	33.11418304106319	0	0	0	196.9834376593878	710.7468101963034	21.88544625099035	0	0	0	-0.563390244356158	0.445472772885977	0.3945235506882077	-0.1467395981312434	-1.168057441459575	84.62225312827857
0.03	-83.2717924018374	308.9038275065972	26.19289091372724	0	0	0	196.6756005829488	619.3024547082719	14.86062891157959	0	0	0	-0.7414067426214335	1.176547894959914	1.74370642132264	-2.46412545082434	-0.3359810228232622	66.43592729467815
0.04	-105.0916468464028	440.277630311771	12.56365839264898	0	0	0	183.6329445826015	520.1080265570479	7.602459757372923	0	0	0	-0.8865508624261329	2.380579650792769	4.110695043572012	-4.066539606541876	0.4961147846777552	47.13353269226714
0.05	-119.9930712703384	518.629418078955	4.152868019039646	0	0	0	162.2376965588245	423.0568133072026	2.263151538496685	0	0	0	-1.248169158117939	3.424066133319504	6.718029259205752	-4.180135215762972	1.251214801247079	30.32998281760475
0.06	-133.3923642745773	579.6841495141184	-0.5239303720496797	0	0	0	142.6949399968396	345.9195512834285	-3.962862105813119	0	0	0	-1.883546300826477	4.287101706423578	10.17144360762989	-3.499436966599968	1.707781857689591	22.99665719987548
0.07000000000000001	-140.9019152956125	639.0163571199822	-8.323475113550874	0	0	0	126.7529703679502	267.2974126915959	-7.098687878022505	0	0	0	-3.173128671127379	5.096471992701678	15.56622618726733	-2.60057908053353	1.720692926685127	18.34333016219063
0.08	-153.2501149366919	686.342273204198	-16.89871475321238	0	0	0	96.98814943009542	185.0637337437015	-7.375609644052447	0	0	0	-4.420168344485176	5.54565315004068	21.77483908034179	-1.681472351919706	1.401602617082637	13.0531309343711
0.09	-156.0450872802519	713.118182568271	-22.44641765136927	0	0	0	42.88083485933563	91.13199187665434	-10.12418376247196	0	0	0	-5.097130720192427	5.376246578439644	26.74291987408404	-0.499482893429034	0.917935553101306	6.146628095319965
0.1	-156.5789824156623	733.5544680329601	-27.41077511185583	0	0	0	0.4927459813370091	-1.212541845764947	1.094733091679347	0	0	0	-5.669087797975268	5.147399511692586	30.84759751066618	-0.0452003867644685	-0.03870112731143397	-0.02252526152224536
0.11	-152.2507065199979	755.4981240908616	-31.63797772616205	0	0	0	-9.067184063751072e-05	8.211500855428656e-05	-7.085053815637591e-05	0	0	0	-6.237990736730588	5.139415653533729	34.43706659694957	5.528348191645086e-06	4.918487552535696e-06	-1.374497116286684e-06
0.12	-146.0344483107384	768.6853098031588	-34.18788001335989	0	0	0	1.101484833714576e-09	-6.894427566496725e-10	5.903093819335952e-10	0	0	0	-6.715770721019064	5.232413239404837	37.07514670170554	-5.026834147428895e-11	-4.75908056631613e-11	3.821501096329105e-11
0.13	-137.6189754152286	766.5191972673894	-34.87740691287887	0	0	0	1.653954782324072e-09	-9.298811511464993e-10	6.758348783255856e-10	0	0	0	-7.040709879009668	5.285276606475009	38.65644042841359	-6.444731070536503e-11	-6.122640549727529e-11	7.347897972908619e-11
0.14	-128.7651951946372	755.9027416533398	-34.72906660023078	0	0	0	2.146204452001298e-08	-1.110389527120499e-08	4.707930589730622e-09	0	0	0	-7.259824788046405	5.200425496234482	39.47635474392128	-5.754054234738597e-10	-6.402412702240176e-10	1.113044506062509e-09
0.15	-118.0476833790274	742.0946354643118	-34.08785006522403	0	0	0	3.445766749992997e-06	-1.586490748219667e-06	1.711410061195768e-07	0	0	0	-7.432140085984309	5.040135590851433	39.8990538045932	1.915039007856226e-08	6.476233555189983e-08	2.151775100550212e-07
0.16	-107.0688980744486	723.2956326443883	-33.70358208662068	0	0	0	-0.0002287585628039203	9.650927296266287e-05	1.217363183142647e-05	0	0	0	-7.517283887977617	4.841950109278581	39.86342635769712	-2.834138340418592e-06	-4.828831714645783e-06	-1.497559547958991e-05
0.17	-95.50211556659205	700.4915598325914	-33.215614774833	0	0	0	-0.0002328296067591924	9.178145833839314e-05	2.217531667704681e-05	0	0	0	-7.522936833655574	4.632262788090109	39.48282323411097	-3.514074204005404e-06	-5.138245816245498e-06	-1.562932136703528e-05
0.18	-84.70115662192812	676.7088002251126	-32.8035300603385	0	0	0	-0.0002839613816827995	0.0001060652188701469	2.929070237011153e-05	0	0	0	-7.466503560760529	4.444425409330607	38.9292172516604	-4.291759409696493e-06	-6.18786928124933e-06	-1.919983430935653e-05
0.19	-74.10421956293668	652.7150430050951	-32.17512483096613	0	0	0	-0.0004926231785381848	0.0001759286556364985	4.447580192293048e-05	0	0	0	-7.348293786520502	4.262703780462595	38.28754530467189	-6.647901524516664e-06	-1.025729993269601e-05	-3.30597558524741e-05
0.2	-64.63314794546214	629.5417542208357	-31.40118330912722	0	0	0	-0.001153335554836929	0.000396510277195925	7.692475221963611e-05	0	0	0	-7.154611352459503	4.057848236632711	37.60350445637568	-1.280080376435135e-05	-2.252624677512556e-05	-7.581104235684305e-05
0.21	-55.81990355497634	608.2056612606741	-30.33712537823447	0	0	0	-0.003427535406140655	0.001143694384346845	0.0001387405133421786	0	0	0	-6.882304308875468	3.811575128640212	36.96416846969847	-2.965661866079551e-05	-6.245342944092623e-05	-0.000217828229406533
0.22	-48.01556229943163	589.01970465341	-28.69156511104858	0	0	0	-0.01210346225315038	0.003942693821177951	0.0002170407694974279	0	0	0	-6.541501976107514	3.503259398069464	36.38597326781019	-8.058705444097777e-05	-0.0002069445349448157	-0.0007347251558443469
0.23	-40.71154503407305	572.443587705552	-27.05588419647693	0	0	0	-0.04678316955181046	0.01493637097587016	8.188580537947823e-05	0	0	0	-6.143152121146356	3.194262946230081	35.92530041293641	-0.0002474923625273963	-0.0007604882191279452	-0.002681516711388665
0.24	-33.95049663043957	559.065259590579	-25.4571001218124	0	0	0	-0.1770019328214247	0.05551922897879406	-0.001597436793483819	0	0	0	-5.722027917258203	2.955543240673582	35.62865334072271	-0.0007835277924700012	-0.002770634943393302	-0.009475758779429234
0.25	-27.45333566189825	549.1562211261436	-24.42699890749842	0	0	0	-0.5835780963191459	0.1803145231059498	-0.009539357988123486	0	0	0	-5.292528616699591	2.861509510169341	35.54661110422902	-0.002270442288950736	-0.008875578822330282	-0.02887044578141082
0.26	-21.58841955601144	542.5228313170071	-23.83729127465519	0	0	0	-1.530011107225862	0.4674751566972489	-0.03325951156073465	0	0	0	-4.862649917768839	2.882143261424273	35.6835989636272	-0.005442167739481884	-0.02273612253535842	-0.06921022244991087
0.27	-16.04048283894133	538.9791792124661	-23.53541354887356	0	0	0	-3.04769515539496	0.9257259559331731	-0.08196325071629351	0	0	0	-4.433990626623813	2.994390696223938	36.05127590998288	-0.01009734933695744	-0.04428532136588361	-0.1247127322127558
0.28	-10.82235267093408	537.8821971273101	-23.4273185469947	0	0	0	-4.579648526165439	1.390159243939714	-0.1490624776348042	0	0	0	-4.000312860425378	3.159311746093159	36.62195479415391	-0.01426737201152606	-0.06499185192513775	-0.1677660263542225
0.29	-5.699322460021383	538.8334208854417	-23.03320324827854	0	0	0	-5.232888872233381	1.594219798950141	-0.2062288637535641	0	0	0	-3.575035672681753	3.29933880358458	37.39749448395251	-0.01532205596254134	-0.07227762241272548	-0.1699302076643412
0.3	-0.2656995943682943	544.1542445115881	-22.71660883271766	0	0	0	-4.263529674493704	1.305602692963371	-0.2025380086855069	0	0	0	-3.205515979335622	3.38020101463499	38.50483017479443	-0.01170302601756251	-0.05711052960987259	-0.1217792993460947
0.31	6.009125950489075	554.3274989724054	-22.64607532028201	0	0	0	-2.108842874960508	0.6489970842034187	-0.1191055479005978	0	0	0	-2.909167155879868	3.531812200500222	39.97424100102289	-0.005417840184953517	-0.02728501729232809	-0.05274344599512755
0.32	12.5005686810752	566.9711511352509	-22.75246842612631	0	0	0	-0.4519620416294657	0.13988256906583	-0.02923928303714692	0	0	0	-2.667776130490394	3.794197788284037	41.64165740539372	-0.001074143723057282	-0.005537723443769756	-0.009888160475792772
0.33	19.15715835159207	581.2949404619893	-23.21732250951094	0	0	0	-0.004105801568274338	0.001281941857813217	-0.000227841179103106	0	0	0	-2.486242531522422	4.100580885593549	43.44512396385898	5.42824367009539e-05	0.000169768016700245	-2.915556686822069e-05
0.34	25.70667056889092	597.7356497649048	-23.93412669590308	0	0	0	-0.00666255502196166	0.002092070453794869	-0.0003869361162076106	0	0	0	-2.391337527170649	4.456106138707925	45.45030538020671	6.571655079866108e-05	0.0002075824947650865	-1.369005704396041e-05
0.35	33.97372679836963	618.5461813116275	-25.10246763844088	0	0	0	-0.01304165478478849	0.004129546625462721	-0.0005830358026800603	0	0	0	-2.422489851086862	4.872290462035162	48.20476671713882	0.0001186750061409607	0.0003600691002814858	-0.0001469385009712565
0.36	43.0365556569298	642.2427153128316	-26.68100328514044	0	0	0	-0.2120355507019283	0.06766180540090933	-0.006039982588729403	0	0	0	-2.590540561363484	5.32282528621402	51.84850932462273	0.001121207346056729	0.003078011310864983	-0.005243083341868802
0.37	53.30925411670967	671.64386264032	-28.61172063416043	0	0	0	-3.599428016040782	1.158834744415319	-0.06713220854562409	0	0	0	-2.949232238060538	5.753674143314832	57.26482882164151	0.01178951260717024	0.03179775733136273	-0.0875875263489376
0.38	61.9049239363307	706.7758604417102	-30.3101863229965	0	0	0	-21.93243229477845	7.226588720667306	-0.1961132371005923	0	0	0	-3.559821186742748	6.006434437687314	64.93479019458587	0.0439436385769144	0.1212448946448056	-0.4913949248766912
0.39	67.84920004424025	741.1240559974284	-31.86532982089779	0	0	0	-42.24553493093365	14.60978754234016	0.05428823433758734	0	0	0	-4.408687772218471	6.076893654144081	74.25454049954485	0.05364678913421931	0.1609544388553142	-0.8781289619012217
0.4	70.94437044675215	777.1474136697974	-33.13866767828462	0	0	0	-41.78412371176615	15.30174409115315	0.5260744369235786	0	0	0	-5.529936859076646	5.955568917802639	85.54633192107458	0.02984343951716804	0.1133226905445971	-0.8315813463547829
0.41	70.75815327887777	808.6560453714133	-34.1189676821082	0	0	0	-34.04084691038722	13.13054091198122	0.906257145635417	0	0	0	-6.812253889770307	5.670140179183001	97.17147337731096	0.002439636595686253	0.05551906011185453	-0.6705707707603314
0.42	73.12669721725877	833.0600613731199	-35.27141242955901	0	0	0	-25.04322569105549	10.20290567095682	1.167142809618787	0	0	0	-8.044771378259302	5.37867205654796	107.403636678952	-0.01898555729158522	0.01213349863624537	-0.497482586834717
0.43	79.44757166276563	856.2384070945313	-36.19801213730648	0	0	0	-17.57766767771146	7.617069036633727	1.281807249806416	0	0	0	-9.050287102231549	5.073887405969999	115.7815650491048	-0.0301659615671804	-0.00903199281577015	-0.3547552406957076
0.44	89.90045994728467	876.2668333940107	-37.06229991751313	0	0	0	-13.12200584301629	6.075900596760077	1.306013220049371	0	0	0	-9.736967924212262	4.790357223874649	121.9325991255689	-0.03398693371657905	-0.01524680670540148	-0.268529210789706
0.45	103.6984455642471	893.550148887937	-37.83093746450345	0	0	0	-11.17030634676764	5.549466826907387	1.350511427243067	0	0	0	-10.12777756586109	4.570737157508496	125.9809622667297	-0.03637849229916894	-0.01701511942983469	-0.2298641919464411
0.46	119.8968562126026	905.8416417519338	-38.08483000749045	0	0	0	-10.92181093092826	5.871648876324078	1.497799270710019	0	0	0	-10.11839177527214	4.325275474459438	128.0376465140666	-0.04094584207084025	-0.01900540379656622	-0.2232022671468886
0.47	136.9525085679522	909.989816766267	-37.75920956244222	0	0	0	-12.18941177343037	7.178779942830785	1.765220744950201	0	0	0	-9.591645264989509	4.030325793002034	127.9552447189647	-0.04878951243639218	-0.0226964713042001	-0.2436958513750978
0.48	153.6932696313794	902.9285569697704	-36.91678847117781	0	0	0	-15.79247115696274	10.28333733971014	2.056272848138898	0	0	0	-8.481241961505596	3.700041893067706	125.4926432514884	-0.05834415792703475	-0.02882893863215015	-0.3028160228346012
0.49	169.3119689180929	882.6322149917283	-34.87023374947132	0	0	0	-23.49980492884662	17.02307542131554	1.847117569826453	0	0	0	-6.715740462247755	3.242487319173402	120.4355839490153	-0.05809556251653005	-0.03515951628488505	-0.4174294574213244
0.5	182.4346973365433	844.8573532430902	-31.69366110994369	0	0	0	-41.44169205837738	34.12961418767316	0.2110475056603446	0	0	0	-4.337188682434333	2.594119557573609	112.1640329614129	-0.02699115819919415	-0.03427688728336725	-0.6386717670225661
0.51	192.1472249213749	788.3386964282821	-27.36405536633403	0	0	0	-85.2371525584863	87.03945931420805	-8.571657413345557	0	0	0	-1.663093102851517	1.796788184398406	100.3831018365599	0.1559782644402747	-0.007695431041267992	-1.018034879986436
0.52	198.3017157692216	713.4879247419572	-21.88262562300679	0	0	0	-61.44693400590732	180.6348025654077	-32.65493595287407	0	0	0	0.8817566256035971	1.008373255771943	85.15661813877389	0.6317389347498361	-0.3430852744054872	0.3868510237581851
0.53	198.2056365265906	622.2837618594021	-14.96928727266035	0	0	0	-82.71490806576574	307.7863615398424	-26.06064060744114	0	0	0	3.062436357334427	0.2041660058307301	66.95386931854421	0.9810770492959334	-0.9862450911888182	1.751652028879909
0.54	185.3443555551382	522.7155807255393	-7.659256028834928	0	0	0	-106.9285866856367	439.0942306095241	-13.0347820794555	0	0	0	4.533531494115942	-0.6161439988584478	47.51198917021159	1.305556635009685	-2.120068252664332	4.040714124323026
0.55	164.0812053682189	425.3909623300617	-2.321991693548264	0	0	0	-120.0704895546928	518.7938830998404	-3.836554087494007	0	0	0	4.487552185129615	-1.349556474614542	30.61100003456456	1.689594112016273	-3.177883593445667	6.636144721207594
0.5600000000000001	144.468064272175	347.0403311591978	4.148150273822058	0	0	0	-134.5501809084576	580.31604011841	0.3806589034807613	0	0	0	3.719717293639876	-1.824949082193402	23.05918914969893	2.370256915542093	-4.054963001109742	10.00693323546583
0.5700000000000001	128.6235606027518	268.4639060347826	7.108545221741892	0	0	0	-140.782374550068	640.9891375613095	8.560114639680812	0	0	0	2.782035697433001	-1.821205817701825	18.4272093006776	3.720677198163181	-4.995181392235988	15.45361950621351
0.58	98.93465746918474	185.91235794701	7.306229634087974	0	0	0	-153.5158871685734	687.2303952330738	16.86383649396526	0	0	0	1.812781709387571	-1.481408404812349	13.14411616411812	5.071675383060873	-5.460541786746508	21.53549721051793
0.59	44.42399424560781	91.50069712476908	10.23411198237442	0	0	0	-155.8894297686961	714.2802386955703	22.57917985720617	0	0	0	0.5584491956855498	-0.9672390360034366	6.223148321103972	5.867322901687126	-5.306831117793636	26.64740595943129
0.6	0.3620242595255065	-0.8946284326229977	-0.8173105611797322	0	0	0	-158.0077051207566	736.0031801764076	27.36034767724269	0	0	0	0.03316951837298333	0.02870628866594863	-0.01673395849199528	6.547055036271893	-5.065103109422195	30.99603234285464
0.61	-0.0001330315572845161	0.0001230097090905122	0.0001121598548843771	0	0	0	-153.0772360585401	756.2514362840591	31.79244191716601	0	0	0	-8.515193203922056e-06	-7.480577722860648e-06	-1.895559912924484e-06	7.136639755261567	-5.053864483827905	34.61412998405736
0.62	2.696629416532348e-09	-1.71294546736864e-09	-1.545532013882392e-09	0	0	0	-147.4636828573606	767.9621493113212	34.18159863279176	0	0	0	1.286061811279127e-10	1.187379004143164e-10	9.279113054254565e-11	7.603207354404097	-5.090221017895347	37.1973140414559
0.63	1.955376666295256e-09	-1.108920101233519e-09	-8.201047050578882e-10	0	0	0	-138.5914874241354	766.3245995984438	35.03236492567719	0	0	0	7.731717566271415e-11	7.21230069364658e-11	8.682494881729175e-11	7.90810202156012	-5.14868940701114	38.84249257856807
0.64	2.513251939977427e-08	-1.30061040219562e-08	-5.464404812862004e-09	0	0	0	-130.0758014542858	756.4164165519672	34.69692754563704	0	0	0	6.65702578878107e-10	7.37188800479124e-10	1.307132160047401e-09	8.097471661508093	-5.042258497516023	39.68365787104677
0.65	5.468712120407907e-06	-2.509178355347416e-06	-2.755570250420392e-07	0	0	0	-118.704321916741	742.6679569083086	34.18629752257224	0	0	0	-3.065062426731029e-08	-1.043262401733598e-07	3.421628664575226e-07	8.220002730114578	-4.896139784896937	40.10885089832608
0.66	-0.0002589410651410959	0.0001088398372117928	-1.221360134344713e-05	0	0	0	-107.9522126366181	723.5776341694483	33.7205118327797	0	0	0	3.127648969494378e-06	5.535408142908968e-06	-1.698150730548241e-05	8.24679490856129	-4.69314015290089	40.03002197945514
0.67	-0.0002632687150696067	0.0001033729475684468	-2.279343760003866e-05	0	0	0	-96.03660066373268	700.4581845207881	33.35718481970655	0	0	0	3.831347609175442e-06	5.856515002453897e-06	-1.7692341015753e-05	8.186084352046819	-4.514231341880683	39.62758911304586
0.68	-0.0003291964800501529	0.0001224795560973299	-3.092673317245456e-05	0	0	0	-85.48561937843739	676.5542753216502	32.8455574465976	0	0	0	4.781767010385926e-06	7.230009645921746e-06	-2.226595237068729e-05	8.068354121262765	-4.350522938257858	39.03617140782859
0.6899999999999999	-0.0005857496754511021	0.0002083259897708742	-4.819717029799639e-05	0	0	0	-74.54625685733085	652.434889873442	32.31827641446269	0	0	0	7.618249990207861e-06	1.232956868932615e-05	-3.929319307003895e-05	7.885888354291477	-4.224879545755112	38.36371287224055
0.7	-0.001401058728882086	0.000479817296180129	-8.444234139892531e-05	0	0	0	-65.22180258033693	629.0908392694524	31.47538190006514	0	0	0	1.505847725930824e-05	2.778227228370725e-05	-9.198485104260662e-05	7.634551512125324	-4.046769535714343	37.62723089961145
0.71	-0.004219457699995192	0.001402821482594691	-0.0001498524811553762	0	0	0	-56.19630512308023	607.6136025855157	30.47202144188745	0	0	0	3.557983812944275e-05	7.842662528326824e-05	-0.0002676584491109725	7.310395249821958	-3.834985552415749	36.95192012132377
0.72	-0.01498705434092112	0.00486643919928643	-0.0002067904091144673	0	0	0	-48.51984086568186	588.3954809492107	28.80017728527842	0	0	0	9.775000383038645e-05	0.0002624754224362114	-0.0009075235617239319	6.927045892406822	-3.539315335317037	36.33458198077658
0.73	-0.0578696382940237	0.01842178053184654	0.0001250396309100621	0	0	0	-41.02856680253699	571.8767425367374	27.2063845365361	0	0	0	0.0003006069329324999	0.0009667683660069833	-0.003307112599643433	6.490220515531119	-3.249075335952425	35.85589054672612
0.74	-0.2173376184060145	0.06798375175053777	0.002845588502478286	0	0	0	-34.38110502720755	558.4840887571157	25.54647424014717	0	0	0	0.0009448266052813515	0.003505870946478691	-0.01159506716791378	6.037292581646214	-3.008443163793098	35.54079615190859
0.75	-0.7060149491605829	0.217545755099358	0.01450374724207165	0	0	0	-27.81329633665315	548.4343184107827	24.53055088137175	0	0	0	0.002704935963504608	0.01109812812238983	-0.03479164805648726	5.580429303406076	-2.919875419299014	35.45142794143057
0.76	-1.816321164343053	0.5535486026066525	0.04766226728284938	0	0	0	-22.02701698157362	541.6462927244552	23.94780542029154	0	0	0	0.006376441322575773	0.02796576451719349	-0.08179615218932473	5.128435017165653	-2.947338754967123	35.5749272759025
0.77	-3.558156381842129	1.078542787803117	0.112942539342834	0	0	0	-16.36086256262938	538.0962903341274	23.70221848679396	0	0	0	0.01167994314255993	0.0537015095820432	-0.1448474198806133	4.682321508950086	-3.074615365903117	35.94506941461305
0.78	-5.301438242793094	1.607014547540936	0.1983129573663521	0	0	0	-11.21174492204222	537.4482965051144	23.46139799990853	0	0	0	0.01654873853008303	0.07841504072904179	-0.1930241166239446	4.24785511863148	-3.225171471142365	36.55714594192823
0.79	-6.057061921633486	1.843868057522003	0.2642273729902777	0	0	0	-6.079974152437894	539.2013382000716	23.04810762359309	0	0	0	0.01816789178188011	0.08767147757968115	-0.1953077000447931	3.832315134382837	-3.363381309383546	37.41710037886243
0.8	-4.931213544697809	1.509376830456392	0.2496342657626533	0	0	0	-0.6919454153238196	545.1625783060367	22.80605968913854	0	0	0	0.01424948887339466	0.06967037357633155	-0.1397556488536248	3.473201181967853	-3.465216643061432	38.58969483146102
0.8100000000000001	-2.386520029824642	0.733978076682166	0.1384758224695144	0	0	0	5.724142675753686	555.6272005445772	22.75248524973391	0	0	0	0.006652144900114962	0.03280332437559854	-0.05922142299354661	3.187124613810139	-3.634224823940633	40.08450159964179
0.82	-0.4724503784334554	0.1460771306571172	0.0303915922382407	0	0	0	12.3771673135224	568.4508875523358	22.76944005789411	0	0	0	0.00124812988883328	0.006172275475756587	-0.01026275178989187	2.961454782666775	-3.891887421008959	41.76503114199956
0.83	-0.006087924067389608	0.001897914813633231	0.0003495906372095816	0	0	0	19.2066638614772	583.0095984303275	23.24375543837757	0	0	0	-5.681594853637236e-05	-0.0001723169689212436	-5.705637924495522e-05	2.79973392274551	-4.19762940209568	43.5974058514229
0.84	-0.00772893552444162	0.002423641264906241	0.0004347206768705993	0	0	0	25.84093958712554	599.7318458866299	23.95654135780789	0	0	0	-7.266351237391718e-05	-0.0002298504875785878	-1.536181708754791e-05	2.730734642441965	-4.549689331343393	45.63596044056256
0.85	-0.01591017114059436	0.005030177944477103	0.0006874997070627347	0	0	0	34.33746121069708	620.9960972873522	25.10935776375223	0	0	0	-0.0001366285527320515	-0.0004120179396038809	-0.000196281353159164	2.79967744405897	-4.960271156777898	48.4637324897909
0.86	-0.2722129577489409	0.08668481931658246	0.007620818537851214	0	0	0	43.57135034084507	644.999975473084	26.6817079866269	0	0	0	-0.001389630758437664	-0.003808978827482873	-0.006734950891830386	3.017038588208999	-5.40115102136789	52.22278025574915
0.87	-4.416623995973152	1.419196978818068	0.078406788195655	0	0	0	53.73046439800238	674.7131937972389	28.55505465641517	0	0	0	-0.01387041262410603	-0.03757354304049613	-0.1065989641219567	3.448508494865661	-5.806245066900628	57.82960389765129
0.88	-24.7254741020423	8.14670809941474	0.1719463103978581	0	0	0	61.88283862806757	710.89506941631	30.28248624526551	0	0	0	-0.04628247358883045	-0.1302423358575915	-0.5491774923613645	4.164900719422036	-6.033633502084909	65.83083861046404
0.89	-43.72567275848202	15.1527475587529	-0.2115037848247554	0	0	0	67.21882640409976	745.2403025997643	31.83208587990281	0	0	0	-0.04886024008377435	-0.1563742784244819	-0.9026089085110527	5.129644515428629	-6.081251597474144	75.33467328517982
0.9	-41.5937164800781	15.27255401728904	-0.7407171729342961	0	0	0	70.05225613302879	779.9223312718284	33.01461756989035	0	0	0	-0.02137918901247023	-0.1017255047751972	-0.8252202090842538	6.372146104752716	-5.937802989700172	86.58788323185674
0.91	-33.10901483752885	12.82139092123451	-1.130013379911732	0	0	0	69.81055133639771	810.8977785876708	34.08440220786765	0	0	0	0.006469882328892387	-0.04380467041238746	-0.6522474849544743	7.774256152154632	-5.662179278384608	98.16919066539226
0.92	-23.78282782520283	9.749281645768107	-1.36252175358489	0	0	0	72.27091928786778	835.0933142214201	35.24917409024568	0	0	0	0.02639775317989712	-0.003605107538621759	-0.4736206599184385	9.09611001494766	-5.39223060368369	108.2461053561084
0.9299999999999999	-16.53406323416909	7.221877522484523	-1.438589767408157	0	0	0	78.79357647203517	857.7093652431014	36.14937996707674	0	0	0	0.03549221658831289	0.01365007878052015	-0.3350485551951718	10.14612042122404	-5.116130643961309	116.3639714907396
0.9399999999999999	-12.40761852886925	5.797521886109016	-1.445532413258043	0	0	0	89.34730032275499	877.4497806930324	36.9741610346852	0	0	0	0.03827002721076365	0.01787225955313692	-0.2550298740494368	10.86032128623776	-4.866148440565176	122.2734868665924
0.95	-10.63936514692637	5.339999468883088	-1.49034215933396	0	0	0	103.2677384629157	894.7105392024852	37.81767622168026	0	0	0	0.04050379543628443	0.01905646681769043	-0.2198380299100382	11.25788882123322	-4.697135897573935	126.1555932091013
0.96	-10.47252338828444	5.693138217054775	-1.660936272958506	0	0	0	119.4694954457086	906.6579096232208	38.06454428413561	0	0	0	0.04570997342850611	0.02117475206915986	-0.2148247310292583	11.2365958217222	-4.481901697177538	128.0745300418343
0.97	-11.8163476454579	7.033066348999652	-1.984148355030268	0	0	0	136.4772742917262	910.3100072855425	37.70581028258097	0	0	0	0.05521761167850159	0.02566347364037771	-0.2370968549302371	10.68573740288467	-4.20069727217644	127.8696170768837
0.98	-15.60466825011054	10.24412118030963	-2.36488702303503	0	0	0	153.0119778909225	902.6970738715681	36.882887397957	0	0	0	0.06780733820034221	0.03382469807949552	-0.3002422139092553	9.535340180588776	-3.875523600180232	125.2883612821935
0.99	-23.72224720607756	17.27432136837139	-2.235290815487431	0	0	0	168.425026009944	881.7732143496528	34.85656817117349	0	0	0	0.07213463812204896	0.04501091774207731	-0.4223949391954832	7.720166139626898	-3.412068957710536	120.1240792508074
1	-42.44586028653217	35.09188614302251	-0.5820459309057036	0	0	0	181.3823824249732	843.3114674439391	31.60653663717036	0	0	0	0.04980973863012637	0.05681021729176451	-0.6549293055402481	5.283546627829983	-2.744556416556236	111.7562081791137
