# Supplementary material for: Transtibial limb loss does not increase metabolic cost in three-dimensional computer simulations of human walking
Source: PeerJ. 2021 Aug 4;9:e11960. doi: 10.7717/peerj.11960 (PMC8349165; doi:10.7717/peerj.11960)
Supplement: Supplemental Information 1 — Each subject’s simulation output and Matlab code for generating plots presenting the data. [file peerj-09-11960-s001.zip › TTA3D_solns_rev/Pre/GRF/soln_walk_N50_wm100_S25_GRF.sto]

DataType=double
version=3
OpenSimVersion=4.2
endheader
time	ground_force_r_vx	ground_force_r_vy	ground_force_r_vz	ground_force_r_px	ground_force_r_py	ground_force_r_pz	ground_force_l_vx	ground_force_l_vy	ground_force_l_vz	ground_force_l_px	ground_force_l_py	ground_force_l_pz	ground_torque_r_x	ground_torque_r_y	ground_torque_r_z	ground_torque_l_x	ground_torque_l_y	ground_torque_l_z
0	-46.11021943927441	36.71434513696635	-0.03128258843574306	0	0	0	188.5719199757125	840.8748811679523	30.26158957047796	0	0	0	0.02210437868325864	0.03607646862276256	-0.7042306866661033	4.636003840870825	-2.173208980275883	111.4167178290427
0.01	-87.87610030525714	87.87631784693659	7.590199754703689	0	0	0	197.1814835443058	787.8224621526659	25.55741453566198	0	0	0	-0.1471457839145436	0.02600054816903536	-1.04305682536794	2.107421865033244	-1.282907065674699	100.5010382951937
0.02	-66.41371646886942	175.0364638959269	32.40546289694448	0	0	0	200.3241273689924	718.2859265456145	20.02810637951631	0	0	0	-0.6547194852297084	0.4193507154219711	0.2657690540243174	-0.3065129685326031	-0.4940707040270085	86.22090684772662
0.03	-83.75393411556227	299.5673466252949	26.5608210185292	0	0	0	196.0411746433264	633.2352289803985	13.36507315331477	0	0	0	-1.12109505895836	1.102380900901476	1.714940555830341	-2.442871731069037	0.1688688494143089	68.8711105015766
0.04	-109.0313925768044	427.7740579963921	12.27565338689845	0	0	0	180.0637893595348	537.0808581214084	5.871570932627613	0	0	0	-1.613435742737147	2.148779095577314	3.937755321472145	-4.090929876157246	0.8076863345616753	49.73403559645104
0.05	-119.6834526986612	508.0379414626714	3.858905636476338	0	0	0	157.2407416517282	440.9532004259442	0.7219054136907489	0	0	0	-2.111748415471641	3.264823703661333	6.600285807100955	-4.320515738473852	1.283122178741489	32.74650588332703
0.06	-135.5710662199477	571.6189710045269	-1.41435337546285	0	0	0	135.7999558304702	358.0835563455855	-4.832331099431999	0	0	0	-2.897873722359217	4.123249765429565	10.06422788442364	-3.715861820849448	1.726736201828889	23.45796238421028
0.07000000000000001	-142.9050986271504	639.2258644783864	-8.723040737286224	0	0	0	118.5298900837484	280.2023909372984	-8.249882523914357	0	0	0	-4.474968915923412	4.856810426848828	15.94882674982102	-2.802007222646163	1.737979020320192	18.75787608593456
0.08	-156.2537808801577	687.3743129720593	-16.37576427818833	0	0	0	91.1688077947001	192.5585793095316	-9.369530095893388	0	0	0	-5.873901984559085	4.992290604477136	21.87160500862405	-1.765566572271127	1.479094252999431	13.21454691510671
0.09	-156.1615417365246	711.8555965585854	-23.05725139066986	0	0	0	40.13730094668243	92.46294433600593	-11.69476206718253	0	0	0	-6.658316256226344	5.124897596006094	26.48947809346987	-0.4937518715005387	0.9879642525764328	6.116079764221034
0.1	-157.9995007991727	732.4521494456321	-27.84268987410965	0	0	0	0.1079942262192137	-0.2372970267306831	0.2082701394584588	0	0	0	-7.365074884114207	5.057303023393287	30.54064311857766	-0.008099883255187791	-0.007454048299021195	-0.004296869008243828
0.11	-152.2847285291901	752.93431047362	-32.12749314568443	0	0	0	4.845139150338446e-06	-4.358627325224776e-06	3.644180314762123e-06	0	0	0	-7.957382130309457	5.069785756085007	34.08467827231554	-2.81681114187945e-07	-2.605412597738412e-07	6.288984614817674e-08
0.12	-147.0734841144385	765.3506514239282	-34.26306493955495	0	0	0	9.544395609693052e-13	-6.061237289655079e-13	4.946897807134084e-13	0	0	0	-8.388963218776899	5.034554116777262	36.62828731230996	-4.226440374525017e-14	-4.125841407781687e-14	3.099137229212044e-14
0.13	-137.3239790375434	763.4583937846675	-34.99146590773496	0	0	0	5.748934434810093e-13	-3.26998165352652e-13	2.129984564118913e-13	0	0	0	-8.621477947631833	4.985322981384097	38.18061529616539	-2.10427840263756e-14	-2.100242258284108e-14	2.455231368760353e-14
0.14	-128.6709617955196	753.2250899536837	-34.45520866100354	0	0	0	3.793505067282461e-11	-1.981259661256566e-11	6.556212111203824e-12	0	0	0	-8.747001940863605	4.755000423605922	38.9094695822691	-9.085172338821468e-13	-1.104630931603057e-12	1.918554602831487e-12
0.15	-116.4833581635117	739.1112661373506	-34.04734601656781	0	0	0	7.324703554543568e-08	-3.433342497453844e-08	1.426044377139775e-09	0	0	0	-8.818360425099341	4.564823318571396	39.24469147933618	5.402699046402808e-10	1.340596540239771e-09	4.530985378525492e-09
0.16	-105.4473244990131	719.8509147991625	-33.48221903278234	0	0	0	-4.543784988769532e-05	1.947774338589083e-05	2.642992176009756e-06	0	0	0	-8.819282712720227	4.320033385709156	39.08124742753755	-5.745279996876346e-07	-9.370997219037922e-07	-2.97115946529571e-06
0.17	-92.78017774635705	697.1296195951811	-33.1424021036279	0	0	0	-5.058078256357611e-05	2.016319752592518e-05	3.896889926154059e-06	0	0	0	-8.763038096285248	4.133900500207368	38.66215460538285	-6.884004888927366e-07	-1.068902244247685e-06	-3.404604099961513e-06
0.18	-82.08517835899923	674.1828470091544	-32.55064251788529	0	0	0	-6.379217783989395e-05	2.402285308770393e-05	4.605333271108034e-06	0	0	0	-8.685091544634993	3.954800640250233	38.09194892505767	-8.120427093642594e-07	-1.326868152317968e-06	-4.326907204453569e-06
0.19	-70.7383711609944	651.2444635791874	-32.03696599111694	0	0	0	-0.0001259898370086531	4.532609669583466e-05	7.530986518101804e-06	0	0	0	-8.569743224451976	3.831090877445888	37.49186438481016	-1.420897423268555e-06	-2.54337430451449e-06	-8.463376942322701e-06
0.2	-61.47630396215471	628.6347073889926	-31.12441758103374	0	0	0	-0.0003725656111981397	0.000128905043117731	1.614623206311516e-05	0	0	0	-8.400053524525935	3.634888462683261	36.8097007409664	-3.562217406829586e-06	-7.236428275145876e-06	-2.442361910115028e-05
0.21	-52.25806260095059	607.3885353998008	-30.16627263785441	0	0	0	-0.001487336297877937	0.0004982323984805163	3.638795932737796e-05	0	0	0	-8.162840047095489	3.418040153294959	36.18469081471882	-1.15565705886338e-05	-2.764430401383635e-05	-9.385674378193927e-05
0.22	-44.64262257727645	588.8796575235831	-28.47757662669063	0	0	0	-0.007139553361796354	0.002329083998856931	5.028215622316021e-05	0	0	0	-7.885392812918139	3.124211717373395	35.63265522438049	-4.451903565149084e-05	-0.0001272251539243292	-0.0004281645232993889
0.23	-36.82523881538874	574.0737462377389	-26.98546024747	0	0	0	-0.03672580594799349	0.01172626423343347	-0.0002481774272035105	0	0	0	-7.573455740551587	2.878961669416845	35.28467667278745	-0.0001878302995775598	-0.0006320370183192935	-0.002067777043276349
0.24	-30.14086767119592	562.9084553505821	-25.18235764944355	0	0	0	-0.1784788859533933	0.05597163893022549	-0.003076084440844957	0	0	0	-7.256656728713857	2.652914663039351	35.12229721937717	-0.0007766354979036857	-0.00298908566980097	-0.009326699011523299
0.25	-23.38539304979799	554.8041493941064	-24.20975244140917	0	0	0	-0.7248923257508486	0.2240583354627785	-0.01884873236390038	0	0	0	-6.922224664398333	2.584062891381024	35.19701148092675	-0.002764059247941563	-0.01186738227803017	-0.03476677342772706
0.26	-17.75945183491871	548.8421994037511	-23.77451706290072	0	0	0	-2.234380791381595	0.6837280517248545	-0.07697300002707058	0	0	0	-6.560552158249493	2.632991904687374	35.43362192417244	-0.007608736097416069	-0.03581560537988242	-0.09726624538821971
0.27	-11.94809226638287	544.7715520451904	-23.53472586904963	0	0	0	-4.991827719220322	1.521395449320973	-0.2162172465987964	0	0	0	-6.171394384778875	2.757047040563627	35.82776311430426	-0.01542886645068274	-0.07833873015422581	-0.1950012185623363
0.28	-5.835234208020542	542.8679897851434	-23.26288283365218	0	0	0	-8.187492418953918	2.500767469545053	-0.4110655894216415	0	0	0	-5.761489131796761	2.906012362983968	36.3651277726932	-0.02439857004512354	-0.1265467984707274	-0.2838700944037524
0.29	0.3048559409809978	543.8212362966532	-23.07700372968254	0	0	0	-10.18668731145008	3.132039822266987	-0.5464551289689508	0	0	0	-5.339850850412341	3.079435797561811	37.11965396481822	-0.03144341559233207	-0.1564381683740625	-0.3104504864440027
0.3	4.957788845991117	548.2829614645404	-22.60219348060492	0	0	0	-8.930461262304881	2.763134626287355	-0.4849720137910449	0	0	0	-4.935069078454112	3.213262595849717	38.09773992212163	-0.02944043580399849	-0.1368993443831942	-0.2378381968401882
0.31	9.852746850339393	557.0981257054926	-22.8307398492768	0	0	0	-4.533618706395533	1.406720027187301	-0.2419762101239943	0	0	0	-4.556192231105107	3.374763162209486	39.35346403765125	-0.01583953575983497	-0.06919087524070244	-0.1054740144173011
0.32	14.99564050324738	568.8752025151913	-22.95113926240629	0	0	0	-0.9105693065251786	0.2830512059158821	-0.04918616188757699	0	0	0	-4.223551324937821	3.573739041771387	40.82484878980307	-0.00309251637223008	-0.01317887509732602	-0.01859586111724287
0.33	20.81856118685316	582.9508087153994	-23.11095381018835	0	0	0	-0.02015691211673255	0.006293545824261081	-0.001013821350391354	0	0	0	-3.955789789003883	3.830626179542408	42.7330891278318	0.0001725192760361148	0.000507426103401922	-0.0002858396142183388
0.34	26.56593348190952	599.6087516295046	-23.73988625692769	0	0	0	-0.02671566537117052	0.008362490485561746	-0.00143743073634061	0	0	0	-3.777626658271662	4.102010820414089	45.25355275525165	0.0002490787228217946	0.0007755575280814879	-0.0001291704132168149
0.35	33.30222476810147	620.1032506607155	-24.92709713964751	0	0	0	-0.03615239750194732	0.01136593589762085	-0.001794380117361429	0	0	0	-3.727807821307251	4.420012818474776	48.73616955692772	0.0003489342118232028	0.001091841510246924	-0.0002035683181398089
0.36	40.95643579783069	646.7576696497292	-26.62246854531544	0	0	0	-0.3027588880274638	0.0956542249940226	-0.009420146455798689	0	0	0	-3.852479347920312	4.753988628635337	53.59211250887886	0.001976034562865592	0.005660954292192379	-0.006758576785939732
0.37	49.52161659602594	676.0776548648785	-28.33619133334404	0	0	0	-4.65426033856451	1.479274794166833	-0.09709965151141622	0	0	0	-4.156244770126724	5.070600257178211	59.54784258354756	0.01993953206621396	0.05595974817212746	-0.1093977300390726
0.38	58.85689003927389	701.3828591616906	-29.89690942098338	0	0	0	-27.3057370918617	8.883039331885534	-0.3675901586228262	0	0	0	-4.611583655843433	5.339995467241039	66.01168533802357	0.07393232892000365	0.204185012806673	-0.5964634446037268
0.39	67.65739739585361	731.879454195883	-31.56428173251234	0	0	0	-49.39252299846628	16.93524887231778	-0.3510677596388545	0	0	0	-5.314595608538236	5.524271322378037	74.50584830145543	0.0914963888785529	0.2491340407335995	-1.00303123423983
0.4	71.23050043837662	769.2830139191874	-32.72485198098482	0	0	0	-46.91140435878795	17.11986527333021	0.04217232997258683	0	0	0	-6.295373996949766	5.450523338202307	85.44470395869419	0.05999958833273939	0.1705211490038554	-0.9122123636586162
0.41	71.8054503504279	797.1048788520502	-33.68062067513814	0	0	0	-38.16050429122556	14.74073050589928	0.5112608309092288	0	0	0	-7.321981905252401	5.214898813070472	95.9886209065519	0.02327349843613027	0.08934964206383113	-0.7336285531845034
0.42	75.40934903833806	821.150558431081	-34.75215294097566	0	0	0	-28.73746879844737	11.77201231035391	0.9329986810007366	0	0	0	-8.260921339728931	4.972381265144208	105.4259954597967	-0.006939472263888245	0.0296589513258775	-0.555910720835051
0.43	82.67140691042053	846.4349968784621	-35.55841264905639	0	0	0	-20.94671937859644	9.136279217994991	1.194034600013834	0	0	0	-8.992111224911987	4.711529632396129	113.4423267976966	-0.02514505665249437	-0.002496252309078638	-0.4112517202929176
0.44	93.78691102883312	867.2982739823664	-36.29443502090766	0	0	0	-16.22426525188051	7.545146294433502	1.311876636501115	0	0	0	-9.462313422386647	4.45878408701256	119.4188541139445	-0.03345475351552588	-0.01496808916885594	-0.3232069054258391
0.45	108.4948327334392	885.5034475724669	-36.95125730757091	0	0	0	-14.05125569029383	6.976941889744633	1.3916323951985	0	0	0	-9.667883682532828	4.256374870960274	123.4999129231022	-0.03795818305253063	-0.01971611072223969	-0.2819641938115653
0.46	125.8928837535055	898.8291663386791	-37.01977808478137	0	0	0	-13.60274984492754	7.252425900171236	1.526329356157584	0	0	0	-9.485419680355903	4.003364133515096	125.7129654107954	-0.04286890316121163	-0.02287802266925998	-0.2717881701233095
0.47	143.6343272676091	903.1642018705621	-36.6138712189703	0	0	0	-14.68318862567621	8.480449160308439	1.719551584652934	0	0	0	-8.827151630808933	3.671896589798473	125.8401072430214	-0.04907217979199451	-0.02638729695535261	-0.2880449282313893
0.48	160.7919865870487	896.6580668024725	-35.5782559042615	0	0	0	-18.23376524618496	11.49400308556663	1.829416020052815	0	0	0	-7.670602964383875	3.264485435235532	123.7512535073981	-0.05370150376239693	-0.03044729283195742	-0.3442046616720339
0.49	176.6338658252005	877.7196883791057	-33.6269384683284	0	0	0	-26.18918571038599	18.20945504981534	1.374995442559256	0	0	0	-5.942114191919769	2.747887330560463	119.2520021079826	-0.04475316196072695	-0.03055626711271681	-0.4583725544934194
0.5	189.7691215990165	842.5624847832582	-30.3403431150269	0	0	0	-44.91257212486641	35.6461514524277	-0.3037174264183741	0	0	0	-3.702308242810369	2.016176361297665	111.773631797729	-0.001890813578829253	-0.0157262429545842	-0.6827436014737946
0.51	198.5496075292072	790.046986821567	-25.60726320410622	0	0	0	-86.3206068581227	85.88927421551124	-7.891075839608924	0	0	0	-1.245962266439165	1.116127022621607	100.9421013918936	0.1870484105017312	0.02152801034934384	-1.02296426486556
0.52	201.8259729730387	720.9451364702068	-19.98918787394317	0	0	0	-67.36875040704243	173.3002473456739	-31.99829256209079	0	0	0	1.059096160874603	0.3093455354023482	86.70794035604999	0.7148135076664647	-0.3400444435835405	0.2391738423561532
0.53	197.7446412630837	636.0398771400121	-13.38373654148964	0	0	0	-83.57280009701188	298.9503250634198	-26.45605725849756	0	0	0	3.061931446253897	-0.3345241494107357	69.33652072697568	1.295382795609858	-0.9268879491345411	1.736731225523276
0.54	181.9920809891047	539.5945946587417	-5.922674876910048	0	0	0	-111.1775555127529	426.9044608289695	-13.17425489800964	0	0	0	4.567342008868748	-0.9440425528841491	50.09233224353872	1.999509931635062	-1.81058685972795	3.879518351861821
0.55	159.3230238419862	443.1442159954531	-0.7186685261500158	0	0	0	-119.8631641757083	508.0245512109798	-3.345620697047896	0	0	0	4.652364588301894	-1.394567590660539	33.00008580797125	2.518309301775916	-3.035904057883021	6.525941877090684
0.5600000000000001	137.9548009263866	359.5371256864784	4.976294918338164	0	0	0	-137.0852990066689	572.2614195487309	1.210074293420886	0	0	0	3.945598189284197	-1.840914728045135	23.5457237714904	3.327138741198535	-3.955653276570814	9.876912103929003
0.5700000000000001	120.6910123390631	281.6492583781256	8.334524207712928	0	0	0	-142.6855212349131	641.1132800980146	8.834574106678893	0	0	0	2.990984464265905	-1.840319348204057	18.86253054949482	4.959051588153737	-4.744630971350055	15.7549432045079
0.58	93.16982541363423	193.672055094875	9.360029653062973	0	0	0	-156.8367394474568	689.098666737711	16.32812017978485	0	0	0	1.902277293288222	-1.558961270966439	13.31769897620934	6.429250750957713	-4.911412984154744	21.60501822137474
0.59	41.27003698084595	92.79186186677238	11.95138220674812	0	0	0	-155.9347126350649	713.1307839795099	23.16525722464144	0	0	0	0.5469835802442864	-1.038016367645055	6.169866753539079	7.298996589139396	-5.096445195209125	26.28048632876146
0.6	0.07016935908504139	-0.1549961287464569	-0.1383028902903601	0	0	0	-159.1257779342707	734.012021387736	27.82058537901594	0	0	0	0.005276752158985933	0.004904783069360181	-0.002823625282879055	8.099436866287732	-5.029353114242114	30.4599743999152
0.61	6.911743781193042e-06	-6.343851943432908e-06	-5.612387478250144e-06	0	0	0	-152.691358452656	753.3949316806219	32.2170818468004	0	0	0	4.219934170577262e-07	3.851586417811762e-07	8.433504970043936e-08	8.729104491153532	-5.044452762131643	34.04763496152526
0.62	2.61463203467367e-12	-1.681479690978328e-12	-1.42861440747954e-12	0	0	0	-148.1812504671848	765.0198954041127	34.21105082824612	0	0	0	1.197610003688633e-13	1.144594854376759e-13	8.446621232009495e-14	9.172809244747624	-4.962594865700087	36.59272632239877
0.63	8.759588624670125e-13	-5.006899845909852e-13	-3.270598781240557e-13	0	0	0	-137.996354894833	763.355328678743	35.06834381336818	0	0	0	3.210701882705879e-14	3.16851067367566e-14	3.748552759050652e-14	9.39773720757834	-4.928172530643546	38.21705338311435
0.64	5.56395903637393e-11	-2.897520746112966e-11	-9.470224678031582e-12	0	0	0	-129.7592901976162	753.3593017578436	34.44064928860515	0	0	0	1.309691922426816e-12	1.591414477774323e-12	2.825407931517941e-12	9.496873593462949	-4.672569001344665	38.96253543383
0.65	1.499526990107528e-07	-6.986642261321316e-08	-3.328211397481293e-09	0	0	0	-116.9574025950491	739.2020450885801	34.12525337926191	0	0	0	-1.113996590587153e-09	-2.833244796836574e-09	9.29990268952443e-09	9.525901301185351	-4.488853286048547	39.30779426072574
0.66	-5.848755439916857e-05	2.493667448763325e-05	-3.006798766812887e-06	0	0	0	-106.1805354710668	720.0139512111333	33.48038868758414	0	0	0	7.17103680245924e-07	1.220346768855485e-06	-3.828089569326352e-06	9.482228520940858	-4.241841770162795	39.13596522897775
0.67	-6.400994902996768e-05	2.539695851125918e-05	-4.49290434131665e-06	0	0	0	-93.13604106599246	697.4000631794014	33.22415803916921	0	0	0	8.447002340651885e-07	1.36686257281096e-06	-4.307926722107328e-06	9.376829953759611	-4.091979641367373	38.73052447333438
0.68	-8.304922843032374e-05	3.114640564970818e-05	-5.470413783613852e-06	0	0	0	-82.68444721258965	674.3334349629495	32.57010678221527	0	0	0	1.025701612209762e-06	1.746597989278042e-06	-5.627279361389773e-06	9.24857369373351	-3.925984598627702	38.14437592126372
0.6899999999999999	-0.000168111379723521	6.023036077767408e-05	-9.01215004022491e-06	0	0	0	-71.11992729094408	651.0105506895626	32.12255913767991	0	0	0	1.834566337079491e-06	3.433674751475215e-06	-1.127370893924766e-05	9.078211932987315	-3.830824165953947	37.525549120336
0.7	-0.0005048006270766113	0.0001739907763497428	-1.86882056880492e-05	0	0	0	-62.06058318578361	628.1183851764317	31.19281750253347	0	0	0	4.644575668236205e-06	9.92928611200388e-06	-3.30146358994809e-05	8.858992014560577	-3.643857829984832	36.81337683545929
0.71	-0.00202484227804986	0.0006759586140155004	-3.711791943269502e-05	0	0	0	-52.65962645606674	606.7709270881379	30.29196740483885	0	0	0	1.508667379177491e-05	3.819667554589073e-05	-0.0001274004518438252	8.578294784949748	-3.448796832743368	36.17570510714314
0.72	-0.009690513599074286	0.003152047572752289	-1.209164608361736e-05	0	0	0	-45.18632377718301	588.3516820614434	28.55215037614713	0	0	0	5.790751315846871e-05	0.0001758073788551562	-0.0005791256018722896	8.268047771235384	-3.15629366553542	35.61565633261534
0.73	-0.04929216996852556	0.01569519572715781	0.0006007111942093619	0	0	0	-37.26362157291615	573.6924795399513	27.07855057096539	0	0	0	0.0002422754875179946	0.0008667004603001656	-0.002764506289571914	7.927767613681887	-2.926712192958149	35.27474663931103
0.74	-0.2345614046374317	0.07336029545803131	0.005272391323249093	0	0	0	-30.68806778575513	562.5742208105991	25.29324943952522	0	0	0	0.0009850306598248146	0.004026766571693177	-0.01220548372344498	7.58352317461661	-2.712529403164201	35.1108654280157
0.75	-0.9228710120936537	0.2844807510018058	0.02868065721570079	0	0	0	-23.86543818267764	554.3425593548794	24.35622399586747	0	0	0	0.003420120491792545	0.01553747772462091	-0.04406194093635384	7.220370409353671	-2.657479331497567	35.17616512973384
0.76	-2.735405112084099	0.8350393293505833	0.1082759477911706	0	0	0	-18.29589649484232	548.2516259617386	23.90429443096851	0	0	0	0.009110395685639866	0.04521003309285888	-0.1185005767839981	6.833264907370804	-2.707317609478022	35.39682286957802
0.77	-5.868317666626802	1.785423564024963	0.2854857197072725	0	0	0	-12.42135275076028	544.1753333353275	23.68217644027056	0	0	0	0.0178566704960444	0.09515840799928381	-0.2280472080482847	6.42298669338599	-2.836473401919395	35.78707258456982
0.78	-9.334552533333198	2.848822075566328	0.5171753949249616	0	0	0	-6.380495898716086	542.5089940730704	23.38795498565658	0	0	0	0.02777179816828391	0.1494270606098112	-0.3218192981210582	6.000068084131499	-2.985230516730094	36.34021579188977
0.79	-11.47137164601103	3.527227938120318	0.6658383940963989	0	0	0	-0.1927257264900939	543.8485766459783	23.20526901408366	0	0	0	0.03609697423995193	0.1830039233291585	-0.3475176298270167	5.570963936407936	-3.164517517509296	37.12993478659931
0.8	-10.08360169126949	3.121614376046003	0.579424899456275	0	0	0	4.600654054546312	548.6695160334517	22.67777157626751	0	0	0	0.03451572549783048	0.1610485235888597	-0.2669519508707419	5.163695010007725	-3.299182973402341	38.14199594492209
0.8100000000000001	-5.134622041438782	1.593603525866178	0.280232151626553	0	0	0	9.721856681654341	557.9272776039525	22.92462922604729	0	0	0	0.0189545679453213	0.08197157192334625	-0.1188540296564739	4.787527411226851	-3.466051987703972	39.43898648971557
0.82	-0.9855738679164054	0.3061845123932244	0.05212877424675393	0	0	0	14.94722831537961	570.1771017687358	23.01600749319757	0	0	0	0.003575107171275501	0.0149239857314902	-0.02007029085356662	4.465749812894871	-3.66445751439365	40.95892976954236
0.83	-0.02481918111517111	0.007740808832365421	0.001219433960624142	0	0	0	20.81402009639646	584.6364713179736	23.16654511883452	0	0	0	-0.0001788988775431474	-0.0005193939632603508	-0.0003492549108693731	4.217816483549059	-3.919428877755866	42.92722943148048
0.84	-0.03026483383690803	0.009461339539568717	0.001571373019885442	0	0	0	26.60089829648237	601.7868713505242	23.80127451307885	0	0	0	-0.0002666108614336931	-0.0008318412503715625	-0.0001385486326437672	4.072179830144374	-4.186311991798272	45.53265288387399
0.85	-0.0413572907571579	0.01298672412730572	0.001969237363621286	0	0	0	33.39725349546237	622.6392808160981	24.95868946736115	0	0	0	-0.0003761733403315461	-0.001172465078870548	-0.0002708753733080371	4.066695553441538	-4.498077288714295	49.08588322470366
0.86	-0.3830535988327504	0.1208421883526916	0.01163445998557886	0	0	0	41.13561731517353	649.3756236124848	26.631857900281	0	0	0	-0.002401567444492354	-0.006858224257048725	-0.008653702766341285	4.248914787647483	-4.825268936670362	54.00338508400147
0.87	-5.65265089094534	1.795039343429647	0.1135547018493761	0	0	0	49.72046351831442	679.0411303501021	28.37229089073015	0	0	0	-0.02322174203283512	-0.0652402172070099	-0.1319352667278387	4.626644652761492	-5.13328832649452	60.10161239823824
0.88	-30.21786706962407	9.845020568198011	0.3548816326956019	0	0	0	58.85827239050274	705.073129885337	29.95075860027102	0	0	0	-0.07728530099249203	-0.2153683443004172	-0.6547994460803711	5.170747021866411	-5.381557981003661	66.80117401411336
0.89	-50.35331591730381	17.32460733190814	0.193009610779743	0	0	0	67.2542206397343	735.2493394684009	31.54685814849457	0	0	0	-0.08564535564746031	-0.2409196736122034	-1.016273676825974	5.977044340881267	-5.537668088111326	75.40896498020354
0.9	-46.43848011067413	17.01292569519093	-0.2828970891512764	0	0	0	70.58827995417332	771.9047600326872	32.7063274963002	0	0	0	-0.05033778442019197	-0.1565729417311599	-0.9005566352610942	7.078411304232246	-5.452440032028897	86.37869204133176
0.91	-37.13944268242157	14.41831554159322	-0.7921414435621372	0	0	0	70.96144527275491	799.7156940764165	33.68999460774598	0	0	0	-0.01266158089074846	-0.07568881675991687	-0.7139016831721909	8.220305853498774	-5.218829865939306	96.94352681505924
0.92	-27.53143113938093	11.35315283347884	-1.204649076657852	0	0	0	74.59367637914873	823.3435857054258	34.68773010212735	0	0	0	0.0165237345361101	-0.01913757037968267	-0.5337250369929865	9.240511602390878	-4.990643270961831	106.2093515114332
0.9299999999999999	-20.01650824016061	8.799009230085778	-1.43116836395534	0	0	0	82.04564964809238	847.7415366084545	35.51806648821904	0	0	0	0.03274982354369625	0.008925662309777644	-0.3944558238984563	10.01591535210378	-4.768071210247722	113.9614457388015
0.9399999999999999	-15.58565475029665	7.312146818884417	-1.529430921283065	0	0	0	93.29472403199904	868.3731246325733	36.27984663802151	0	0	0	0.03989486441571641	0.01902933235682881	-0.3117756726114786	10.51971216933219	-4.55903660635205	119.753045810635
0.95	-13.53980579278879	6.789491654224856	-1.605224370272595	0	0	0	108.1363431823403	886.7049601553947	36.94548788604592	0	0	0	0.04403398334546171	0.02280580369779594	-0.2728253407942344	10.73904359604447	-4.399535429220723	123.719906978368
0.96	-13.1420981101367	7.079719307870196	-1.754268360554235	0	0	0	125.4775591463149	899.6884021006672	36.95786513332163	0	0	0	0.0492697934787526	0.02578900262760206	-0.2637230916844998	10.54770608819355	-4.168418861566623	125.8091902521924
0.97	-14.30390136164178	8.337887045662656	-1.983501109860847	0	0	0	143.1182664997034	903.5355186792294	36.55800681455709	0	0	0	0.05658610760829575	0.02987261341160736	-0.281974595534209	9.869928187772727	-3.852201101884814	125.8245610511412
0.98	-18.08089539718446	11.47009774111415	-2.149859192792721	0	0	0	160.0704062875995	896.4650427080787	35.56367906580842	0	0	0	0.06339838062178019	0.03580128425609492	-0.343145701710968	8.683538917562954	-3.449515729714621	123.629253552628
0.99	-26.50852202031618	18.49659171627607	-1.733126589268347	0	0	0	175.6715159764215	876.7761743612723	33.63605907566458	0	0	0	0.05781543267271573	0.04033433795393041	-0.4663307533471769	6.918655176139398	-2.924297938969188	119.0125238119395
1	-46.1102194393573	36.71434513703224	-0.03128258843564199	0	0	0	188.571919975943	840.8748811692087	30.26158957051595	0	0	0	0.02210437868329431	0.03607646862282798	-0.7042306866672098	4.636003840884194	-2.173208980282232	111.4167178292108
