# Supplementary material for: Transtibial limb loss does not increase metabolic cost in three-dimensional computer simulations of human walking
Source: PeerJ. 2021 Aug 4;9:e11960. doi: 10.7717/peerj.11960 (PMC8349165; doi:10.7717/peerj.11960)
Supplement: Supplemental Information 1 — Each subject’s simulation output and Matlab code for generating plots presenting the data. [file peerj-09-11960-s001.zip › TTA3D_solns_rev/Pre/GRF/soln_walk_N50_wm100_S35_GRF.sto]

DataType=double
version=3
OpenSimVersion=4.2
endheader
time	ground_force_r_vx	ground_force_r_vy	ground_force_r_vz	ground_force_r_px	ground_force_r_py	ground_force_r_pz	ground_force_l_vx	ground_force_l_vy	ground_force_l_vz	ground_force_l_px	ground_force_l_py	ground_force_l_pz	ground_torque_r_x	ground_torque_r_y	ground_torque_r_z	ground_torque_l_x	ground_torque_l_y	ground_torque_l_z
0	-43.82083820877763	35.29547901606621	-0.463366524237264	0	0	0	185.4273403014544	831.0517984663301	31.00843980392184	0	0	0	0.0559600487793865	0.0682266632766835	-0.6865495752583195	2.121410719604575	-1.995704265474655	109.8317211245704
0.01	-91.06214921451176	91.00769937563591	7.53324538861464	0	0	0	194.0901822583887	773.102187127673	26.44236898502436	0	0	0	-0.06014494228106626	0.1071384019373448	-1.121967962808902	-0.2672939975982063	-1.092259080640325	98.2225639449953
0.02	-71.78515182558043	189.4222443983184	32.55596408020387	0	0	0	197.5925308930692	698.1037294205735	21.19041141259542	0	0	0	-0.4711650916788602	0.4962148975132927	0.2253255221396165	-2.444346301735287	-0.2894706003721023	83.27134818783384
0.03	-87.80652341857905	322.344590127804	25.89125293538558	0	0	0	194.0681297650563	608.7584307311324	14.75117673470649	0	0	0	-0.4983048885800405	1.261272318114443	1.715464955318762	-4.157638754558261	0.3966464006397042	65.54416601552344
0.04	-115.0981028302834	460.8711741315006	12.01885523696258	0	0	0	179.0270220971285	510.9133941761407	7.117442799924891	0	0	0	-0.4919198139759666	2.298856182472409	4.045141152827293	-5.197040788124035	1.068366886290739	46.50741934858232
0.05	-126.6535312595057	537.3860155046493	3.83248232697317	0	0	0	156.7834392735231	415.6615288395638	1.445647610936207	0	0	0	-0.7501528625521843	3.035710253684002	6.416809481986165	-4.840450121554888	1.553397993774776	30.07239577164425
0.06	-143.2019165058352	596.7707570258905	-2.20657305075318	0	0	0	135.7758714284479	336.3450366792143	-4.479187482345088	0	0	0	-1.20050802963011	3.623963485187178	9.180094841947955	-3.955114649887032	1.893018152443953	22.17104665328938
0.07000000000000001	-144.3797987145992	649.1801618848045	-8.419048185433176	0	0	0	118.1659113267425	257.0315830623528	-7.341299396613615	0	0	0	-2.033791899894092	3.996129791587963	13.18273565429954	-2.913193891889448	1.838037117581347	17.44374509251498
0.08	-155.7935234274751	694.0550594527765	-16.93906417870417	0	0	0	90.03458402409677	173.1307973498555	-7.804211915143113	0	0	0	-3.131660553969993	4.560248497114459	18.19363053848193	-1.81997505571246	1.49412508534573	12.14467681488826
0.09	-156.9414341437476	725.1314450768978	-23.3318133722617	0	0	0	41.30559973427226	82.73340676180069	-10.27049067168476	0	0	0	-3.815671899683473	5.098660974363608	22.97370508243393	-0.5379972451074037	0.9745297997310864	5.68589455456365
0.1	-157.6530592862546	744.4476948797549	-28.08147104747809	0	0	0	0.1797985941017693	-0.712748556031954	0.6659481972848209	0	0	0	-4.169436436656055	5.005597329829302	26.54967865189172	-0.02626152001861975	-0.02489396152401914	-0.01955962933262234
0.11	-150.6791226316987	762.7287813736605	-32.00555001624283	0	0	0	2.994092698710718e-06	-3.036559097371512e-06	2.667029159825999e-06	0	0	0	-4.509167473779552	4.8852070456022	29.78116195724817	-2.054509553577715e-07	-1.726756679080854e-07	3.404512090238259e-08
0.12	-145.5405375958942	774.9442385936555	-34.34141739194051	0	0	0	5.084266193642338e-12	-3.429184226518109e-12	2.858460648296621e-12	0	0	0	-4.845841611906337	4.886809752102915	32.26766458907987	-2.453720578864223e-13	-2.202387874596597e-13	1.722246843053839e-13
0.13	-135.0339767404125	771.7843500457097	-35.19768781564387	0	0	0	1.16847351653714e-12	-6.875825494094468e-13	4.666186479548599e-13	0	0	0	-5.084026718280448	4.974243609615383	33.77025540694974	-4.571019304416736e-14	-4.20273829737724e-14	5.253509474007906e-14
0.14	-126.3394873692013	759.7014170972631	-34.95849108621763	0	0	0	3.505419513101189e-11	-1.857743904094685e-11	6.96190195616349e-12	0	0	0	-5.26044511485959	4.910133261881721	34.47692442449954	-9.028250845758355e-13	-1.004055712152614e-12	1.866561400725074e-12
0.15	-114.1907899336199	744.6877700268611	-34.32332869702412	0	0	0	2.145088405300756e-08	-1.004726682001379e-08	6.977808907590023e-10	0	0	0	-5.422927175343415	4.798098823183331	34.90470741549287	1.200660697585329e-10	3.522351987401686e-10	1.370952416907888e-09
0.16	-103.6512956237457	725.0643382494447	-33.82617676624992	0	0	0	-3.997603817687621e-05	1.711660638888848e-05	2.610728288936993e-06	0	0	0	-5.528372629777871	4.637360007966978	34.87312813863561	-5.484360542843255e-07	-8.685327654311428e-07	-2.703460480588613e-06
0.17	-91.05311001731619	701.3331313710978	-33.43691100802473	0	0	0	-4.819808215063563e-05	1.920680687911379e-05	4.891965475607744e-06	0	0	0	-5.566274528250212	4.495060894750604	34.55819651358615	-7.698510267282214e-07	-1.078584101767182e-06	-3.350229076724764e-06
0.18	-80.62761294712635	676.9479879333878	-32.97323773767961	0	0	0	-6.331884077225427e-05	2.376103982787738e-05	6.474174939880993e-06	0	0	0	-5.552549998042376	4.328576564887483	34.05354589166275	-9.731338830913597e-07	-1.383865223562058e-06	-4.438505833244889e-06
0.19	-69.29791345764804	652.7982811715307	-32.35989411248885	0	0	0	-0.0001246025448754093	4.452277254413791e-05	1.035808663079711e-05	0	0	0	-5.485336601046098	4.17010888114842	33.52680953982857	-1.644260496043064e-06	-2.585785269016048e-06	-8.665004671029449e-06
0.2	-60.21485696534153	629.9553396887407	-31.44294490041966	0	0	0	-0.0003533862947358745	0.0001213827597167821	2.013304070478218e-05	0	0	0	-5.359508218251612	3.957169002244027	32.95123788686485	-3.733565382797605e-06	-6.884075657723226e-06	-2.402936702188287e-05
0.21	-50.85592659563602	609.147773926248	-30.43281652946792	0	0	0	-0.001344924278415969	0.000448221088585191	4.311010743011485e-05	0	0	0	-5.168847229414837	3.724960505362181	32.46128516448902	-1.103475135515642e-05	-2.462485844298221e-05	-8.822872302204634e-05
0.22	-43.32875856899512	589.8692853566837	-28.78984219352969	0	0	0	-0.006245658190435419	0.002031134588588678	7.232856417090753e-05	0	0	0	-4.905087606294404	3.398426403515042	31.96693795721532	-3.972843862476462e-05	-0.0001082561139160676	-0.0003905535746378925
0.23	-35.76293603618277	572.5291592139425	-27.17816326415588	0	0	0	-0.03161183132349017	0.01006875402041161	-0.0001135989308396961	0	0	0	-4.562426999831026	3.05339985281706	31.56216036404699	-0.0001602298345731213	-0.0005240830517886885	-0.001863421212490502
0.24	-29.40433237667536	558.9296820912659	-25.45082639278636	0	0	0	-0.1510163829596857	0.04718747222669584	-0.002164273913895984	0	0	0	-4.183063411068837	2.754526019858386	31.30731602099148	-0.0006367455000271416	-0.002418768935660512	-0.008305739521044039
0.25	-22.66965142010865	549.5420750949444	-24.47036031481551	0	0	0	-0.5865215723513501	0.1801668280182137	-0.01288781050439344	0	0	0	-3.77598458849207	2.615417382645259	31.30605301373305	-0.002155144147564265	-0.00914773386441035	-0.02980059012727775
0.26	-16.96261272752223	543.1314522626024	-23.87709414653418	0	0	0	-1.69416726198452	0.5140432976745957	-0.04658579049256281	0	0	0	-3.344086257860478	2.580066365290632	31.4750981461625	-0.005690724110517702	-0.02589027781572922	-0.07872557632391829
0.27	-11.22349430376854	539.24358289388	-23.6154536742438	0	0	0	-3.569881572422998	1.077030024964215	-0.1158574744033325	0	0	0	-2.88739482865567	2.638385947214537	31.84433702066986	-0.01128765331113693	-0.05356876407397226	-0.1501697775356033
0.28	-6.173424584756705	538.2634691830951	-23.27178187512117	0	0	0	-5.606155030880501	1.691954260863828	-0.2090233152277218	0	0	0	-2.423251854427912	2.7151500791685	32.43074983794634	-0.01706796500658429	-0.08267273412257491	-0.2114034026762621
0.29	-0.9180333831160574	540.3007577362446	-22.97479967495153	0	0	0	-6.809278815933766	2.065637085976689	-0.2880947735798493	0	0	0	-1.958431832001203	2.812234123719251	33.29726147771803	-0.02026614679491103	-0.09862269399880567	-0.2280918603847376
0.3	4.086874337505888	545.5727996515506	-22.44583355212814	0	0	0	-6.081124964568248	1.856784078319679	-0.2910158096594255	0	0	0	-1.518682727066162	2.891338809485251	34.4306947737777	-0.01774595750726335	-0.08629244833691488	-0.1797281136367486
0.31	9.874010284400736	555.0964953153904	-22.55199344934279	0	0	0	-3.418314339416892	1.049213488352591	-0.1850593285741153	0	0	0	-1.118028095053323	3.005345952653637	35.88726717555153	-0.009690211253282868	-0.04724717900132921	-0.08887373655280388
0.32	16.15576335899518	567.9039594424922	-22.65306526048615	0	0	0	-0.8516216512836501	0.2625893423697584	-0.05170310390548609	0	0	0	-0.7794916432305961	3.174829173610146	37.60512513315034	-0.002265832877768984	-0.01118896537850325	-0.01950712376597415
0.33	22.91064726004418	582.1376228446114	-22.84926267918758	0	0	0	-0.003883558199776586	0.001203474586062553	-0.0001903039803863997	0	0	0	-0.5106207894542232	3.404689882798687	39.51280922942576	8.369589587666943e-05	0.0002655692539712346	-3.411531680419371e-05
0.34	29.77765035949174	597.4348297564652	-23.50196815645713	0	0	0	-0.006565857760101351	0.002046429442167939	-0.0003560112287341772	0	0	0	-0.3269006652608548	3.68794709683751	41.59546549695712	6.2979971076704e-05	0.0002000849036892187	-1.666077976250159e-05
0.35	38.76041389028401	617.3679675889151	-24.80974581591874	0	0	0	-0.01471302610318427	0.004618130596838094	-0.0005836575934606552	0	0	0	-0.2496550113059401	4.043391612928232	44.63285978491189	0.0001250785349516313	0.0003821077575222663	-0.0001908209732970611
0.36	47.71811795840945	641.0413365354816	-26.33197241252062	0	0	0	-0.2796509129853509	0.08835411266466381	-0.006321422996313926	0	0	0	-0.3047209258282053	4.381193592287683	48.84839353020512	0.001379935517170329	0.003915030917908942	-0.006965091911730875
0.37	56.23397359664989	671.273168296879	-28.05077704871305	0	0	0	-4.825208117770615	1.537695397210022	-0.06092273984013191	0	0	0	-0.5361399742319712	4.65886080492289	55.01922625956228	0.01436516932839861	0.04083809541005449	-0.1163463625064874
0.38	61.13640374752386	710.6157575445678	-29.70242801633926	0	0	0	-27.4596558173035	8.982380340546971	-0.09812849644716153	0	0	0	-1.009818804651753	4.811129559376385	63.77716552613062	0.04835555337944107	0.1428448765060366	-0.6070168176254538
0.39	63.86900353788666	746.2745551918347	-31.21646052528272	0	0	0	-47.55541847982551	16.40966043544858	0.2385210765496775	0	0	0	-1.73110649566134	4.879726111317486	73.63030059362009	0.05309001492026759	0.1712265202702974	-0.973411646465005
0.4	66.49825547868308	777.8692759915067	-32.22994620124723	0	0	0	-44.88790663786567	16.44980119198923	0.6484086975116514	0	0	0	-2.687152614378512	4.812952355240853	84.44348390093238	0.02801386674973438	0.1150916425085577	-0.8810167327458682
0.41	67.29444453055766	805.9777371510164	-33.24821183656533	0	0	0	-36.14378998230513	13.96979134277383	0.9826716021207155	0	0	0	-3.804232742813966	4.679019170833906	95.47004983910584	0.0005880772300787028	0.05440434685220619	-0.7033833105344937
0.42	70.88557329475645	828.5793716010274	-34.54217186292291	0	0	0	-26.27086445441081	10.72849679114021	1.217608801375602	0	0	0	-4.914289406714376	4.562605035388124	105.2493434133338	-0.02091989983631864	0.009439968422219506	-0.5163561814102567
0.43	78.44632272117423	850.3960855946764	-35.50791331527397	0	0	0	-18.29225321759605	7.929620402545308	1.308005107554708	0	0	0	-5.832175865199686	4.383570881676388	113.3345459505337	-0.03171145037621421	-0.01176435020628322	-0.3662029561156079
0.44	89.83968483911525	869.1649422921512	-36.32427750354343	0	0	0	-13.65576851979574	6.302398266789239	1.315896610343777	0	0	0	-6.454034576539964	4.163709402353584	119.3480990129257	-0.03513587437727721	-0.01762110849630962	-0.2778943245074911
0.45	104.5702572322711	885.5714750191834	-37.12952243517537	0	0	0	-11.60244978989509	5.727135611107118	1.348871183035154	0	0	0	-6.779919862002195	3.97826333231355	123.3847942527304	-0.03726229259990496	-0.01916540587600856	-0.2378324762877418
0.46	121.7748900723923	897.3689579790239	-37.39209938751232	0	0	0	-11.23700153647091	5.990973414968976	1.485039898229398	0	0	0	-6.701716274578875	3.745061616021535	125.4661497662484	-0.04164542588449583	-0.02108186084957233	-0.2290725508326489
0.47	139.7648486152548	900.7532928078733	-36.96817516703858	0	0	0	-12.39012720017314	7.226081587985977	1.7426749353425	0	0	0	-6.134687085715631	3.425649194200836	125.4375138140736	-0.04946924813857697	-0.02489844454378696	-0.2475123732115251
0.48	157.1227949861923	892.7293866201721	-36.17079243861286	0	0	0	-15.96760816492295	10.2570688980047	2.010964170502234	0	0	0	-5.047934955314791	3.070367078918506	123.0888632772918	-0.05904307103311882	-0.03159040822806256	-0.3067367155348501
0.49	173.1687754374053	871.3255290717645	-34.38048361194041	0	0	0	-23.91532500072093	16.96595265447255	1.75135190082257	0	0	0	-3.385326139958386	2.590501978183315	118.1777345953372	-0.05931966978685584	-0.03988811373503945	-0.4276513471103101
0.5	186.2521738727377	832.4575179371786	-31.0863288038807	0	0	0	-42.68654278005131	34.25583220774935	0.1568576110256907	0	0	0	-1.241695437741933	1.856777768227827	110.1073081409432	-0.03588742364122632	-0.04778896442538183	-0.6686932743684365
0.51	194.9853984432227	775.3040817745552	-26.49566927293926	0	0	0	-89.46905925688687	89.22679211450121	-7.79018504297944	0	0	0	1.067316227052746	0.9543051748792033	98.60443026214513	0.1038655700027738	-0.05440006661720608	-1.10241061887301
0.52	198.6324912919463	700.9676410520333	-21.18143718178337	0	0	0	-70.6758431593187	188.2985737210056	-32.39906178390464	0	0	0	3.136422825048186	0.1457089606270908	83.73403131381539	0.5411341587038021	-0.3997380810386366	0.2415073756655566
0.53	195.4513147637775	611.8343947683736	-14.78392356245519	0	0	0	-87.15506211438986	320.5602294128223	-25.82554369180664	0	0	0	4.723967345200339	-0.5252956407305518	66.01573111412071	0.7496031589340173	-1.018862199390514	1.716162978883285
0.54	180.7505616357415	513.73215568278	-7.197525726576848	0	0	0	-116.674303161872	458.8801650073888	-12.57841763016364	0	0	0	5.631184032213897	-1.177980433027382	46.89522099401103	0.9451119593138497	-1.991596842325239	3.988360018762452
0.55	158.7342706016969	418.0750431535936	-1.490063093065619	0	0	0	-126.8850489340793	536.9875460099654	-3.384034938907779	0	0	0	5.139586300700871	-1.650865158619504	30.35261730191664	1.203003148214389	-2.841656739189619	6.36408898934498
0.5600000000000001	137.7365707287236	337.7771876606979	4.612368029630217	0	0	0	-144.3881660276831	597.2770797697658	2.111074231591453	0	0	0	4.163978878691229	-2.003093787272633	22.25235620490702	1.666733313787601	-3.469727173160584	9.038982979400448
0.5700000000000001	120.203335147955	258.5018428253171	7.294146733569607	0	0	0	-144.4227042059884	651.6083943625442	8.631697804418229	0	0	0	3.087165088151177	-1.931205963706964	17.54607426732863	2.544732305000585	-3.891248560231787	13.11247607856171
0.58	91.97998076913268	174.2875570038028	7.680161623581583	0	0	0	-156.3897777131085	696.1204869878153	16.83842863706907	0	0	0	1.946244937598521	-1.567125948153532	12.24863098329932	3.712309967314768	-4.415989149469293	18.05305028790796
0.59	42.71482118261947	83.34918619598709	10.40905519100286	0	0	0	-156.653516497238	725.9054178936018	23.47199515362391	0	0	0	0.5922594139146337	-1.023644853222573	5.765540025870861	4.48700126703486	-4.967285710902049	22.80402195018729
0.6	0.1328169757822989	-0.5359712064640905	-0.5064498473790281	0	0	0	-158.6483175771221	745.6996952105935	28.05829189757586	0	0	0	0.0196293310215864	0.01886041545167731	-0.01481872351469678	4.922872039004349	-4.905720106444186	26.50729998919289
0.61	-2.764434978606733e-05	2.887916128028681e-05	2.686825441201547e-05	0	0	0	-151.2689430081542	763.4633637762258	32.14951172138485	0	0	0	-2.013775400051873e-06	-1.668839413191688e-06	-2.782030014755578e-07	5.298108906027062	-4.821587573131639	29.84256210481218
0.62	1.434377143369411e-11	-9.825340029842859e-12	-8.665466272662456e-12	0	0	0	-146.6519510048943	774.5857591068423	34.42629219484157	0	0	0	7.258795620008715e-13	6.347152628247564e-13	4.818618081197892e-13	5.631385540935163	-4.796898581197517	32.31360261942933
0.63	1.705125764491909e-12	-1.010499035577133e-12	-6.969267607572178e-13	0	0	0	-135.7061246566457	771.627580216695	35.32436683547513	0	0	0	6.747964405155182e-14	6.094848253518884e-14	7.672670908955676e-14	5.847594412295765	-4.876359632978204	33.87431844635724
0.64	5.204955534563903e-11	-2.757473679495895e-11	-1.013363917393996e-11	0	0	0	-127.4132562710458	760.1390222757578	34.98477995810158	0	0	0	1.314968553154535e-12	1.460211599173175e-12	2.780622640409644e-12	5.989954178568174	-4.799001405180062	34.61840963795223
0.65	5.341831344889866e-08	-2.49151172101435e-08	-1.723251366078137e-09	0	0	0	-114.7092549190535	745.2255860344582	34.43797559165823	0	0	0	-3.487559514050551e-10	-9.856166809567709e-10	3.429424193909927e-09	6.103624352154787	-4.699912698537364	35.05871315108528
0.66	-5.168075405758666e-05	2.203035699808905e-05	-3.129379423501933e-06	0	0	0	-104.3292535521303	725.4380218900931	33.91925614338681	0	0	0	6.976787208798091e-07	1.139681071095868e-06	-3.498791418351413e-06	6.153683239195455	-4.539456945144555	35.00714384406712
0.67	-6.053694773755753e-05	2.400998303093081e-05	-5.737067491442025e-06	0	0	0	-91.41725953118365	701.4829245154439	33.55899587316848	0	0	0	9.419798071099474e-07	1.369342829434724e-06	-4.208895671620036e-06	6.132624340054754	-4.41634382327139	34.68361346435434
0.68	-8.186332832897439e-05	3.058626610248367e-05	-7.767229640943429e-06	0	0	0	-81.16943599142604	676.9841962147954	33.02726791311697	0	0	0	1.21928871476832e-06	1.807093999258671e-06	-5.734713156856035e-06	6.063459964916643	-4.270279174996096	34.16031876468055
0.6899999999999999	-0.0001651039845210705	5.8745009359901e-05	-1.253667063025918e-05	0	0	0	-69.58994542190884	652.6356722216368	32.45315393241681	0	0	0	2.103405609991562e-06	3.464813715657099e-06	-1.146559973661786e-05	5.940145789181337	-4.152617246563241	33.61380314974545
0.7	-0.0004756107074998335	0.0001627659571544502	-2.395567509124529e-05	0	0	0	-60.60628321010223	629.5973711692432	31.5165039851432	0	0	0	4.839983168585083e-06	9.392758658231879e-06	-3.227333617994677e-05	5.763700854404543	-3.965166368824464	33.00369888642718
0.71	-0.001822294772079819	0.0006053784227761536	-4.806519726490243e-05	0	0	0	-51.09671136262482	608.6669253091635	30.52934325476595	0	0	0	1.442175023770752e-05	3.394531310058174e-05	-0.0001192333275792354	5.529379648154555	-3.760272922847166	32.48558880378528
0.72	-0.008447037662482799	0.002739212014405146	-5.571927906211075e-05	0	0	0	-43.67855894463106	589.3201958162371	28.8949169783709	0	0	0	5.195508818889781e-05	0.0001495046877678759	-0.0005266210061491057	5.228116988829067	-3.445509510686827	31.96147627082959
0.73	-0.04217433724750956	0.01339277534063471	0.0003395017426217214	0	0	0	-36.07471716535347	571.8550206677394	27.29810071032486	0	0	0	0.0002076365656985995	0.0007166747671485046	-0.002477998219445306	4.850315868888418	-3.107649863777494	31.53374920537414
0.74	-0.1964559826144445	0.06119684512236671	0.003651556273985471	0	0	0	-29.8574097515001	558.0751448998275	25.54729637425366	0	0	0	0.0008079914359078366	0.003236373252945767	-0.01076794060253101	4.440570576139056	-2.80417424777167	31.25630373112298
0.75	-0.7378986266208635	0.2259813166113219	0.01937356166295102	0	0	0	-23.11929586338441	548.50372328855	24.55776797635979	0	0	0	0.002655762776882874	0.01187468019081505	-0.0373573274535243	4.008785368800193	-2.664896005893941	31.23948286213727
0.76	-2.058670079726115	0.622987773257788	0.0657836881226158	0	0	0	-17.42572634507764	542.0607664610956	23.98460152258018	0	0	0	0.006805789088112231	0.03255305589954079	-0.09529652831422455	3.557434069679472	-2.634827777719914	31.40253188574833
0.77	-4.213219544633863	1.268530815549446	0.1560679982023545	0	0	0	-11.5942377255025	538.345758468639	23.74403177930232	0	0	0	0.01321588620442053	0.06560995922398627	-0.1764921890894078	3.086514047612472	-2.702021220915593	31.78542786722484
0.78	-6.498285566778804	1.958782165980847	0.271634041740792	0	0	0	-6.576128253984939	537.890879323813	23.30166804962078	0	0	0	0.01987850333462149	0.09977562008684732	-0.2439150327475027	2.620147858272102	-2.770413576249513	32.42073133673694
0.79	-7.863460753747021	2.384418550859171	0.3635773136691681	0	0	0	-1.349577850491978	540.6769276321374	22.97896199205818	0	0	0	0.02399608313318397	0.1191020718568071	-0.262074268078379	2.161312452155057	-2.8674891287638	33.36340926165697
0.8	-7.057630203547419	2.155262431347624	0.3589005535955405	0	0	0	3.684915756391637	546.4852559362927	22.51512761098923	0	0	0	0.02158074469957114	0.1052252681703588	-0.2074919183956636	1.728053525320384	-2.965177326664061	34.55294330313605
0.8100000000000001	-3.955330392985155	1.214201671541347	0.2209159785741466	0	0	0	9.616213539818288	556.2884411621769	22.65596302520785	0	0	0	0.0120012107842357	0.05771661854806427	-0.1023436104011188	1.336181650783799	-3.094917158754852	36.03286813565921
0.82	-0.9437862624534563	0.2909310236962315	0.05761106508023818	0	0	0	16.02403484231723	569.3544267248905	22.69210861334423	0	0	0	0.002726451996731044	0.01311030156221352	-0.02154408049973978	1.013928496677608	-3.26472977360408	37.77248564267155
0.83	-0.006350466296174738	0.00196712305750489	0.0003429597032594056	0	0	0	22.82681691674036	583.8135238559279	22.87127431955412	0	0	0	-8.862030084191605e-05	-0.0002732461522021549	-7.496217317251992e-05	0.7659215736432416	-3.49583615381226	39.7108378172513
0.84	-0.0075167188863367	0.002340838428727039	0.0004015535578540662	0	0	0	29.71677679251015	599.277468789085	23.52175772731938	0	0	0	-6.842312469008965e-05	-0.000217583323093443	-1.829554926017087e-05	0.6079892941469103	-3.778770485267676	41.82520320009891
0.85	-0.01773547216032503	0.005561253422928056	0.0006825071844720695	0	0	0	38.84659310245384	619.47981072894	24.79146577825075	0	0	0	-0.0001420252793156458	-0.0004312133317192916	-0.0002468159237867106	0.5693734745225435	-4.128037564759883	44.92190165708245
0.86	-0.3507098359403336	0.1106404065380256	0.007810525205468517	0	0	0	48.03199719657959	643.5856440218039	26.3680932569526	0	0	0	-0.001663371983315726	-0.004707686494128908	-0.008726879444480818	0.6751479498575479	-4.464464500206913	49.25258269525322
0.87	-5.786005654138351	1.841617605733665	0.06974593895086931	0	0	0	56.5900825619316	674.4612047126884	28.0210335323087	0	0	0	-0.01634480148848068	-0.04652601988902807	-0.1384752974920515	0.9811107276103801	-4.721999992860741	55.60572322164011
0.88	-30.35430945638046	9.936937646385285	0.06406016147052662	0	0	0	61.28451012895947	714.6949887115106	29.68476272145485	0	0	0	-0.04912159887814881	-0.1475407308270482	-0.6658262942515041	1.558248597825031	-4.853290144866914	64.62798763513121
0.89	-48.80666924232307	16.88441016261334	-0.3830371684058705	0	0	0	63.57128458484355	750.2232355050455	31.22473719227016	0	0	0	-0.0466396558478426	-0.1607439735633084	-0.99296681990741	2.392469986686076	-4.910098707253452	74.63814761829046
0.9	-44.82953285541709	16.47447314488618	-0.8372382132547009	0	0	0	65.88374354084799	780.7858021855768	32.1518326969927	0	0	0	-0.01916538617914269	-0.1009246373968872	-0.8774890968480443	3.464343021469976	-4.82777122511891	85.45361558550296
0.91	-35.38969126900683	13.73082428726044	-1.183137691811417	0	0	0	66.53485164718393	808.1852972050162	33.23591326288432	0	0	0	0.007930258529512206	-0.04247034421979336	-0.6884309614472304	4.688926551143085	-4.700601136703243	96.41702594505479
0.92	-25.14385256813816	10.32530700853011	-1.395558761086799	0	0	0	70.2278901977642	830.3428107832508	34.53688291199782	0	0	0	0.02772833164245031	-0.00149974719496472	-0.4950075031132393	5.877813993234388	-4.597655691635682	106.0313082475399
0.9299999999999999	-17.36736226310238	7.580751291337315	-1.456125066755653	0	0	0	77.94785210338733	851.6686447554821	35.48071784569219	0	0	0	0.03668040616149328	0.01602646018584506	-0.3488307430063646	6.835216167017435	-4.439349508792388	113.8895368913275
0.9399999999999999	-13.01784929097296	6.056950841365586	-1.453371177895733	0	0	0	89.42980767231296	870.1739783421912	36.25231257572638	0	0	0	0.0393134349460707	0.02017232349706653	-0.2659484804818915	7.478034407944445	-4.248801497305887	119.6965346916096
0.95	-11.09824417122356	5.531803155607293	-1.489817662978805	0	0	0	104.2972947431805	886.6255377182749	37.10565181496647	0	0	0	0.04138283733429415	0.02119254968152931	-0.2283931779396912	7.802201721200037	-4.114051229994619	123.5920515032015
0.96	-10.80944135612433	5.827264699832584	-1.652784444438705	0	0	0	121.5394687496038	898.1793740319738	37.37365904174861	0	0	0	0.04647705056505326	0.02322199239935281	-0.221204144824954	7.706807109642926	-3.913794815135419	125.5619879256294
0.97	-12.08689155228872	7.12680251604464	-1.972568064600641	0	0	0	139.4641970306998	901.2217075528117	36.94467249955145	0	0	0	0.05610063214831032	0.02785583740176505	-0.2423266697087587	7.122700660034312	-3.603770686817077	125.448971148178
0.98	-15.8976193701823	10.3031425173625	-2.329949216811269	0	0	0	156.6388333306496	892.7846603465514	36.16833046614361	0	0	0	0.0686401842426185	0.03652620232004138	-0.306290273973269	6.012360586068868	-3.245042612989173	123.0222358601716
0.99	-24.24871356872866	17.30292025309084	-2.119658558925937	0	0	0	172.4662511981468	870.7436644666159	34.38928497376952	0	0	0	0.07253359152468532	0.04915974916726437	-0.4342555144648509	4.314004784828684	-2.752861978518165	118.0149897622514
1	-43.8208381702319	35.29547898507091	-0.4633665237984953	0	0	0	185.4273402442197	831.0517981590774	31.00843978869574	0	0	0	0.05596004872787661	0.06822666321176105	-0.6865495747327439	2.121410717918824	-1.995704263426825	109.8317210842042
