# Supplementary material for: Transtibial limb loss does not increase metabolic cost in three-dimensional computer simulations of human walking
Source: PeerJ. 2021 Aug 4;9:e11960. doi: 10.7717/peerj.11960 (PMC8349165; doi:10.7717/peerj.11960)
Supplement: Supplemental Information 1 — Each subject’s simulation output and Matlab code for generating plots presenting the data. [file peerj-09-11960-s001.zip › TTA3D_solns_rev/Pre/GRF/soln_walk_N50_wm100_S30_GRF.sto]

DataType=double
version=3
OpenSimVersion=4.2
endheader
time	ground_force_r_vx	ground_force_r_vy	ground_force_r_vz	ground_force_r_px	ground_force_r_py	ground_force_r_pz	ground_force_l_vx	ground_force_l_vy	ground_force_l_vz	ground_force_l_px	ground_force_l_py	ground_force_l_pz	ground_torque_r_x	ground_torque_r_y	ground_torque_r_z	ground_torque_l_x	ground_torque_l_y	ground_torque_l_z
0	-41.41423301169046	33.90123492432536	-0.7431693944933353	0	0	0	183.4133504444843	844.4682799680944	31.55300074117878	0	0	0	0.05357264130109392	0.0588226796430361	-0.6438966766470661	4.44781667911675	-2.547239622261496	111.7203975914675
0.01	-83.95367603625449	85.19510010432127	7.092080502341301	0	0	0	192.5942547819763	790.4695074045219	27.34576938815711	0	0	0	-0.08940691346531909	0.07457487599896399	-1.016584175518588	1.641257026055686	-1.725505397534679	100.239098442452
0.02	-65.16473001549299	176.2526269117155	32.83174741367608	0	0	0	197.3864498100418	719.2465434379448	21.8706450341976	0	0	0	-0.5650964891436117	0.4320883345595266	0.2577956325583954	-0.9987798349535502	-0.9457961666956405	85.38660011717903
0.03	-83.67581401289826	298.9784257628844	26.53339763221806	0	0	0	195.2364354613997	632.6779881478473	15.05500518972651	0	0	0	-0.819913095089441	1.178095044723518	1.580360650399183	-3.202875384380341	-0.2119359845442565	67.6346110083588
0.04	-109.409465587881	428.9184810696108	12.34093022382638	0	0	0	180.7214241363921	535.6755120289533	7.568344316256668	0	0	0	-1.059775433097504	2.355017715063592	3.733841076541836	-4.690113547857475	0.5586218503332832	48.40492790671011
0.05	-122.6585723842801	511.9601052158402	4.26208185481663	0	0	0	158.6315128366235	438.8767501573467	2.248600832924198	0	0	0	-1.370827158591268	3.358298760624714	6.102949815676274	-4.617603587955963	1.259364809001043	31.55638566461459
0.06	-136.6785571665086	574.1017530914922	-1.704767141113575	0	0	0	138.7120817973894	359.3287995497373	-3.642781649732318	0	0	0	-1.883227749008432	4.032435193072464	8.860932454526679	-3.858394709684348	1.729654673628203	23.58767278643126
0.07000000000000001	-140.0648453837537	628.8272913945534	-7.88367380722983	0	0	0	122.1082071009034	278.886447697957	-6.659009787489161	0	0	0	-2.896529025384511	4.47930820606808	12.98061707464862	-2.913430324801691	1.724344464084976	18.77255077011706
0.08	-150.1416061142907	676.0475242803714	-16.26538885815366	0	0	0	90.62371115609187	187.5904633587649	-7.058508182546378	0	0	0	-4.203506401287884	4.936046296902172	18.11558135996842	-1.844228665917181	1.37677892661278	12.90637055975642
0.09	-151.5413100134024	708.6677398658328	-22.99959035879559	0	0	0	36.28076392848187	84.09622187424399	-9.707276914359968	0	0	0	-5.089402757886131	5.423262525998106	22.9339180059258	-0.5005745029968736	0.8523114450806122	5.512180818278579
0.1	-152.1808399911001	732.8726065029736	-27.51759306740493	0	0	0	0.02663967058116585	-0.05307850736186599	0.04473796112747339	0	0	0	-5.697477344389418	5.297510281799933	27.00825340194479	-0.001734591262373167	-0.001471899940665126	-0.0007174477403462511
0.11	-147.1980642581366	756.4650294917199	-31.76508374935998	0	0	0	6.6479364301476e-06	-6.050458293972313e-06	4.847100259326554e-06	0	0	0	-6.2885614603853	5.172820684635394	30.85967376724163	-3.886715539324934e-07	-3.467633546005075e-07	1.002220991985702e-07
0.12	-142.6978973911692	770.0708019003615	-34.14880974988458	0	0	0	1.277951985129181e-10	-8.444961782576526e-11	6.853066190690086e-11	0	0	0	-6.776390691807367	5.175002394612881	33.74365646406338	-5.952529542348374e-12	-5.49788385720684e-12	4.325224588222029e-12
0.13	-134.1928708136521	766.92987927049	-35.06827473077086	0	0	0	1.162086757514051e-10	-6.756721989731387e-11	4.723462457175332e-11	0	0	0	-7.065653329171428	5.187930060039029	35.44343037823018	-4.581472670760836e-12	-4.269953661118566e-12	5.163542132482291e-12
0.14	-125.9835992072658	756.1879876608517	-34.74391849309633	0	0	0	1.418482294676231e-09	-7.36652002829738e-10	3.160712828840283e-10	0	0	0	-7.265922773225161	5.019467425242607	36.3405684265223	-3.854875260954576e-11	-4.22202509174504e-11	7.460034119773375e-11
0.15	-114.6415942455488	743.2426598233203	-34.12484012441562	0	0	0	1.195292045393013e-07	-5.479700894946768e-08	6.893593134610408e-09	0	0	0	-7.448664683335589	4.811878449565656	36.91452018932767	9.20799899586782e-10	2.960305311799422e-09	7.685865819125703e-09
0.16	-104.0399327118674	724.3968652802808	-33.64470050529199	0	0	0	-0.0001058879844831096	4.486250367349823e-05	5.108390321248551e-06	0	0	0	-7.550025609692834	4.576173567931645	36.96703724565231	-1.287891246197927e-06	-2.23814582504451e-06	-7.040119027290851e-06
0.17	-92.22832556407339	700.9265246051766	-33.25050117549617	0	0	0	-0.0001234312358004131	4.877267325753592e-05	1.099334055448806e-05	0	0	0	-7.571880051342125	4.366851022440944	36.67946644095703	-1.826743281114839e-06	-2.728843158298727e-06	-8.403666024124505e-06
0.18	-81.84868905506397	677.5867251209193	-32.73791091817913	0	0	0	-0.0001744448629477572	6.496854381873582e-05	1.682510267315468e-05	0	0	0	-7.556653759516177	4.171363860452677	36.24320246796079	-2.573699532269792e-06	-3.818905301867644e-06	-1.193812699295169e-05
0.19	-70.84189807073433	654.6598015875036	-32.13027557085842	0	0	0	-0.0003649310474518856	0.0001295420289061298	3.212164834119671e-05	0	0	0	-7.493516755461884	4.010559050048501	35.76378282525967	-4.910070504529881e-06	-7.706251866178045e-06	-2.470467788478794e-05
0.2	-61.59881841680946	631.4829345447446	-31.32457684183771	0	0	0	-0.001052480037759204	0.0003595831396802905	7.283226499676333e-05	0	0	0	-7.335113637082175	3.794833113414307	35.16284858876947	-1.200184445887064e-05	-2.104965075538479e-05	-6.951059784802615e-05
0.21	-52.73371900015744	609.1408246377871	-30.24402891521865	0	0	0	-0.00382078615532984	0.001267886865228226	0.0001686816861359351	0	0	0	-7.068612076699441	3.527489668842844	34.56214582377675	-3.447143427584909e-05	-7.154504233368797e-05	-0.0002430444342117857
0.22	-45.28920568333257	589.9837086180237	-28.48374221566812	0	0	0	-0.01588347886990696	0.005149869084039566	0.0003104896781084107	0	0	0	-6.743268012063504	3.217826120801187	34.04508906483153	-0.000109059000161873	-0.0002783839454457795	-0.0009617044672562152
0.23	-37.61194243127824	574.8234043565769	-26.95965786421764	0	0	0	-0.06827683514495748	0.02171185604222938	5.647176013811431e-06	0	0	0	-6.382145193938153	2.981802132125129	33.72710962931259	-0.0003601973411755149	-0.001131697417141116	-0.003891266791889232
0.24	-30.7858829428008	562.7546389595871	-25.34847089419622	0	0	0	-0.2709538463474671	0.08473611299488082	-0.003684003877494725	0	0	0	-6.004048329140026	2.800625277435926	33.56709193336346	-0.001150483406301947	-0.00430413333571705	-0.01438263173677051
0.25	-24.15389289875197	553.428645721008	-24.29957518927042	0	0	0	-0.8925238101581053	0.2753229635462347	-0.02013859476530149	0	0	0	-5.610403815915637	2.739017241954798	33.61211333319218	-0.003255941825755118	-0.01374951552749789	-0.0436734265030937
0.26	-18.55505190324303	546.6494714021223	-23.78662920347898	0	0	0	-2.270712699523299	0.6938452826780068	-0.06553561888528545	0	0	0	-5.19825918430744	2.788446808714703	33.83672160568857	-0.007515062939388222	-0.03417071950178152	-0.1013853769271192
0.27	-13.21379748229725	542.4746245620961	-23.6294624899605	0	0	0	-4.336457563779343	1.319675417287682	-0.1508108750605111	0	0	0	-4.76582438077895	2.93040942696321	34.28770680535657	-0.01333375658721326	-0.06379885268506763	-0.1748608550035019
0.28	-8.660910332657483	541.4754176175777	-23.32146919874539	0	0	0	-6.213157979088064	1.89265810619988	-0.2568745875048443	0	0	0	-4.333434761160478	3.061014636787188	35.02408501946788	-0.01790760248290923	-0.089193700895634	-0.2240224899001642
0.29	-3.892683219334069	543.192900862727	-22.8988573869203	0	0	0	-6.72911815800237	2.05957222653724	-0.3299988528634438	0	0	0	-3.901661754186073	3.180032178963492	36.04886653123465	-0.01820799993389431	-0.09393566982756901	-0.2149588718296187
0.3	1.814703741169833	548.0525859511627	-22.77460586447655	0	0	0	-5.122198079970969	1.576256620804022	-0.2920615325916879	0	0	0	-3.487527891059572	3.279999736957824	37.28546601382475	-0.01316224252339719	-0.06945156491891653	-0.1439740431589768
0.31	8.365771924959436	556.5405311287828	-22.70214999892406	0	0	0	-2.291115051960573	0.7081723926480507	-0.1475664484423929	0	0	0	-3.121960189137323	3.422723324930449	38.76843182170373	-0.005672881042980069	-0.03012328007653231	-0.05648073753008093
0.32	13.56386378957618	568.3011059288568	-22.71982521063263	0	0	0	-0.4135059578495855	0.1284478394524859	-0.0291242868172197	0	0	0	-2.81376760339044	3.64288543618152	40.52550739713686	-0.0009488490409773625	-0.005082935104958114	-0.008945450918276091
0.33	18.57940532296608	582.4564414461282	-23.17121261452687	0	0	0	-0.006651176904091913	0.002081038188533392	-0.00042956673942733	0	0	0	-2.569363089944797	3.919797960114073	42.51318642663062	6.484005775265591e-05	0.0001913296655409225	-7.846845045344087e-05
0.34	23.88995745390591	597.9847281806807	-23.84780106959685	0	0	0	-0.007984963855667817	0.002509912109352284	-0.0005043372672531499	0	0	0	-2.40897385225739	4.253325203712426	44.68379096568612	8.460306544596416e-05	0.0002651032680686756	-2.439501661427246e-05
0.35	31.16723763179746	618.373280084561	-25.10649939545086	0	0	0	-0.01503330765973974	0.004755340372799157	-0.000773348050354382	0	0	0	-2.378482910927703	4.653925306943187	47.77640305410976	0.0001463536828359756	0.0004433058896689987	-0.0001620927297065466
0.36	38.9208025036716	644.1632872990431	-26.63727519341951	0	0	0	-0.2306186476189634	0.07336290121969825	-0.007787240723838064	0	0	0	-2.511735156363042	5.05540488057111	52.14126019900017	0.001384693716286818	0.003793715631382997	-0.005638438231201404
0.37	47.54079164155162	672.0746861273172	-28.39493031866411	0	0	0	-3.956740376225084	1.267446248553572	-0.08819689362849818	0	0	0	-2.815053675010918	5.429521802161247	57.6690238768026	0.01521672077312967	0.04119154518966883	-0.09532873262469857
0.38	56.94128426354861	700.0498037911373	-30.25868544901856	0	0	0	-24.27585869982753	7.952249579097972	-0.2709785878555897	0	0	0	-3.312423016474425	5.721668312089894	64.47988179075246	0.05794083113271094	0.1601500928650192	-0.5378370499790693
0.39	65.04273819114864	733.6650648788277	-31.869871687246	0	0	0	-46.26420089413012	15.92161355008321	0.005255410518639268	0	0	0	-4.096096508367934	5.841623647432666	73.66546899795789	0.07125175582184033	0.2107084283460375	-0.9494004768009122
0.4	68.18305151352753	771.6669755382277	-32.89271179469007	0	0	0	-45.42032530041059	16.58179754265275	0.5747380019834262	0	0	0	-5.187778282354726	5.715973972548618	85.1037929517681	0.04052056528196087	0.1459874157534231	-0.890939011294239
0.41	68.80316233694069	800.2313629038044	-34.0495186294679	0	0	0	-36.64340092498757	14.12908034123094	1.04925315276602	0	0	0	-6.395471529499025	5.495011711775711	96.19871116590355	0.004515524905615544	0.06807404216684401	-0.7110031734415626
0.42	72.23364918866027	824.2853484349698	-35.19281178107784	0	0	0	-26.41592961836513	10.78806440632748	1.3338883712056	0	0	0	-7.57846952528047	5.243225608827586	106.1975790014402	-0.02168208166534364	0.01305287201330395	-0.5174628294845152
0.43	79.27323197029126	849.3735073570613	-35.94783357891259	0	0	0	-18.39480854002725	7.992573949941296	1.422739133699589	0	0	0	-8.568833082267979	4.9514823360185	114.6796560808332	-0.03381981284181845	-0.01144831305568106	-0.3670344170845744
0.44	90.27685415732125	870.6324724082821	-36.82542484461803	0	0	0	-13.8627806293332	6.421012215719305	1.42901211540043	0	0	0	-9.245496984515018	4.700646843915147	120.9614319871906	-0.037748554546776	-0.0184051132924172	-0.2810888313435165
0.45	104.5735233606604	888.620180937292	-37.67695172989426	0	0	0	-11.83459406561668	5.863925815217594	1.458901670071078	0	0	0	-9.611948201050964	4.514800458047357	125.1180158996218	-0.04005843521446337	-0.0203983120501767	-0.2416159590869401
0.46	121.3548582865144	901.6664597611798	-37.84517712489425	0	0	0	-11.39087614985121	6.09353925095296	1.585932329872758	0	0	0	-9.561550156569234	4.271121328899673	127.289511159579	-0.04429359296310653	-0.0223441485809372	-0.2312764615899492
0.47	138.6520521625925	906.1290327322803	-37.60159342346029	0	0	0	-12.38860435509395	7.242303637471601	1.823556115866098	0	0	0	-8.958114373087506	3.970849691894325	127.2520384337274	-0.05157208658994905	-0.02585304923408371	-0.2467083251342694
0.48	155.4795809713228	899.7059544609936	-36.77693899323292	0	0	0	-15.76468199727161	10.15576612918797	2.073343038739668	0	0	0	-7.764620468585636	3.606391627013676	124.8506374927628	-0.06046731451016955	-0.03194393908141301	-0.3021890881982359
0.49	171.2873634794953	881.0600233335803	-34.74035089580589	0	0	0	-23.27717945352721	16.6550871830977	1.834821517327476	0	0	0	-5.933556021891689	3.106077791294788	120.0082477795191	-0.06006545896511948	-0.03854046009467799	-0.4149145997066037
0.5	184.5722936567926	845.9550349339352	-31.66791494025493	0	0	0	-40.32833558581786	32.89373673925713	0.3439385858165853	0	0	0	-3.495728162680898	2.417154569836564	112.0988797182625	-0.0323966827345884	-0.03926453103369325	-0.6257909907025672
0.51	193.772991759291	792.6020922652879	-27.41036918668099	0	0	0	-82.29906651841776	83.2108133392811	-7.34689293240503	0	0	0	-0.7732605558419516	1.578798038556297	100.691018506002	0.1294174705864029	-0.02586343008593846	-0.9962385835604152
0.52	198.629834453593	721.8522351232295	-21.86254693423089	0	0	0	-65.25412041558397	174.9112672766327	-32.31411692561834	0	0	0	1.743178279005682	0.7778249778180008	85.87538873627406	0.6233835325039089	-0.3434003356952386	0.248807806612985
0.53	196.7297223495216	635.4313612906951	-15.10432163635008	0	0	0	-83.39535743133274	299.1443377056058	-26.53298103788542	0	0	0	3.805552223501431	0.06008008906463624	68.10276329118037	1.018184965333824	-0.9468893551769109	1.608732209294428
0.54	182.4702071226662	538.0763783581198	-7.608024195543763	0	0	0	-110.769081761088	428.1371846221991	-12.89081553953524	0	0	0	5.159786917253437	-0.6893789843740482	48.75268375613877	1.492749217372935	-1.969110002228271	3.707342019735595
0.55	160.6359188819951	441.1531917191338	-2.316332271905183	0	0	0	-122.9208937090145	511.1568523581851	-3.791637565705534	0	0	0	4.940202847350531	-1.358896605723426	31.8359793370815	1.834646067700196	-3.102338887063445	6.058306183618663
0.5600000000000001	140.8335392112862	360.7875080019235	3.760973320006997	0	0	0	-137.8686084207141	574.430172416953	1.536511463868038	0	0	0	4.091019874390949	-1.844900487056685	23.6745215758696	2.363588552960992	-3.860846820503911	8.736311442644995
0.5700000000000001	124.3153397526376	280.7169740137648	6.694435110157376	0	0	0	-139.9571651884865	631.1869007328074	8.089096346424355	0	0	0	3.109266955447104	-1.828181955995077	18.89932590136607	3.43650052438424	-4.36008263795427	12.93248488170329
0.58	92.61361219244468	188.9684860477572	7.032304304788066	0	0	0	-150.8154182838513	678.1228721057012	16.1637776139092	0	0	0	1.982871878441981	-1.456725204952378	13.02408353510137	4.811042231725092	-4.781398603905826	18.02658290383073
0.59	37.45476697416948	84.48204732630572	9.728668524587363	0	0	0	-151.5823493122373	709.6080284865109	23.092865330406	0	0	0	0.559926142610818	-0.8900945636172634	5.572970296977118	5.783460149877286	-5.262442994082053	22.81881588982928
0.6	0.01709022914756155	-0.03426593928096801	-0.02937153051259749	0	0	0	-153.4856885677769	734.0249702648148	27.57403300782059	0	0	0	0.001103620580027924	0.0009458596858477447	-0.0004654260231469443	6.491115598270488	-5.184510399916772	26.99073696571372
0.61	7.147551511307941e-06	-6.601713493546015e-06	-5.578142252068374e-06	0	0	0	-148.1155083712568	757.1878157044227	31.91479946900729	0	0	0	4.348805025554571e-07	3.842252719810902e-07	1.025046692869452e-07	7.139370923521967	-5.097120311440643	30.93309687618421
0.62	2.373339303093832e-10	-1.583665762879822e-10	-1.340396528486696e-10	0	0	0	-143.9998066628627	769.7680446364138	34.1977395910722	0	0	0	1.140386126951758e-11	1.03437990783807e-11	7.97085897521576e-12	7.630221064107619	-5.062233051633478	33.78633715484199
0.63	1.462535320463084e-10	-8.546818655974859e-11	-6.068483125223412e-11	0	0	0	-135.0324519477043	766.691400148899	35.16532361865737	0	0	0	5.819324775184739e-12	5.34956596423918e-12	6.490569266196674e-12	7.900631738101981	-5.069085188390879	35.53375851679561
0.64	2.032694671833907e-09	-1.056148392473337e-09	-4.562855508357937e-10	0	0	0	-127.146328610504	756.3222104707083	34.7954594123745	0	0	0	5.506424505473731e-11	5.974521546329503e-11	1.070136913008807e-10	8.066140173816128	-4.888253061246917	36.45261449838118
0.65	2.997618932980656e-07	-1.372881018091435e-07	-1.796503118445412e-08	0	0	0	-115.2269456896499	743.3167684395238	34.24809765126395	0	0	0	-1.940578330976646e-09	-6.726545959126292e-09	1.918737578243949e-08	8.19767606882548	-4.69385510470311	37.02683990800547
0.66	-0.0001289557478400202	5.444005814205131e-05	-5.432071422751214e-06	0	0	0	-104.8060682843506	724.4860905836159	33.69703351499275	0	0	0	1.526366397924028e-06	2.759720842589028e-06	-8.577733053341024e-06	8.243634742096617	-4.465082656306993	37.06443756196219
0.67	-0.0001480946124532749	5.823439835058507e-05	-1.188046737686375e-05	0	0	0	-92.64439932999757	701.1134328886392	33.36178931785597	0	0	0	2.106179425515856e-06	3.299451747490639e-06	-1.008146532225746e-05	8.206972902792005	-4.291977677866728	36.78152143730743
0.68	-0.0002143208060085161	7.945388486263852e-05	-1.858092477215481e-05	0	0	0	-82.4000248658886	677.6907202472297	32.83672288625235	0	0	0	3.022109346439387e-06	4.72554678899765e-06	-1.465149659488109e-05	8.132386848352464	-4.122715810485547	36.32140074841202
0.6899999999999999	-0.0004604339511878961	0.000162785503114489	-3.629991544699983e-05	0	0	0	-71.15628219963919	654.4715050222096	32.25811155247666	0	0	0	5.922459206768966e-06	9.814605504301383e-06	-3.110828886511371e-05	8.007645419206007	-3.996096093285949	35.81231321645655
0.7	-0.001360364112610682	0.0004631275149540448	-8.331537375174269e-05	0	0	0	-62.07331661975297	631.0970910166656	31.41465261185748	0	0	0	1.487333900899841e-05	2.757110581184132e-05	-8.959021780649846e-05	7.793057461371306	-3.799207771333348	35.17260469142125
0.71	-0.005013425072644943	0.001657850784196431	-0.0001906232850683576	0	0	0	-53.06598620053275	608.654332877878	30.36790894437068	0	0	0	4.371688149206905e-05	9.56633168132096e-05	-0.000317779508280025	7.476816913718787	-3.560642298906644	34.54721700156275
0.72	-0.02092086986385494	0.006760431671088387	-0.0003188950750749289	0	0	0	-45.72164462767922	589.3647365095311	28.61376214899976	0	0	0	0.000140711567646922	0.0003759451475206907	-0.001261432393510021	7.10735764729177	-3.265937396294738	33.99930908822173
0.73	-0.08925279272877322	0.02829011759710354	0.0002713090380675639	0	0	0	-37.95868398792733	574.0023149764849	27.11000569069716	0	0	0	0.0004678175400931369	0.001524485149016375	-0.005063101429816555	6.70512283770509	-3.042169416832554	33.65555677689855
0.74	-0.3478925312573474	0.108461179635334	0.005823008083163116	0	0	0	-31.27863952443224	561.8285587218191	25.48212938808327	0	0	0	0.001472378296164077	0.005709129462718425	-0.01837295764728605	6.292955876299362	-2.859043756435668	33.47724078414878
0.75	-1.115760883590874	0.3431919617259924	0.02976772502264087	0	0	0	-24.63784858049442	552.5105804101789	24.43489976129617	0	0	0	0.004015563213273871	0.01776462944957629	-0.05429425114292679	5.872103532169613	-2.800830605982612	33.5207865924321
0.76	-2.757307471519546	0.8405281018808115	0.09377289089681445	0	0	0	-19.05698604642353	545.7345280754323	23.94909696770924	0	0	0	0.008918520184480298	0.04290707634414819	-0.122348979016591	5.435470922895553	-2.859057965596371	33.73935490789397
0.77	-5.138805283346054	1.561294888433958	0.2071657553168806	0	0	0	-13.59241476876596	541.6066084387292	23.78680645973546	0	0	0	0.01552030628247973	0.07838662511994701	-0.2057593036444917	4.983646120399813	-3.00761819422638	34.19279043097558
0.78	-7.237879689784788	2.203005772522467	0.3370834606804599	0	0	0	-9.086973169913211	541.1249337216709	23.3252878061877	0	0	0	0.02088588158746967	0.1082378374053681	-0.2589028394426517	4.550682205892032	-3.118002996660282	34.98003401917961
0.79	-7.750732926543563	2.371817948997072	0.4126366433390758	0	0	0	-4.371248768803478	543.6849374473952	22.90586101322695	0	0	0	0.02164953850322544	0.1134530787842476	-0.2454447559350578	4.129229318345212	-3.236769268155652	36.09908025288752
0.8	-5.831029366886805	1.794542933267527	0.3489989411946651	0	0	0	1.273345437613511	549.0877029578893	22.92194434383514	0	0	0	0.0159660866252001	0.08346810242813829	-0.1624128451788441	3.721633837880169	-3.36756150103739	37.39869634655659
0.8100000000000001	-2.5311126413783	0.7822204916139222	0.166250887064768	0	0	0	7.953011672576962	557.6652689173011	22.8385075273461	0	0	0	0.006857437538682005	0.03533649179057503	-0.06185346841671584	3.362064475143438	-3.525812020720723	38.88838285623722
0.82	-0.4153793445455075	0.1289539206417724	0.0291349702735877	0	0	0	13.36595910125465	569.5379304316562	22.75621900809728	0	0	0	0.001051649116758651	0.005402382124868339	-0.008917491175758879	3.068509557072808	-3.738157427201638	40.65557988985132
0.83	-0.008386945415232312	0.002621755697741545	0.0005417429919179503	0	0	0	18.53354871460798	584.033273868031	23.22586986818765	0	0	0	-6.984126444626976e-05	-0.0002029488019308285	-0.0001000441183575317	2.845820473237387	-4.015013238700866	42.68959304339526
0.84	-0.009359939136773649	0.002938843475039989	0.0005850422242622672	0	0	0	23.89639937848586	599.9134831939319	23.90618168542074	0	0	0	-9.480743958627885e-05	-0.0002974528524713609	-2.730697673746623e-05	2.712872657695965	-4.346910299924679	44.9086172537377
0.85	-0.01848355157726387	0.005838930106015418	0.0009368779503878402	0	0	0	31.35448689965659	620.7888084146692	25.11671873222083	0	0	0	-0.0001704638672687403	-0.0005125644407842564	-0.0002186162969020995	2.723748712897158	-4.737007103820808	48.079250608331
0.86	-0.2991909839338429	0.09501036483388323	0.01009930080055842	0	0	0	39.30280960018473	647.1519002402136	26.63817967837741	0	0	0	-0.001743579617376465	-0.004757564050506347	-0.007316004502988777	2.915517106282792	-5.125972598406023	52.57747554254023
0.87	-4.861187815192944	1.555021854145056	0.1061387543459391	0	0	0	47.89377446502198	675.4542625908318	28.38280854869736	0	0	0	-0.01802669910351806	-0.04878507277277584	-0.116100930977149	3.293089275295712	-5.483470091221871	58.26447856191515
0.88	-27.22371460252496	8.922438140622161	0.2654415329900751	0	0	0	57.05978096662123	704.0022223814207	30.27634437313441	0	0	0	-0.06123803846522556	-0.1707257987055095	-0.5980108471089586	3.881871005727757	-5.761996960084177	65.29184759036586
0.89	-47.77114821651898	16.47913459164342	-0.1398864284775936	0	0	0	64.7567048217652	737.3352680034129	31.82836913170262	0	0	0	-0.06644745721497608	-0.2043815873837898	-0.9737830687359277	4.775218228679767	-5.860707120575293	74.58129279507641
0.9	-45.25309955166978	16.57490680462868	-0.7815608125695463	0	0	0	67.75022394468041	774.3604101611625	32.80847408307695	0	0	0	-0.03168572378027575	-0.1326076801549693	-0.8847244129275614	5.991808105222017	-5.718764876572992	86.01614590314246
0.91	-35.59359609006146	13.79729553420614	-1.284362270645188	0	0	0	68.20960341490621	802.7217174144218	34.02052422669188	0	0	0	0.004910075517299065	-0.05531586599999826	-0.6902765169539499	7.319904662615528	-5.500222997301626	97.12660520914748
0.92	-25.11110571357357	10.33367658669927	-1.549972099729096	0	0	0	71.61311232134381	826.5268416371479	35.18597007417267	0	0	0	0.02949357680840113	-0.004439639661365954	-0.4928609851160027	8.59150983489322	-5.267357824693812	106.9990313706404
0.9299999999999999	-17.4633300204434	7.654203380881031	-1.61185514009609	0	0	0	78.76352099128668	851.0409200355045	35.92480428514234	0	0	0	0.03978423795504234	0.01606695879062768	-0.349699333420507	9.630360910221279	-5.001645772544236	115.2516729632486
0.9399999999999999	-13.26730876371981	6.203076117505566	-1.607164064222622	0	0	0	89.79861455305677	871.9648393299994	36.74341649428136	0	0	0	0.04289139510410626	0.02120686290383513	-0.2700742184879006	10.33995475897114	-4.779195082864643	121.3139212213939
0.95	-11.35245753274667	5.684456074970149	-1.634102925399692	0	0	0	104.2244025240189	889.9007471056678	37.6387507735061	0	0	0	0.04496657087248012	0.02256255559140817	-0.2326709647151672	10.71871669331784	-4.641089695792263	125.3183900283492
0.96	-10.95037615834961	5.92309893818453	-1.778927718610877	0	0	0	121.0091724031814	902.6386650039983	37.81000265231189	0	0	0	0.0496657008251125	0.02449928540623051	-0.2232425928948362	10.65848160625129	-4.428397273812915	127.369591855901
0.97	-12.04056782608417	7.10666313351267	-2.067079467472147	0	0	0	138.1977873599419	906.6927864136733	37.55391023630347	0	0	0	0.05842302093932011	0.02868566766083966	-0.2408672729280575	10.0322351767474	-4.138873658866583	127.2285956996451
0.98	-15.63751279867789	10.14142709461441	-2.401607027236136	0	0	0	154.7375244490883	899.8033402169851	36.78393543460751	0	0	0	0.07011963866382527	0.03663441512037173	-0.3011309235275538	8.803062362234508	-3.776138893246323	124.7211968225497
0.99	-23.57251823506002	16.94079664240057	-2.241040418444336	0	0	0	170.265680140399	880.4317422374877	34.74335830175761	0	0	0	0.0738615011990567	0.04752898929253373	-0.4216494960489338	6.932158142191506	-3.259965998966928	119.7528580983995
1	-41.41423301729362	33.90123492890202	-0.743169394608431	0	0	0	183.4133504508573	844.4682800044613	31.55300074239264	0	0	0	0.0535726413087492	0.05882267965173019	-0.6438966767224459	4.447816679407918	-2.547239622438871	111.720397596133
