# Supplementary material for: Transtibial limb loss does not increase metabolic cost in three-dimensional computer simulations of human walking
Source: PeerJ. 2021 Aug 4;9:e11960. doi: 10.7717/peerj.11960 (PMC8349165; doi:10.7717/peerj.11960)
Supplement: Supplemental Information 1 — Each subject’s simulation output and Matlab code for generating plots presenting the data. [file peerj-09-11960-s001.zip › TTA3D_solns_rev/Pre/GRF/soln_walk_N50_wm100_S20_GRF.sto]

DataType=double
version=3
OpenSimVersion=4.2
endheader
time	ground_force_r_vx	ground_force_r_vy	ground_force_r_vz	ground_force_r_px	ground_force_r_py	ground_force_r_pz	ground_force_l_vx	ground_force_l_vy	ground_force_l_vz	ground_force_l_px	ground_force_l_py	ground_force_l_pz	ground_torque_r_x	ground_torque_r_y	ground_torque_r_z	ground_torque_l_x	ground_torque_l_y	ground_torque_l_z
0	-52.36090115242214	38.71826756048124	0.3640174162761793	0	0	0	186.1853080645486	819.3399974909121	30.31892025733564	0	0	0	0.05375288290197491	0.08629193271080295	-0.8436056614486758	2.678266201683383	-1.967170629909936	109.2716973084851
0.01	-109.2869789692849	103.6158577313402	7.300509265374726	0	0	0	192.3351947970637	759.0824580246867	25.86329902550871	0	0	0	-0.003996686634913919	0.159048570717912	-1.401550259850405	0.09596909827113631	-0.9503449221042221	97.14750831406947
0.02	-78.42505501587431	214.0224728651916	31.40500694386683	0	0	0	190.8625994496066	683.4069010372114	20.45193532477749	0	0	0	-0.3483395882925849	0.5861707496801247	0.2659142379822088	-2.198513742196591	-0.03666845092769344	81.74271145101218
0.03	-89.65619154372787	353.7795051103058	26.80083559239866	0	0	0	181.9719958817174	594.928188309183	14.13059586525971	0	0	0	-0.3852052401682137	1.335696402867363	1.947353527419211	-3.873028364069775	0.6261852200423282	63.75861480903242
0.04	-126.3559122272816	494.3770824360167	12.45501260634523	0	0	0	163.4696387638866	497.8283930140695	6.733301292493374	0	0	0	-0.4976712619078208	2.114008762150693	4.228869713272025	-4.892792273373076	1.155966113576424	44.67884898778028
0.05	-135.2826557429953	557.6173903804587	3.542222942800976	0	0	0	139.9193617897042	404.9405914328274	1.521966143564132	0	0	0	-0.8506798838630489	2.745213079612066	6.283207030412555	-4.586131787554689	1.409577258607401	28.79491092940879
0.06	-156.486171040159	608.1393360818645	-3.053029643410429	0	0	0	118.9591878231714	327.9009336765325	-4.012262212610374	0	0	0	-1.363292523670173	3.397458300759034	8.434232225600999	-3.767210081325243	1.628960312194451	21.31470257105073
0.07000000000000001	-153.42739814247	659.6259577626774	-8.195120830581724	0	0	0	102.8114433971392	251.5611191321951	-7.132466660886925	0	0	0	-2.1440982140093	3.703504390924419	11.80897605978105	-2.763619291449443	1.604158540463227	16.71849078578553
0.08	-164.7844128526495	705.2605405785042	-16.31979451964964	0	0	0	79.47372361398118	172.9252875357028	-8.690832485789556	0	0	0	-3.304986483623072	3.792465784516988	15.9971839550481	-1.719966248549355	1.382649435758724	11.77709942038638
0.09	-162.1895996595062	735.0180271024906	-22.96125382497758	0	0	0	39.12570218632111	89.20233722850482	-11.52355404284695	0	0	0	-4.276176996572837	4.113351547571684	20.2072544453179	-0.5343143951504056	0.9992991241797825	5.920467772905234
0.1	-164.1079403449254	751.9432624534503	-28.33098461605686	0	0	0	-0.4621925075492924	5.229957159116188	-4.811406304658211	0	0	0	-4.842870918580183	4.271405285206265	23.16758141721029	0.1871877031402537	0.1945375555791252	0.1934627062581054
0.11	-153.7875273882111	765.2057427473737	-32.02560150539417	0	0	0	-0.0001107353589147782	0.0001222405304549354	-0.0001029022126318483	0	0	0	-5.241884632535285	4.475088659467867	25.6197006688216	8.057666323835083e-06	6.578772546637889e-06	-8.559193694862576e-07
0.12	-148.0336143231475	774.8391637697168	-34.70919330968814	0	0	0	2.18306935832511e-10	-1.554505117255547e-10	1.271345250027695e-10	0	0	0	-5.584818245762508	4.615680680857032	27.46902790000242	-1.095940426692378e-11	-9.675106621030704e-12	6.988767911816214e-12
0.13	-134.3607731086709	772.7507126880272	-35.16514334156481	0	0	0	1.868696983692907e-11	-1.132303850054134e-11	7.450833600806676e-12	0	0	0	-5.846111696320477	4.689950333249903	28.70441123081482	-7.360451438476024e-13	-6.782323669046428e-13	8.153184629255466e-13
0.14	-125.0833935974688	762.1137245328363	-34.96884287404912	0	0	0	3.05709754696671e-10	-1.651840664362044e-10	5.836845471422104e-11	0	0	0	-6.008208375042091	4.586801612213865	29.14514070596702	-7.789099919412247e-12	-8.802247320953861e-12	1.588493691266201e-11
0.15	-110.3765385670863	746.4561025335654	-34.1909352541176	0	0	0	1.528289684682964e-07	-7.278196618000054e-08	4.155819715061646e-09	0	0	0	-6.11680153622653	4.456502238895716	29.24385848335387	1.086825452015386e-09	2.830116116217975e-09	9.594570399353804e-09
0.16	-99.40433476670096	726.1744239433546	-33.64114176013901	0	0	0	-0.0001167308609649109	5.056349465013159e-05	7.308439475793507e-06	0	0	0	-6.153346852223384	4.24375507785044	28.88470859529576	-1.562646862488662e-06	-2.490126261344609e-06	-7.730767736577574e-06
0.17	-85.08472522053732	702.4554194188102	-32.97287248379796	0	0	0	-0.0001308332759864454	5.254470591079864e-05	1.137078243119913e-05	0	0	0	-6.139957083790252	4.068940447253801	28.36921418164966	-1.923424446187559e-06	-2.862412885122377e-06	-8.903821179906418e-06
0.18	-74.53708012271747	678.7855104748558	-32.47013643006179	0	0	0	-0.0001574459019026609	5.951231665826158e-05	1.303207021918971e-05	0	0	0	-6.08833509047197	3.903533789733804	27.7049301965312	-2.172815377274931e-06	-3.385241147736554e-06	-1.079165108117055e-05
0.19	-62.02597296777043	655.0910482593879	-31.695960724779	0	0	0	-0.0002862236066572743	0.0001031151194115535	2.004902833840758e-05	0	0	0	-6.000557410572904	3.786924011006385	27.06883937560649	-3.509849699879148e-06	-5.964509745377728e-06	-1.94309480378722e-05
0.2	-52.91987572334111	631.9582528392768	-30.81658596735536	0	0	0	-0.0007614276305518067	0.0002636131008811743	3.994272983508031e-05	0	0	0	-5.850831597317315	3.611171634889854	26.34502411270596	-7.923108680260555e-06	-1.523754065397358e-05	-5.047392321902867e-05
0.21	-42.69044243154782	610.0587207778569	-29.6704685631968	0	0	0	-0.002719877764258523	0.0009118812592288711	8.497586685341162e-05	0	0	0	-5.637529387153461	3.415174334566478	25.69717869835466	-2.282984753110535e-05	-5.190492813868577e-05	-0.0001737362242154295
0.22	-34.9574307589097	591.1471242828655	-27.92246616759234	0	0	0	-0.01187382189056831	0.003880450046715695	0.0001345525003296538	0	0	0	-5.381478396867508	3.137402881643641	25.08807446604094	-7.887447510569786e-05	-0.000216321215797416	-0.0007218053804156318
0.23	-25.99977613400684	575.7623645823845	-26.39097711365025	0	0	0	-0.05787683036820977	0.01853245053575189	-0.0002676668171674614	0	0	0	-5.088797493404909	2.901024178676127	24.65587594688753	-0.000309210796897808	-0.001013459968866085	-0.003308833603228217
0.24	-18.74113417412599	564.1130939735722	-24.72359477499842	0	0	0	-0.2712473636178512	0.08517733045216423	-0.004748091065413859	0	0	0	-4.783476514180188	2.696200118953955	24.36659075726323	-0.00118988658332482	-0.004593526978794918	-0.01442853272887664
0.25	-10.74590477866661	555.3427530080934	-23.74829937796325	0	0	0	-1.016284187722512	0.3131827041717385	-0.0286803557418218	0	0	0	-4.459668659888734	2.6208021723438	24.29631961409672	-0.003751338249516392	-0.01673264849650558	-0.04978641271901926
0.26	-4.379640545725457	548.6329485374247	-23.25823389070257	0	0	0	-2.733644067341413	0.8310126074241836	-0.1004597997099221	0	0	0	-4.11326053814797	2.649110492491192	24.36868297801909	-0.008900877778690893	-0.04403136558484963	-0.1220204165141484
0.27	2.175284918492359	543.9737291654941	-23.00507911833786	0	0	0	-5.244493848867322	1.585440345852552	-0.231331334493327	0	0	0	-3.74937049434358	2.764704512706244	24.63759335440342	-0.01577697732038289	-0.08297350158397267	-0.2109693167336799
0.28	7.642669388516893	542.1768182002173	-22.73733379743885	0	0	0	-7.483234640870945	2.264598097320473	-0.3724345501246393	0	0	0	-3.377437291856741	2.903746401066145	25.08037199354626	-0.02200551778051948	-0.1168902964830572	-0.2685786140155964
0.29	13.52198908313889	543.1165588302943	-22.50803834034787	0	0	0	-8.298443369211954	2.524888410523082	-0.442946413296727	0	0	0	-2.995687454588576	3.069054542642594	25.72163344868843	-0.02507594589848743	-0.128639649849578	-0.2634576591315789
0.3	18.74223234627711	546.5136430412754	-22.06058287656978	0	0	0	-6.690023910042549	2.047221426688012	-0.376251197671045	0	0	0	-2.613129023563765	3.210022779674186	26.47538101059237	-0.02097829722619229	-0.1028987559142389	-0.1868591130298549
0.31	24.85974980492244	553.5648220475629	-22.33400763213824	0	0	0	-3.214532735475217	0.9871736406110028	-0.1923770568788881	0	0	0	-2.24397018832942	3.364619995618101	27.52652660595337	-0.01021383030723073	-0.04863905123891118	-0.07892337785323263
0.32	29.9480371817634	563.8148758497692	-22.36276436650322	0	0	0	-0.5650792244223072	0.1740070255632168	-0.03675245874489257	0	0	0	-1.922410210816025	3.503768969980789	28.9609939576683	-0.00166662502339321	-0.007997044528711363	-0.0122416686429393
0.33	35.40419209590902	576.1293988641116	-22.56301465592222	0	0	0	-0.01002567705275818	0.003098327105998448	-0.0006125572005735852	0	0	0	-1.654452814009941	3.654413060069649	30.97265252966374	7.269461949170937e-05	0.00021143131525736	-0.0001215709074148679
0.34	40.66756880170411	592.4666411351498	-23.35651749926138	0	0	0	-0.01043852754117218	0.003235362431409199	-0.0006271526736553508	0	0	0	-1.462294080889189	3.80186216294142	33.88888564501777	9.652819417174419e-05	0.0003066557313680241	-3.182388421200711e-05
0.35	45.98295978069644	612.2568403317475	-24.42684818859884	0	0	0	-0.0239572732851731	0.007470510232597952	-0.00108430320318116	0	0	0	-1.365997390605707	3.951985601117403	37.74193026610721	0.0001933543539321428	0.0005822180997130048	-0.0003408736894216591
0.36	52.18586698120526	632.9460840860598	-25.87965894015811	0	0	0	-0.4566797301603367	0.1431364346123191	-0.01349710666715693	0	0	0	-1.390387683362217	4.135294762682665	42.34800100952236	0.00231171267217807	0.00637943285972467	-0.01124958436665794
0.37	59.28380168929326	659.1000885026632	-27.69855479131866	0	0	0	-7.216985938856769	2.279331569201644	-0.146135756442783	0	0	0	-1.601740254609633	4.365179410526823	48.52274867505512	0.02236833298574684	0.06038469628106863	-0.1706813971348963
0.38	64.0098594219165	693.764491705999	-29.30346081206711	0	0	0	-36.13660647886561	11.7427643988271	-0.4402878185334314	0	0	0	-2.072669870705452	4.538313733120897	56.83850791592293	0.06786571049772729	0.1815950819331132	-0.7823668557817586
0.39	67.99769483439341	729.1617986986737	-30.82976232057549	0	0	0	-55.37112091052608	19.06900450734842	-0.261240084829119	0	0	0	-2.814399865762129	4.671824677782798	66.54857853729186	0.07068866311358803	0.1940734315721021	-1.107904571102107
0.4	71.3687901599492	764.2053248619177	-31.98396967526958	0	0	0	-50.58453721755284	18.54952545617895	0.1964092818402676	0	0	0	-3.826160714839731	4.711293588599833	77.62853316987068	0.04054304727727801	0.1257180746557439	-0.9720310023761035
0.41	72.91251914556275	795.5488868239881	-32.85582936587529	0	0	0	-41.25024360094783	15.96960934012781	0.6515866250748196	0	0	0	-5.032550404913907	4.651284534479744	89.25797634030447	0.008557977165704257	0.05840391840421699	-0.7867868847287349
0.42	75.68869867955931	818.8559731811443	-33.90444167091203	0	0	0	-30.58063254971363	12.52427927429402	1.037683449659774	0	0	0	-6.232123140783376	4.583728920245291	100.0232842047734	-0.0174189656660002	0.008807880738183536	-0.5882889145138354
0.43	81.67247361777891	840.7225683326765	-34.96024434827178	0	0	0	-21.60709841463988	9.40206093932014	1.254451442504019	0	0	0	-7.218342624040107	4.49871757569143	109.3690162716387	-0.03156215456800545	-0.01481420238550674	-0.4226900509752823
0.44	92.15288663722713	860.9065431338126	-35.69875402695218	0	0	0	-16.79858712825231	7.74441603241256	1.355166505141164	0	0	0	-7.821008827359575	4.363470934093575	116.6472747356219	-0.03771449799893633	-0.02260911667322928	-0.3342111075841115
0.45	106.0071823924304	876.7074137355693	-36.46425452918099	0	0	0	-15.06966891299165	7.341426071373149	1.445676100931485	0	0	0	-8.034760166377719	4.22319998416055	121.6471296523958	-0.04195462852870709	-0.02614939148578518	-0.3022200851099989
0.46	123.1592586204209	889.2026574625362	-36.71672666755475	0	0	0	-14.59104020480336	7.588437967268372	1.562518590026766	0	0	0	-7.853818398807936	4.029828623822759	124.5161598995817	-0.04632448593344412	-0.0288172524575229	-0.2911291831445959
0.47	141.8697190873093	893.327793935728	-36.30975067986433	0	0	0	-15.02511338467996	8.464793425463464	1.691277920296907	0	0	0	-7.17536990857217	3.711866617263219	125.0604006488523	-0.05109813549425352	-0.03159215744419622	-0.2948720196309026
0.48	159.5006595441569	885.125603251817	-35.45460961361658	0	0	0	-18.25198561866476	11.13624894991952	1.728938335751418	0	0	0	-5.952680217381372	3.276631273697766	123.0307394874904	-0.05569368113773762	-0.03723081601563028	-0.347561504493492
0.49	175.2062462085332	862.6271543314397	-33.57855190078205	0	0	0	-27.43916153332716	18.06854677693118	1.192535522680537	0	0	0	-4.139518962138469	2.667832239798482	118.1106533168862	-0.05250437936821022	-0.04745095696345411	-0.4927790926442658
0.5	187.240665509681	821.4392297914596	-30.37169702465987	0	0	0	-51.38786016567767	37.93349169941629	-0.6206095089054513	0	0	0	-1.804031614313618	1.806188280604732	109.6717873048184	-0.03643083229139048	-0.06707026662510691	-0.8250094077920734
0.51	193.6571894724643	761.650593433021	-25.87477394796269	0	0	0	-107.8752456692796	101.8689384737998	-7.611695124371632	0	0	0	0.7164213284240093	0.7902227289782152	97.62767008837366	0.04749251943719203	-0.10724179420425	-1.381083862788839
0.52	192.2726360431075	686.2144118740912	-20.37625991484676	0	0	0	-79.40087344922532	212.3675252432497	-31.00834832566785	0	0	0	2.921000525075607	-0.1313474855998001	82.25227228870995	0.4159683250761226	-0.4963623303974998	0.2416558777808711
0.53	183.5568887950649	597.8342751969317	-14.13284376069691	0	0	0	-88.72392044853149	351.3970424641224	-26.50340803694828	0	0	0	4.46363197782722	-0.7768571164994971	64.2603813088639	0.637179762048984	-1.155986542830298	1.951999531338799
0.54	165.2967869179751	500.4294473852195	-6.796211871720908	0	0	0	-128.5876886952038	493.2142793076426	-13.34622144045657	0	0	0	5.335585416069387	-1.28296025722171	45.07976165758855	0.9295374892861757	-1.902203550587527	4.177798677261381
0.55	141.8374157861061	407.1193103277971	-1.549382036322234	0	0	0	-134.8480832783689	557.9397457440945	-3.032015690988379	0	0	0	4.888471176273329	-1.510668111543939	29.07128692970947	1.24805949787729	-2.613375743503966	6.266132988823803
0.5600000000000001	120.7692809512889	328.9892644903439	4.138739203918526	0	0	0	-158.2159226320378	608.1563591908524	3.021105580715703	0	0	0	3.980339615868681	-1.731662081707646	21.37350630592155	1.755681118547397	-3.247819268252643	8.29402629432566
0.5700000000000001	104.5660590564971	252.7283087137929	7.18672512445844	0	0	0	-153.0099501272493	661.2148685623622	8.243789047577478	0	0	0	2.937282691951039	-1.693730746879951	16.79774807913937	2.570519633760608	-3.542073028964668	11.67249253819441
0.58	81.19496888805014	174.0416120752589	8.708655060565196	0	0	0	-165.8487707057804	707.9422321500808	16.19701144184659	0	0	0	1.847104395592815	-1.456129145982503	11.87248833655688	3.779255813543614	-3.619439709445313	15.8188385262515
0.59	40.77257420895359	90.3862275151222	11.49370812862476	0	0	0	-161.7152185897364	736.2406019302316	23.15034396098252	0	0	0	0.6112179524935115	-1.043606033793425	6.037683515757811	4.785648730896049	-4.010876051500482	19.98958680451099
0.6	-0.3265467357175172	5.642917845120019	5.191394300571581	0	0	0	-165.1263784633773	752.3861242555651	28.45162099408441	0	0	0	-0.1973884134331507	-0.2115686528402743	0.2175336600515235	5.394193981959009	-4.206310061983104	22.91251783465479
0.61	-0.0001761438898586144	0.0001993888363648751	0.0001729560642896115	0	0	0	-153.7294458835281	765.0880092571766	32.08655395138624	0	0	0	-1.328921805273773e-05	-1.075793433723326e-05	-1.132095014840297e-06	5.815909070631151	-4.455545109200909	25.39583802881405
0.62	5.394400987129448e-10	-3.885522942565595e-10	-3.319033394574225e-10	0	0	0	-148.9944000171498	774.6309640623894	34.76823928574247	0	0	0	2.800905576765165e-11	2.42731922002725e-11	1.7106797717353e-11	6.163903432949479	-4.589752214656771	27.25251332376328
0.63	3.150823633189354e-11	-1.918054580726749e-11	-1.3031539011692e-11	0	0	0	-134.3594821074491	772.6821548303589	35.23374106368868	0	0	0	1.264047400711608e-12	1.143071303799014e-12	1.373834104842431e-12	6.41557432430555	-4.663367868582179	28.54903828998666
0.64	5.442253384232581e-10	-2.937955622043757e-10	-1.077905837680428e-10	0	0	0	-125.7330049774581	762.2986085174439	34.98322468779067	0	0	0	1.399129771678935e-11	1.552369574175222e-11	2.832832691067195e-11	6.559173037432581	-4.512646457892177	29.03697414278237
0.65	3.269023843434963e-07	-1.550490196203086e-07	-1.046714238341775e-08	0	0	0	-110.3457040687401	746.8259229874307	34.20122806717977	0	0	0	-2.394108271094141e-09	-6.433550080214688e-09	2.056676128923121e-08	6.64466517077476	-4.36588799523752	29.21619663524631
0.66	-0.0001541081163429335	6.650569224356232e-05	-8.874796564270038e-06	0	0	0	-99.91305728051722	726.7220064555793	33.67093817463422	0	0	0	2.030042811310934e-06	3.342092058770496e-06	-1.020624731596483e-05	6.649818892893732	-4.153068716408122	28.90446725473599
0.67	-0.0001662563158236745	6.646986383043342e-05	-1.336713012033083e-05	0	0	0	-85.13528424191792	702.9544909463198	33.009687730976	0	0	0	2.381929742462673e-06	3.683839829685827e-06	-1.130734778310946e-05	6.599747466339764	-4.007323245370012	28.43719313349401
0.68	-0.0002041360189654819	7.681598688579874e-05	-1.530417899727443e-05	0	0	0	-74.97190597049891	679.0940760179492	32.52256479195215	0	0	0	2.716938527507796e-06	4.436493635583284e-06	-1.397212000826684e-05	6.509043664002673	-3.854476937280584	27.78704696925577
0.6899999999999999	-0.0003788342845691822	0.0001359399266633843	-2.36550520223278e-05	0	0	0	-62.18692485939998	655.0041830444402	31.75722655659804	0	0	0	4.467669317815838e-06	7.984940143684359e-06	-2.566200331005979e-05	6.380866038742097	-3.761899195513249	27.16226987077888
0.7	-0.001025802214039959	0.0003540166871237383	-4.668464641236664e-05	0	0	0	-53.4162441313689	631.6066515941554	30.90157591510138	0	0	0	1.026478829724219e-05	2.080223029059378e-05	-6.780221119925325e-05	6.192994848216859	-3.598898332009392	26.43543809392035
0.71	-0.003702681243842158	0.001237721522901575	-9.335335490740841e-05	0	0	0	-43.04578308784238	609.5484806099057	29.7584420076981	0	0	0	2.99457280229885e-05	7.180634779726279e-05	-0.000235701063708339	5.946079499142677	-3.424199646444683	25.79582897575294
0.72	-0.01617898566623503	0.005272476741930169	-9.990815628201292e-05	0	0	0	-35.56417167026393	590.5721095387098	28.0039297398497	0	0	0	0.0001039819247372446	0.0003005137724478462	-0.000979663846490662	5.660253657364424	-3.154639730965554	25.18705901513119
0.73	-0.07797593217622856	0.0248933079974329	0.0007079742191795652	0	0	0	-26.52132839329531	575.083983801209	26.47296298226392	0	0	0	0.0004055987477116386	0.001396748219665016	-0.004438799008059898	5.339497522758933	-2.93058987547395	24.75616143093047
0.74	-0.3564079890627535	0.11156874858144	0.007793372947758451	0	0	0	-19.41264430607309	563.3871253425863	24.84415709160487	0	0	0	0.001525076980787548	0.006190112105687144	-0.01887089971617165	5.007783152822622	-2.735147323434877	24.46290049908736
0.75	-1.285204187847081	0.3948216423401813	0.04215121812473582	0	0	0	-11.33868841291516	554.611029666538	23.86085760086611	0	0	0	0.004627908189639147	0.02175323749289395	-0.06264908033826921	4.660997073606389	-2.667792818659918	24.39157739480575
0.76	-3.312589757812894	1.004383227616156	0.1376065926009156	0	0	0	-5.022314935837231	547.9216419083084	23.36396819090063	0	0	0	0.0105646864198719	0.05499439405199818	-0.1470706966666638	4.295761217234308	-2.69482349140946	24.45938826198788
0.77	-6.116085137654195	1.845520241547293	0.2996412095831607	0	0	0	1.613591883824641	543.3010081758752	23.09698565036913	0	0	0	0.01819728481665226	0.1000225749743592	-0.2446000444897624	3.918254106896752	-2.814014652632468	24.73077713606663
0.78	-8.507690747283165	2.572190041515788	0.4621493045689234	0	0	0	7.029269761102877	541.7511370549308	22.81633207296744	0	0	0	0.0251943310739901	0.1378535057868698	-0.3034239109288872	3.538722544100544	-2.958998601094353	25.19132083009262
0.79	-9.427112508881313	2.868192076877849	0.5350093204276379	0	0	0	12.91031602403894	543.1152256301838	22.58454712614622	0	0	0	0.02947672046142558	0.152337200490645	-0.2972601457387254	3.153337338454495	-3.134119161706256	25.86689835824125
0.8	-7.759601205957493	2.375874599702937	0.4516105378125591	0	0	0	18.11144100313122	546.9003662800519	22.11019375176673	0	0	0	0.02574255759464951	0.1249832778552434	-0.2152007690549753	2.768530229760225	-3.280439334863592	26.65217418032975
0.8100000000000001	-3.789942607586474	1.164274323946511	0.2287014411687446	0	0	0	24.34704022217869	554.3666072454748	22.37196192466424	0	0	0	0.0129417799583914	0.06028453506849942	-0.09243724904008449	2.401225509706093	-3.435521287672276	27.73790319980483
0.82	-0.637317413504218	0.1961654801290617	0.04061157250322893	0	0	0	29.63316606539888	565.1489654876137	22.39739492207109	0	0	0	0.002043471304694114	0.009481804843674588	-0.01373665640554187	2.088504281633271	-3.574558607250856	29.22623186802141
0.83	-0.01186985852064033	0.003664741329016588	0.0006957652170335337	0	0	0	35.23410148284319	577.9300368692814	22.57856089297534	0	0	0	-7.672969725149392e-05	-0.0002226234429237768	-0.0001380881739687733	1.836514691101469	-3.724540115876293	31.29497706174739
0.84	-0.01214966162399827	0.003761571657152035	0.0006983368530442745	0	0	0	40.63058517944607	594.5856490537382	23.34890422163963	0	0	0	-0.0001051717904405952	-0.0003346667994185321	-3.522638439205013e-05	1.671089490636525	-3.869709828535745	34.2717115584833
0.85	-0.02956477579423471	0.009207373438407706	0.001287143106712344	0	0	0	46.0683302772672	614.6204169796833	24.43129093167173	0	0	0	-0.0002247336855361449	-0.0006712808631766741	-0.0004508313862905855	1.61295216381391	-4.022331062652811	38.20405263659316
0.86	-0.5842283411890395	0.1828168165013155	0.01715497419752496	0	0	0	52.33554505759796	635.6695688005008	25.89271764575493	0	0	0	-0.002838440650524163	-0.007797260721223152	-0.01436272576772721	1.686475625311638	-4.203276279829401	42.91794811488148
0.87	-8.717463594245611	2.750853976978594	0.1752664249517927	0	0	0	59.42427814440377	662.557536007215	27.6576993373278	0	0	0	-0.02574621781583253	-0.06914014981217516	-0.2044796164675608	1.96741229152112	-4.419636936433482	49.26336846324084
0.88	-39.56797117815663	12.88161797334615	0.4465294868120281	0	0	0	63.99727568492835	698.2744551491099	29.30771052751196	0	0	0	-0.06986280305145993	-0.1874183674816469	-0.849322307303235	2.531677090794393	-4.582890239818308	57.83297814001705
0.89	-56.28459335289135	19.45363330891079	0.1408659084543931	0	0	0	67.61504062731024	733.7788855162028	30.81043406944246	0	0	0	-0.06510770635021645	-0.1845377499621416	-1.118898181691807	3.378304774833326	-4.703532892665618	67.71424894697743
0.9	-50.46543533745888	18.56935682570665	-0.3818030096882838	0	0	0	70.67821699700372	767.7733315720393	31.8887327404184	0	0	0	-0.03269469709243304	-0.113944494320938	-0.9670106626423801	4.499069855747729	-4.727521848653292	78.81278929016166
0.91	-40.60973326472591	15.78794647880733	-0.8828375023802811	0	0	0	71.97368551113728	798.1088558558733	32.83022035219211	0	0	0	0.0001420657657990473	-0.04728672903696382	-0.7739927120720709	5.811141455868869	-4.672155445675449	90.39302219788222
0.92	-29.60288180865268	12.19163158897596	-1.276498328175192	0	0	0	74.70262416489376	820.6612640178257	33.88822684536573	0	0	0	0.02557746470063541	-0.0001833525854769295	-0.57009291825329	7.10003841383041	-4.618312890914538	101.0003127240561
0.9299999999999999	-20.74263681466512	9.087772262690775	-1.470726819276314	0	0	0	80.95196522222287	842.0707829998315	34.93726288963481	0	0	0	0.03820889084709985	0.02006688966549872	-0.4068193105950662	8.150014494398871	-4.556997494276704	110.1035361798555
0.9399999999999999	-15.96603410700822	7.428400981172768	-1.550108590765072	0	0	0	91.59774095897909	861.8528490174896	35.60517342107951	0	0	0	0.04320966475043487	0.02564714290230008	-0.3186898060801517	8.801969279699328	-4.441212152791858	117.1422540328523
0.95	-14.05831063699144	6.935073758720041	-1.624654132736488	0	0	0	105.7562427885162	877.7783131620021	36.43869269345561	0	0	0	0.04671101265643599	0.02786792033768488	-0.2832068937347419	9.054247408545077	-4.349144704145524	121.9661324132191
0.96	-13.57721131794767	7.151427304349597	-1.743992855647263	0	0	0	123.0482352924568	889.9795636250827	36.72243347941724	0	0	0	0.0510991289185566	0.03017976600267218	-0.2727066197695852	8.880959092104238	-4.194132846203871	124.6787435902071
0.97	-14.33223536847197	8.137591320457142	-1.897031298481192	0	0	0	141.6281257650935	893.4610700217163	36.26883058252467	0	0	0	0.05681396168033543	0.03374999182170061	-0.2836149449673653	8.176924463043434	-3.892946622113183	125.0706420401764
0.98	-17.99865118402184	11.00859093677483	-1.977555172961562	0	0	0	159.0238217712781	884.590626251306	35.44226478557567	0	0	0	0.06328110885889901	0.04135995072322225	-0.3455044798492266	6.914914003209709	-3.469185374130427	122.8986206974356
0.99	-27.65259522715689	18.2209031804144	-1.471699310036519	0	0	0	174.4434908278711	861.30767271431	33.59270706121164	0	0	0	0.06295767541205861	0.05572264964849193	-0.4995392200922798	5.057909331460988	-2.852248309555707	117.8368808745903
1	-52.36090115731355	38.71826756409397	0.3640174162994427	0	0	0	186.1853080701393	819.3399975215083	30.31892025728917	0	0	0	0.05375288290765103	0.08629193271955986	-0.8436056615187262	2.678266201959032	-1.967170629927736	109.2716973125351
