# Supplementary material for: Transtibial limb loss does not increase metabolic cost in three-dimensional computer simulations of human walking
Source: PeerJ. 2021 Aug 4;9:e11960. doi: 10.7717/peerj.11960 (PMC8349165; doi:10.7717/peerj.11960)
Supplement: Supplemental Information 1 — Each subject’s simulation output and Matlab code for generating plots presenting the data. [file peerj-09-11960-s001.zip › TTA3D_solns_rev/Pre/GRF/soln_walk_N50_wm100_S16_GRF.sto]

DataType=double
version=3
OpenSimVersion=4.2
endheader
time	ground_force_r_vx	ground_force_r_vy	ground_force_r_vz	ground_force_r_px	ground_force_r_py	ground_force_r_pz	ground_force_l_vx	ground_force_l_vy	ground_force_l_vz	ground_force_l_px	ground_force_l_py	ground_force_l_pz	ground_torque_r_x	ground_torque_r_y	ground_torque_r_z	ground_torque_l_x	ground_torque_l_y	ground_torque_l_z
0	-49.23782894293665	37.83888212446305	0.5387317027972539	0	0	0	182.3443570821196	828.6661020491003	31.38078803017131	0	0	0	0.04976245938124876	0.08270986547625217	-0.784684064971509	3.541552813497649	-2.080098541962768	109.1668525161782
0.01	-101.9163866622237	99.8255636707827	8.251471299905608	0	0	0	192.8430552046162	770.1189262271785	26.85962431221899	0	0	0	-0.02655768077108019	0.1521103972146162	-1.283630607881861	1.122442510470669	-1.226608819865172	97.68774239736335
0.02	-66.8857899208016	205.4500656082559	32.21038474165394	0	0	0	196.1679042556828	695.9455879794186	21.69880516852507	0	0	0	-0.3695713062720882	0.6076899614836248	0.4144144520691095	-1.181360184716328	-0.4796075484860294	82.90411984794129
0.03	-86.13116307448763	338.5798855405802	26.86168346336382	0	0	0	190.6848092573139	607.8431412542618	15.10769602241364	0	0	0	-0.2741534896146403	1.511975393723277	1.83110044114389	-3.131733145689221	0.1659741052161067	65.27755153683168
0.04	-115.3049683982033	473.0732780230119	13.59497035161055	0	0	0	174.2079033923061	511.0026140195842	7.459456234917987	0	0	0	-0.1928277820827098	2.512513288182733	4.064570139623259	-4.443585957720176	0.793997039183272	46.39914796163222
0.05	-128.8447095508535	537.5118733915456	4.395725801348399	0	0	0	152.0015512705115	416.6055987063489	1.70580865298692	0	0	0	-0.454727448459542	3.117498827795235	6.036646412607139	-4.368350841596111	1.310911032636007	30.15264721630374
0.06	-145.7470380966625	590.5146366954021	-1.878743342709339	0	0	0	132.3715237365873	339.4708468496757	-4.195506268821625	0	0	0	-0.9630785882137606	3.778205730323748	8.408088302542334	-3.653511060584168	1.701635964822388	22.3357924973678
0.07000000000000001	-146.638842101766	643.0415832582488	-7.347624336244215	0	0	0	117.3732894613876	265.2975301478407	-7.118264913625539	0	0	0	-1.719879994828271	4.1809324473439	11.80460417286204	-2.754876148352694	1.700025823976948	17.91886821367042
0.08	-154.987021111345	687.1360210392688	-16.20253437819882	0	0	0	92.19235833853746	186.334905044736	-7.806561709725083	0	0	0	-2.868990913487711	4.688467284584661	16.18183501878831	-1.803732825490288	1.434211573943957	12.92739008548509
0.09	-157.9766745053039	720.3350235607186	-22.92443132937206	0	0	0	43.36461880079193	94.88230342468304	-10.51834378160441	0	0	0	-3.830877147709238	5.292307068377088	20.84153596022633	-0.5893614241003847	0.9740174561735585	6.355826781202032
0.1	-159.7386206404645	742.680922708357	-27.75668862154877	0	0	0	0.114917022807142	-0.4101261190758398	0.3815128598451727	0	0	0	-4.386463911727732	5.242957798618929	24.43190166049354	-0.01527101921755655	-0.01430198724141644	-0.01078143030351671
0.11	-153.3606295127825	759.722919888912	-31.57874038123343	0	0	0	-0.0001414764496336684	0.0001396899170510926	-0.000121638435216987	0	0	0	-4.778981922979667	5.038866843035261	27.27450796364415	9.355161677846185e-06	8.089409220401892e-06	-1.590995264932983e-06
0.12	-147.5329877375879	771.0562859696352	-34.09100785511552	0	0	0	7.535098679640971e-10	-4.978267525627862e-10	4.070352256037846e-10	0	0	0	-5.141557086313456	4.920352357943507	29.45768937406947	-3.497772461950951e-11	-3.264544802944728e-11	2.482410033747277e-11
0.13	-137.5010405716879	770.4200974615762	-34.80339271365625	0	0	0	6.693739531129141e-10	-3.919919054980576e-10	2.59881273293237e-10	0	0	0	-5.425510934867281	4.874051729230619	30.86409156718415	-2.554778429694984e-11	-2.438913859346204e-11	2.901585159200533e-11
0.14	-128.1379792992271	760.5536721235874	-34.59935194973663	0	0	0	1.456920736764026e-08	-7.803670834656969e-09	2.985620559032506e-09	0	0	0	-5.617593448591696	4.738587332386937	31.47474182453752	-3.833813119132309e-10	-4.304260018923984e-10	7.457671782875063e-10
0.15	-115.8899963449861	746.0615224771781	-33.91628660626287	0	0	0	1.502684013216099e-06	-7.146583116245303e-07	8.838955002136033e-08	0	0	0	-5.75789491363409	4.562443262078332	31.67470741234597	8.290158319192811e-09	2.900046927429533e-08	9.391474465115366e-08
0.16	-104.522171102182	726.7048492637067	-33.49277606916901	0	0	0	-0.0001963112037719858	8.501715440160923e-05	4.956730113529628e-06	0	0	0	-5.818395409531448	4.368040915255548	31.42358116944771	-2.039395486578857e-06	-3.956552656362166e-06	-1.290829571815155e-05
0.17	-91.63708075116172	703.7489311681587	-33.02441478257116	0	0	0	-0.0001963516968129405	7.883293624948203e-05	1.15416709325804e-05	0	0	0	-5.80648354435788	4.204848251676427	30.88804793343435	-2.444760053538559e-06	-4.143380022227107e-06	-1.329086414388444e-05
0.18	-80.32372741789959	680.0879548476738	-32.54762165764276	0	0	0	-0.0002111373496413544	7.998552007330742e-05	1.474646357909393e-05	0	0	0	-5.738456687227884	4.064033737340547	30.18302013806005	-2.702590938721896e-06	-4.473883087388369e-06	-1.44287293413983e-05
0.19	-68.5615700121587	656.0647952384661	-31.8783345314469	0	0	0	-0.0003335458971132154	0.0001207701944718627	2.303163303228038e-05	0	0	0	-5.6126237576375	3.940940762581546	29.41539745995185	-4.076893846156904e-06	-6.938106946349087e-06	-2.266085012036915e-05
0.2	-58.50674303353293	632.7288525958317	-31.08012307547263	0	0	0	-0.0007555986431718647	0.0002634718655771537	4.373751208656717e-05	0	0	0	-5.416761357494552	3.777156499752213	28.58526915211596	-8.195162704764797e-06	-1.513934828027322e-05	-5.037941998521476e-05
0.21	-48.53949839396238	611.1507725567781	-29.99818792684205	0	0	0	-0.002293979963306231	0.0007756846570701481	8.895362827576309e-05	0	0	0	-5.151966490870815	3.574873662983914	27.81237365522421	-2.050981581775726e-05	-4.364940384543346e-05	-0.0001482910704415033
0.22	-40.01317624448939	591.9939375532382	-28.34347297726236	0	0	0	-0.008503005780105058	0.002800548820165763	0.000157446179530793	0	0	0	-4.830711534180206	3.30739868382827	27.09941830982815	-6.020654933818448e-05	-0.0001531778259434583	-0.0005268860966841228
0.23	-31.51211651918431	575.8930309836858	-26.74746427086694	0	0	0	-0.03455893804452315	0.01112290839550753	4.322768022497841e-05	0	0	0	-4.461711308004522	3.045173181811297	26.52907374414477	-0.0001932938722747775	-0.0005926775146866942	-0.002030310863917201
0.24	-23.87571256962093	563.4051090878138	-25.14362675228555	0	0	0	-0.1366527838039552	0.04309121067793677	-0.001678426917198015	0	0	0	-4.070736160452513	2.83278708470336	26.11558800935054	-0.0006167695161698967	-0.00224931437671352	-0.007531892806240966
0.25	-16.16276020270992	554.1398924263685	-24.1435969617164	0	0	0	-0.4673256194372649	0.1448078592459281	-0.01067270000026514	0	0	0	-3.660364351712959	2.735224467905639	25.89453200084339	-0.001759236526339135	-0.007440195316537913	-0.0239162698831538
0.26	-9.359986754262303	547.1078433905302	-23.59256685386942	0	0	0	-1.26189289722109	0.3857020065982826	-0.03906818037458577	0	0	0	-3.233814126091408	2.722363592033461	25.82274388520072	-0.004146360068722483	-0.01957795728835276	-0.05935455233991731
0.27	-2.754737130018754	542.2819582266204	-23.37631716977358	0	0	0	-2.568581536195882	0.7784656110576379	-0.09669985993765058	0	0	0	-2.794467897001811	2.784430773261865	25.92282212177514	-0.007695469272671061	-0.03904512787783082	-0.1099082961051793
0.28	3.54402259801441	540.4944574639605	-23.05743947340047	0	0	0	-3.967346898506247	1.198657731167834	-0.171099942732954	0	0	0	-2.359735273990026	2.858867425292694	26.18592526814633	-0.01134313540023463	-0.05937129766259747	-0.1529009284915074
0.29	9.589015311554398	541.6817447287517	-22.75660269640039	0	0	0	-4.806926354871304	1.454627277393363	-0.2308365687543524	0	0	0	-1.933121615756949	2.950418987759691	26.61923385640997	-0.01353926788552484	-0.07097349106229998	-0.165284375927562
0.3	13.99575525908096	544.9069652201691	-22.39796887332263	0	0	0	-4.390692565027525	1.333544343836619	-0.2322759613471538	0	0	0	-1.522090942698253	3.044763749895111	27.16857599192379	-0.01233655214180382	-0.06390482044806325	-0.1336827839701127
0.31	19.40718547169879	552.1757124483994	-22.72374274095511	0	0	0	-2.649981889712682	0.807840952753775	-0.1537044668415424	0	0	0	-1.149336816867458	3.143596867785909	28.26239879465638	-0.007406927487536473	-0.03783232992883605	-0.07114116163998012
0.32	24.43657454774858	564.869737113785	-22.89412901249235	0	0	0	-0.7675841393887148	0.2348663414400295	-0.04822837470523283	0	0	0	-0.8460596825279563	3.20580784264461	30.21807508917581	-0.00207652721452803	-0.01051925318773311	-0.01818582298140618
0.33	28.41046718482211	580.0831725004705	-22.96341777571336	0	0	0	-0.006511029758010599	0.001998223120176105	-0.0003729185748619494	0	0	0	-0.6069689731051077	3.255381294378007	32.78782166904536	7.232333433354669e-05	0.0002150484815460013	-0.0001076643927622134
0.34	33.23996299763432	597.3476455565427	-23.75782899076232	0	0	0	-0.005484257389119513	0.001692898330011668	-0.0002789303910205081	0	0	0	-0.4447830183103818	3.363263989408988	35.99869766862648	4.970398687690291e-05	0.0001589302853451431	-1.7757423787516e-05
0.35	38.41719422600638	617.1025179488363	-24.9112285152977	0	0	0	-0.01372445248882901	0.00427024276476499	-0.0004667735461343863	0	0	0	-0.3986645761686702	3.539650369288121	39.95276780606085	0.0001075839681625681	0.0003317367770676361	-0.0001977442810055685
0.36	44.7430755252755	638.0142611315437	-26.50921334300388	0	0	0	-0.2914899484492278	0.09142182872186191	-0.00492805000469713	0	0	0	-0.4950583572254279	3.792121692323522	44.58353447467812	0.001322924440859737	0.003870483221079391	-0.00734134860137933
0.37	52.12473492083907	665.4609760675279	-28.27235236621217	0	0	0	-5.033320710015803	1.595252551932553	-0.03882075986287611	0	0	0	-0.7917662925499658	4.067233294131549	50.8212712202075	0.0133045604237708	0.03945133521304805	-0.1214791007641338
0.38	57.22422427266251	699.8317970169343	-29.93762025447513	0	0	0	-27.6292044672814	9.008106400368622	0.006796579848570646	0	0	0	-1.349888453608375	4.28870664031065	59.06058903817488	0.04085387940177387	0.1277365289173429	-0.6111443173307629
0.39	61.3360729944184	733.3983630115009	-31.51478243382691	0	0	0	-45.94309336666201	15.84157218793258	0.373341709574403	0	0	0	-2.188552076560164	4.451372264009413	68.64780037421511	0.03903119627314431	0.1390242564183278	-0.9429888587661039
0.4	64.06451546621666	766.4530208473232	-32.65803645280575	0	0	0	-41.99016414335834	15.42058851549219	0.7306081678068556	0	0	0	-3.311373472776613	4.480691376262634	79.66781682063957	0.01389517262064156	0.08099137396611064	-0.8295450619264726
0.41	64.87265988882665	795.5832409304272	-33.76059651521395	0	0	0	-33.47780736374981	12.99625625023212	0.9877452298423879	0	0	0	-4.620626959319244	4.433293482136955	91.08220943516683	-0.009339299582215107	0.02900466474474746	-0.6578006675682926
0.42	67.9218154807461	819.3449044020335	-34.93764283993767	0	0	0	-25.14035636662916	10.32596445577627	1.168003288755537	0	0	0	-5.914011899576387	4.36607097977687	101.4685007657024	-0.02536718339396194	-0.003496167819560842	-0.4983591764367264
0.43	75.05050786223046	843.1962129596911	-35.8531125341648	0	0	0	-18.55562171939662	8.098269698972842	1.259956495373433	0	0	0	-6.98242388641788	4.253449804515249	110.2598053392455	-0.03337899803957054	-0.01750934084257474	-0.372581529518978
0.44	86.26571656738199	864.6435569594016	-36.61989370027023	0	0	0	-14.74651299168579	6.8405058950074	1.296883043818028	0	0	0	-7.693562741980845	4.112607985123036	116.9622603894903	-0.03664230841557568	-0.02170786692134696	-0.2992398284703292
0.45	100.890856572436	882.6369454178625	-37.44940732497333	0	0	0	-13.19485936105558	6.505917563355911	1.335340256263795	0	0	0	-8.06266584806405	4.001194903785804	121.5169868448626	-0.0389256759590581	-0.023480028753581	-0.2685333707317247
0.46	118.0248541349699	895.2143916947171	-37.77915749518871	0	0	0	-13.04529291246697	6.889728347542202	1.415540123678627	0	0	0	-8.012866817014386	3.830519177372314	123.9917221941339	-0.04219449148026647	-0.02554580379984878	-0.2632760997548702
0.47	136.0150326402673	898.7735990920576	-37.43531508571221	0	0	0	-14.17379714290392	8.11026038669779	1.524899625500138	0	0	0	-7.458623420232579	3.54948351479718	124.2507424420409	-0.04681571057573712	-0.02891651257984231	-0.2802966429774221
0.48	153.2285195709419	890.8588640777875	-36.56794673829191	0	0	0	-17.83444548913705	11.10468021670884	1.549198277166792	0	0	0	-6.392692777974241	3.180225807557632	122.1361935483162	-0.05158297422119505	-0.03525785366929136	-0.3402651837118995
0.49	169.1796663060716	869.6250646644162	-34.7147020380793	0	0	0	-26.44810613342294	17.98307237969598	1.031578254031352	0	0	0	-4.776520549431788	2.678577740248223	117.4413526786588	-0.04899392019345303	-0.04533617676816919	-0.4729407287078244
0.5	183.5406016019228	830.5291187898549	-31.46389229474139	0	0	0	-48.26807601004854	37.04607986416028	-0.7850728115315886	0	0	0	-2.662611777151916	1.959439636379877	109.5645688092409	-0.03202649327201574	-0.06327643561561778	-0.7670536056385586
0.51	194.3850857834564	772.5766797561105	-26.90893829073335	0	0	0	-100.7007990772187	98.26091014858964	-8.55689263341846	0	0	0	-0.3144250396877331	1.090160578563879	98.16332315740854	0.07039885735035861	-0.09855474850659993	-1.267643513046004
0.52	197.7298841815322	698.7074263112258	-21.63397540632462	0	0	0	-67.89679757349198	204.4552878694288	-31.83999695529419	0	0	0	1.876516805106752	0.317991320478735	83.38256994000939	0.4376460123823118	-0.503980915292483	0.3945025379458635
0.53	192.193906020575	610.6188797590979	-15.12142335581956	0	0	0	-84.88595957088013	336.5470390323009	-26.69091514809516	0	0	0	3.683577342735052	-0.3158717097532988	65.7062303465782	0.5506263448196961	-1.262373232300925	1.843742404053627
0.54	175.8926151119875	513.4254389470435	-7.517074200091507	0	0	0	-117.4509018869149	471.3743781491062	-14.18409300014978	0	0	0	4.859168679831647	-0.9222986585091741	46.7198598067453	0.668728508150815	-2.256844869131768	4.02060614882109
0.55	153.9008799354507	418.8008173408509	-1.763284640899981	0	0	0	-128.8273332525859	537.8279922722961	-4.001690697257396	0	0	0	4.654403184019869	-1.409006237308447	30.39872242444466	0.9099796806548384	-2.995374489106875	6.033654665863474
0.5600000000000001	134.2874607035263	340.8278463466805	4.345030341954718	0	0	0	-147.4275464991604	591.1814696840877	1.853902465499279	0	0	0	3.858597717962037	-1.807137051917563	22.41716652466777	1.40554826234333	-3.690675224957174	8.291186972577037
0.5700000000000001	119.3171503309465	266.6925624206953	7.131182613088733	0	0	0	-146.3509078422231	644.4184004186945	7.639875593536551	0	0	0	2.925275775043015	-1.791025621448688	18.01843106486736	2.181550522463601	-4.14881697148373	11.70958229243275
0.58	94.17533292660937	187.580766604242	7.696362745703789	0	0	0	-155.9854183643976	688.993356880488	16.11899732003962	0	0	0	1.933116937583362	-1.50573415600538	13.03939647582888	3.385404540211037	-4.59287133388334	16.04943321038106
0.59	45.0592321382255	95.89167038457397	10.58703461630582	0	0	0	-157.3871305729482	721.1340253539895	23.00701286002431	0	0	0	0.6555721069762942	-1.022117851144943	6.466900285394876	4.441151475003793	-5.157911180723555	20.70940093356114
0.6	0.2119009466082647	-0.7786369565862711	-0.7346202111168947	0	0	0	-160.8858861230476	743.731247790578	27.77846612665978	0	0	0	0.02901337245076224	0.0275105728460892	-0.02079692998869397	5.087474397928062	-5.156926383241626	24.39179553985111
0.61	-0.0002273832146520813	0.0002308044109966068	0.0002133117109123163	0	0	0	-153.8334604788413	760.6375184046758	31.67542463183216	0	0	0	-1.594271173057105e-05	-1.359746803053666e-05	-2.281869457408231e-06	5.523672721266895	-5.007672192655654	27.36663213171543
0.62	2.91891186039533e-09	-1.954787957623664e-09	-1.692492035801027e-09	0	0	0	-149.015751095228	771.2823769161191	34.16906924313577	0	0	0	1.41747781296098e-10	1.290708265107263e-10	9.538785368038353e-11	5.892108859995441	-4.860768595637634	29.5508663530066
0.63	1.460688009479354e-09	-8.618754823913372e-10	-5.907282180919228e-10	0	0	0	-138.1355169217874	770.4021301282572	34.89367979941197	0	0	0	5.699501549520373e-11	5.32136820644809e-11	6.329199550613902e-11	6.160985784611075	-4.798283887685937	31.0004152027701
0.64	2.289738826430851e-08	-1.225151762209127e-08	-4.778544565823274e-09	0	0	0	-129.4480935156676	760.673517264843	34.64195602334571	0	0	0	6.024500693059703e-10	6.674567341090084e-10	1.175451667729875e-09	6.320924260500928	-4.631759430899324	31.62072924801723
0.65	2.96471087022552e-06	-1.402172958907708e-06	-1.716087453712776e-07	0	0	0	-116.3751775525718	746.1322871581099	34.01212821275382	0	0	0	-1.650136296824013e-08	-5.74975674343988e-08	1.852486652291654e-07	6.415279766013334	-4.461870561798711	31.83931681593972
0.66	-0.0002589974798024317	0.000111579183934275	-6.567252151487342e-06	0	0	0	-105.4026945799007	726.8529872903779	33.53598533497931	0	0	0	2.735925434343551e-06	5.348353485225322e-06	-1.702931550122093e-05	6.424936577024995	-4.270657753523684	31.57759128215058
0.67	-0.0002517920476330646	0.000100675859687732	-1.400887704644589e-05	0	0	0	-91.91874203054343	704.0135626244339	33.11475831760316	0	0	0	3.106911746350587e-06	5.400902409598063e-06	-1.702896145816209e-05	6.359530055529592	-4.139766880514434	31.06178591249533
0.68	-0.0002767643244481908	0.0001045366099068983	-1.748479874132576e-05	0	0	0	-80.93007746048728	680.3695350209002	32.62346244662464	0	0	0	3.432031578186637e-06	5.927879264642891e-06	-1.88841115902809e-05	6.237226268633286	-4.016364053263674	30.34449504297632
0.6899999999999999	-0.0004461487887848164	0.0001610681918665162	-2.704596344265415e-05	0	0	0	-68.78239097754101	656.1181721194523	31.98874857360119	0	0	0	5.214576102754421e-06	9.364905324770704e-06	-3.024820950271672e-05	6.054854322425419	-3.923300631819967	29.56926499890475
0.7	-0.001024967975334015	0.0003563910655703343	-5.050371116959614e-05	0	0	0	-59.04768634492215	632.569678129807	31.17259145104376	0	0	0	1.057544195274732e-05	2.075563593025921e-05	-6.816104310751915e-05	5.806721227968002	-3.774842249301105	28.71137910362184
0.71	-0.003125992525410826	0.001053973394680151	-9.834667476671956e-05	0	0	0	-48.85103315985573	610.7713866207475	30.12042424114793	0	0	0	2.669764787519813e-05	6.038547044759722e-05	-0.0002014524184012414	5.495479077957492	-3.598849901879352	27.92433459031158
0.72	-0.01151896597764261	0.003783045743350774	-0.0001468343796847079	0	0	0	-40.57793536745248	591.4252221850156	28.45973722956727	0	0	0	7.863031883368569e-05	0.0002118138403313558	-0.0007112902220403434	5.13364897423675	-3.341411843187199	27.18420028893794
0.73	-0.04594601108281152	0.01474308494340163	0.0001492882682246451	0	0	0	-31.93133326011579	575.1329857401571	26.86021635166707	0	0	0	0.0002506923798982147	0.0008085054744848523	-0.002689312279269859	4.72795342159296	-3.089431143211944	26.59802127631031
0.74	-0.1764399728027616	0.05547344868477926	0.002833946771307529	0	0	0	-24.5106551286589	562.5768013038852	25.21780077162895	0	0	0	0.0007853102896470943	0.002992690002061843	-0.009687332399330784	4.306288375454471	-2.876501496136643	26.16927595011878
0.75	-0.5823277092051359	0.1799487667848197	0.01537025081971411	0	0	0	-16.74991264535613	553.3050987893705	24.22985935302686	0	0	0	0.002178555457985184	0.009585518761490001	-0.02968387562645576	3.869744542378467	-2.784644513383239	25.94854228793724
0.76	-1.517056852955991	0.4626244146293613	0.05276267165587625	0	0	0	-10.16580585442591	546.3540464121868	23.67963552113314	0	0	0	0.004966033671500464	0.02439047212560002	-0.07106672047294318	3.422654930497862	-2.772348159002713	25.87581564779035
0.77	-2.994169947396583	0.9058115832342992	0.1253123583735837	0	0	0	-3.511813785697843	541.6598115724569	23.47250297503873	0	0	0	0.008957710569316856	0.04726089020140768	-0.1275805170426303	2.967556384576676	-2.840975835320596	25.98528452373811
0.78	-4.529600672256263	1.36685902797755	0.2146485725043872	0	0	0	2.793218995442162	540.0849857590784	23.11782045517864	0	0	0	0.013058319516881	0.07056909760668079	-0.1737984503748568	2.523011712745904	-2.918227887514782	26.26542116414058
0.79	-5.442412923663116	1.645733779314362	0.2807880494364094	0	0	0	8.984012674374981	541.5566608884627	22.8034426224805	0	0	0	0.01578753434547164	0.08399268951790313	-0.1862680673681134	2.091411169343177	-3.014289959272776	26.72774057713199
0.8	-4.973635039951198	1.509983951019033	0.2747174603141375	0	0	0	13.39023957102522	545.1458040253697	22.45693572362576	0	0	0	0.01475016144712647	0.07600819005383362	-0.1507224750955116	1.678451968501768	-3.116459294888996	27.30334511382976
0.8100000000000001	-2.996622737429131	0.9131085112855962	0.1757082268804074	0	0	0	18.90059959389131	552.9504733112021	22.79487146563418	0	0	0	0.009052460093027716	0.04512224137652168	-0.08010775678967093	1.311354911515035	-3.222127269587066	28.42866529482061
0.82	-0.8443374827448391	0.2581605499330948	0.05207160101531751	0	0	0	24.00938010359559	566.2020086393812	22.93172393551769	0	0	0	0.002508164669358709	0.01222431721415143	-0.01994540310893212	1.025819009837509	-3.28630772659891	30.42208843707375
0.83	-0.004738951851193181	0.001451363131209574	0.0002371554962560223	0	0	0	28.13115918550865	581.8049465105468	23.01667801784233	0	0	0	-8.928422219235571e-05	-0.0002806883864558241	-6.400421306070807e-05	0.812320704438425	-3.341449389735195	33.04357058266216
0.84	-0.006192694936060238	0.001909595548488082	0.0003031839876449433	0	0	0	33.04664972722033	599.4977823766485	23.76209057668882	0	0	0	-5.305822217742642e-05	-0.000169888596971198	-1.935497034573319e-05	0.6865383490728332	-3.44521404558236	36.33174932007073
0.85	-0.01668880795830551	0.005187239175661725	0.0005431375541143349	0	0	0	38.32843000948169	619.6390892881103	24.92809463584437	0	0	0	-0.0001229865895511296	-0.0003768666870091623	-0.000259366698679135	0.6851568534350798	-3.621239606538798	40.37491631719369
0.86	-0.3697376032640556	0.1158205076220289	0.006198452420073482	0	0	0	44.76397723762022	640.6920831008107	26.52685398424917	0	0	0	-0.001612108986764496	-0.004704449757616353	-0.009299429182902805	0.834221627551285	-3.870980250764444	45.07524949920085
0.87	-6.035706428126788	1.911870871660774	0.04457084723690834	0	0	0	52.27132662320543	668.652103998238	28.23482743946104	0	0	0	-0.01520916815694283	-0.04515001854366438	-0.1445300943482216	1.203595624917399	-4.132180523568431	51.45053833742081
0.88	-30.25604240558195	9.881976869527893	-0.04772157793108456	0	0	0	57.19741348217292	704.1332543648417	29.92329289826131	0	0	0	-0.04155755378496785	-0.1326520655322417	-0.6639577120668562	1.859774565551064	-4.33826867297916	59.94779165304207
0.89	-46.63870691715358	16.13950937976973	-0.5198449881238756	0	0	0	60.92460606738219	737.7782805184252	31.47386732723468	0	0	0	-0.03364288998522733	-0.1317339560603452	-0.9517597594262286	2.809529893402994	-4.48438624246892	69.70180456908632
0.9	-41.55600985008721	15.31683307436818	-0.9248446688603954	0	0	0	63.3903127864458	769.7239337556948	32.54828416382429	0	0	0	-0.00636286124062431	-0.07080708889235746	-0.8192368640963579	4.046633485951052	-4.499320985182362	80.71988294604087
0.91	-32.75442922987192	12.76825100698822	-1.200324360309395	0	0	0	64.09145378486458	798.0079259119705	33.73054480943326	0	0	0	0.01695776343877316	-0.02021000574982166	-0.6436696176460808	5.461196967183575	-4.459246982256377	92.07118987398781
0.92	-24.30045108188798	10.03441503242019	-1.376415125268954	0	0	0	67.22206249948984	821.4319140666101	34.91344957853925	0	0	0	0.03224214750560603	0.009979786358997579	-0.4824928517523901	6.837236943725159	-4.404572245913641	102.3182018132899
0.9299999999999999	-17.7713124620573	7.808469403174816	-1.449341872157263	0	0	0	74.5428902421534	844.9496393864965	35.81021882458394	0	0	0	0.03914350756550004	0.02168116043979329	-0.3578200060645916	7.955265814017112	-4.310563597494678	110.9022575727625
0.9399999999999999	-13.90833526025365	6.512069462498425	-1.463286169872903	0	0	0	85.84701560763673	865.9782784678396	36.59999598239367	0	0	0	0.04138990241954617	0.02421679841082818	-0.2832374987504578	8.698972489093768	-4.198382446592695	117.3876976553274
0.95	-12.17738740217767	6.080455734394983	-1.482127812873159	0	0	0	100.5972539696742	883.8254028589696	37.47543583156401	0	0	0	0.04291277514332952	0.02488528621118031	-0.2490678595111093	9.083496040996822	-4.123818899472152	121.774960859138
0.96	-12.01782193118381	6.427595249341314	-1.56533697765082	0	0	0	117.7000812770807	896.0372106631362	37.74280865217656	0	0	0	0.04623123373994843	0.02669075790621481	-0.2442794328056411	9.03223559263844	-3.965553141585034	124.1078561291749
0.97	-13.4341721016193	7.747548977293624	-1.705786249463865	0	0	0	135.5939079981741	899.189406594739	37.38155548828149	0	0	0	0.05195796496877984	0.03090035066387515	-0.2679487495592382	8.466903916315992	-3.690542158990801	124.2549013580088
0.98	-17.54805473731466	10.95548396844076	-1.779589818382034	0	0	0	152.6512946150835	890.7996730315197	36.62560483307454	0	0	0	0.05883007603053107	0.03932694029887165	-0.337505837228465	7.370591788847951	-3.332570630161933	122.0360863307188
0.99	-26.67241383097197	18.14452017985606	-1.295894792059159	0	0	0	168.3589413770638	868.7495367659435	34.7989320553601	0	0	0	0.05940777845283835	0.05371432676759436	-0.4796683221335821	5.705778218298365	-2.823661648951237	117.1992188702731
1	-49.23782891331625	37.83888210170389	0.5387317024708809	0	0	0	182.3443570743258	828.666102007175	31.38078801792971	0	0	0	0.04976245935096387	0.08270986542581626	-0.784684064555386	3.541552814195766	-2.080098540595564	109.1668525115873
