# Supplementary material for: Transtibial limb loss does not increase metabolic cost in three-dimensional computer simulations of human walking
Source: PeerJ. 2021 Aug 4;9:e11960. doi: 10.7717/peerj.11960 (PMC8349165; doi:10.7717/peerj.11960)
Supplement: Supplemental Information 1 — Each subject’s simulation output and Matlab code for generating plots presenting the data. [file peerj-09-11960-s001.zip › TTA3D_solns_rev/Pre/GRF/soln_walk_N50_wm100_S06_GRF.sto]

DataType=double
version=3
OpenSimVersion=4.2
endheader
time	ground_force_r_vx	ground_force_r_vy	ground_force_r_vz	ground_force_r_px	ground_force_r_py	ground_force_r_pz	ground_force_l_vx	ground_force_l_vy	ground_force_l_vz	ground_force_l_px	ground_force_l_py	ground_force_l_pz	ground_torque_r_x	ground_torque_r_y	ground_torque_r_z	ground_torque_l_x	ground_torque_l_y	ground_torque_l_z
0	-42.14893608644137	32.66663678112347	0.04908635904702746	0	0	0	188.9162001245087	836.9997208368234	29.31619767669052	0	0	0	0.03143592228509668	0.04951875055161727	-0.6653223701306947	2.357122446799752	-1.474109648591812	111.6062549649295
0.01	-82.99826241763333	78.89150874994662	6.511592183212852	0	0	0	198.3752077539654	781.0954065968942	25.23041213900326	0	0	0	-0.08106496102914681	0.06582517244832901	-1.050654677281452	-0.0939314324318774	-0.6557512262207172	99.92401878964779
0.02	-89.69122336360789	167.6571827206906	31.69498127069065	0	0	0	200.6901760827003	710.2464557130504	20.07543741280884	0	0	0	-0.5264578656636069	0.4029788703375589	-0.2946342165330255	-2.336046655393274	0.05087164132806843	85.03918483771848
0.03	-80.37924070438805	302.1183220537411	27.56036862878275	0	0	0	194.9791748976403	626.3484679415139	13.55419124513374	0	0	0	-0.7177742585213974	1.192016780269703	1.633738674769897	-4.120142993624557	0.6162590997648232	67.51290998792508
0.04	-119.7443977079901	454.0341541952158	10.89589999865222	0	0	0	179.420413415379	531.3555929563187	5.907909868109081	0	0	0	-0.8450493611387504	2.30285880119358	3.930414444854128	-5.29076239178872	1.181461374519556	48.48281002572813
0.05	-120.2695323768934	532.3758375146369	3.997049061992575	0	0	0	157.3564616699009	437.1543096871333	0.5656142620635186	0	0	0	-1.187120528335718	3.17437869848443	6.70917347174789	-5.061942083745043	1.590554575964805	31.90670153161347
0.06	-150.2441375648126	590.9807499363772	-2.387028773375407	0	0	0	136.7483931626181	356.5147310381425	-5.542925087090374	0	0	0	-1.689545920183759	3.721021277178138	9.472380013647596	-4.206819679648113	1.976905591942532	23.29184308523648
0.07000000000000001	-144.292166383714	647.2410578335169	-8.940728118105941	0	0	0	119.5259309491817	277.6245484925088	-8.955114010509444	0	0	0	-2.708370570785212	4.208893664208596	14.17091875161717	-3.148597730381365	1.955010491692063	18.56691872051178
0.08	-162.823710371286	690.4436850158295	-18.10482924325539	0	0	0	91.20321112531241	189.1485646583124	-9.507095261332774	0	0	0	-3.792513764787065	4.670827194078212	19.21381362777149	-1.979931040647133	1.607531958143805	12.98400541134655
0.09	-155.6766646458521	715.8588801721054	-23.94439844539285	0	0	0	40.09679367906265	90.18903929264228	-11.14933646024948	0	0	0	-4.426892789661306	5.121612627798521	24.03030738684254	-0.6070308561822969	1.009084324736684	5.97882818956737
0.1	-162.5504217730522	739.7947984531507	-29.30490257119834	0	0	0	0.171549517077391	-0.4486545363223838	0.3998396035565764	0	0	0	-4.849859522932118	5.071083345269564	28.07812630222761	-0.01514423353432907	-0.01435049899367265	-0.009611373244131333
0.11	-150.5667220263653	763.6592620552998	-33.07780527336213	0	0	0	8.088027669534276e-06	-7.731487296390797e-06	6.415277304881641e-06	0	0	0	-5.270752374610971	5.054136981683479	32.00487355095647	-4.969707962067687e-07	-4.410271776328024e-07	9.504149066564489e-08
0.12	-148.2836231253419	775.0654706644286	-35.68372037939427	0	0	0	1.649299614877366e-11	-1.097536726834277e-11	8.784860459799142e-12	0	0	0	-5.565316447588063	5.021254755704365	34.49023574186291	-7.545315011010695e-13	-7.063644899743973e-13	5.340865071761188e-13
0.13	-133.3634284644138	767.8027514091231	-35.92200780188217	0	0	0	1.128968565362747e-11	-6.630041885104394e-12	4.270914629469493e-12	0	0	0	-5.73085277088663	5.03404523512697	36.0515016778977	-4.217092068460669e-13	-4.04721381798373e-13	4.864636382746406e-13
0.14	-127.9472200375109	753.4388116620357	-35.43194051058311	0	0	0	2.930668195925475e-10	-1.54889001023762e-10	5.160642015615109e-11	0	0	0	-5.832642581962374	4.8343042342412	36.74196604879272	-7.046555126232442e-12	-8.326029190865025e-12	1.502651900872941e-11
0.15	-113.3303052947969	738.3194864531308	-34.70720238198312	0	0	0	3.320756073788206e-07	-1.554904314085544e-07	4.4346814391005e-09	0	0	0	-5.951402013227401	4.719339636065079	37.51380645683518	2.748292785489362e-09	6.459421177222418e-09	2.07460780840675e-08
0.16	-105.7931952698773	720.0804895249778	-34.18365366938941	0	0	0	-0.0001059003761408061	4.536529223858957e-05	7.85801144530766e-06	0	0	0	-6.019933202109586	4.522926935723699	37.73575041772664	-1.498939018748186e-06	-2.291952246866775e-06	-6.969098533379654e-06
0.17	-91.20548263877063	698.180286335406	-33.80945708809271	0	0	0	-0.0001139478796580631	4.538205188487368e-05	1.071887886015818e-05	0	0	0	-6.033166896486702	4.416428496511831	37.80630310324572	-1.721356156818148e-06	-2.501932799876399e-06	-7.706229263503407e-06
0.18	-82.87692788953902	675.4578545004357	-33.31050111064861	0	0	0	-0.0001461826074205751	5.488540209029481e-05	1.254165052936486e-05	0	0	0	-5.998005182915313	4.2356880734392	37.51714519089786	-2.025716696311613e-06	-3.120164809754719e-06	-9.956682987256871e-06
0.19	-70.02617442203648	652.3900112492117	-32.84196967943093	0	0	0	-0.0002854709607471828	0.0001022642015246157	1.986744466604678e-05	0	0	0	-5.913758248623264	4.131098005983262	37.29362859034259	-3.433960413274699e-06	-5.845703786398735e-06	-1.925213033229941e-05
0.2	-62.6459488177935	629.7478591178694	-31.86409180373464	0	0	0	-0.0008126129117595786	0.0002800083615107718	4.054256318768767e-05	0	0	0	-5.763195630863248	3.899351325532764	36.84219679114749	-8.128998053392833e-06	-1.584792220233914e-05	-5.347926168121781e-05
0.21	-52.2043239886851	608.6437172361337	-30.87515545015277	0	0	0	-0.003096056206610844	0.001034051159953792	9.053984326874149e-05	0	0	0	-5.539588356940094	3.683670484611413	36.53233272490668	-2.489005379895003e-05	-5.734699945866342e-05	-0.0001961724074668567
0.22	-45.93619316696373	589.8621772475084	-28.98564661601911	0	0	0	-0.01425957793275457	0.004642906574904295	0.0001703524288659742	0	0	0	-5.256876800710547	3.330113700276896	36.15014326082864	-9.235066598688956e-05	-0.0002521123403136253	-0.0008591086330841411
0.23	-37.16466874618563	574.3370375902701	-27.49001507721851	0	0	0	-0.07111745985650871	0.0226731201491059	-2.610707040556299e-05	0	0	0	-4.916399537484052	3.044144840650471	36.00618728272102	-0.0003846808806171831	-0.001211248052518179	-0.004026673043433081
0.24	-31.24968826937816	562.0553042575694	-25.73130217356368	0	0	0	-0.3337002774267959	0.1044352683422607	-0.00321261020636549	0	0	0	-4.543273674364312	2.765458979932227	35.92275509967609	-0.001555282091254956	-0.005509905425405636	-0.0175641488275082
0.25	-23.39134713448765	552.8582692566254	-24.88801222950123	0	0	0	-1.27089005309384	0.3915236264269282	-0.02303605946705905	0	0	0	-4.132303883069993	2.662675341817222	36.12095966405145	-0.00516486369759575	-0.02038578145202458	-0.06153241266128866
0.26	-18.16469189959988	545.6465174946374	-24.10632729866802	0	0	0	-3.525368807592777	1.074287952560757	-0.09344407983731991	0	0	0	-3.694290462288109	2.596647440249422	36.43618513940419	-0.01264873076701639	-0.05502326211726496	-0.1553707829482003
0.27	-11.9361263774392	540.628038593119	-23.7844044740522	0	0	0	-6.876328447122354	2.087585162107254	-0.2417276215159524	0	0	0	-3.226117398719872	2.632601411718909	37.05047150076834	-0.02215031364619773	-0.1045692569564398	-0.2729480789440379
0.28	-7.16546685522162	538.5969870270125	-22.93043233599441	0	0	0	-9.773192975963545	2.975811180296648	-0.4178499319926447	0	0	0	-2.763382577484699	2.629372253812191	37.86747124719787	-0.02952554414615338	-0.1455467107687684	-0.3459275275111393
0.29	-1.361042154905461	540.4875279281799	-22.59193806889735	0	0	0	-10.71803040963022	3.287886223162718	-0.5208644272952671	0	0	0	-2.304446516137548	2.711342709575678	39.03164991832297	-0.03197290706268264	-0.1573579602009257	-0.3353436920565811
0.3	2.601207139656834	546.2404586479868	-22.21073225425276	0	0	0	-8.721718812395077	2.695719701368386	-0.4616310648654935	0	0	0	-1.86664992347362	2.832671884893483	40.40572117843697	-0.02649461585174627	-0.1267923080729785	-0.2398222585796184
0.31	7.583876191989905	556.3564748653276	-22.55766562960951	0	0	0	-4.399883914960204	1.365840078287295	-0.2481046970550483	0	0	0	-1.454911909044937	3.029573819483967	42.06532624727782	-0.01364521728600332	-0.06324724294832305	-0.106204831475032
0.32	12.41888438522324	569.0661573662503	-22.55093506043992	0	0	0	-0.8908016036590158	0.2772628259866058	-0.05379163180512506	0	0	0	-1.100344202024076	3.230739734175478	43.86327845506884	-0.002654581780340111	-0.01220158948473931	-0.01893936476716537
0.33	18.2688969544866	582.015530637315	-22.6826314365245	0	0	0	-0.01227984239296017	0.003836525980305428	-0.0006628953406416294	0	0	0	-0.8014022384838893	3.489550057022943	45.74024727184808	0.0001063124353470372	0.0003140498573298138	-0.0001548514688171435
0.34	24.37512705586651	594.4830339688788	-23.03066868143749	0	0	0	-0.01331968258588004	0.004175362062951827	-0.0007191874590726001	0	0	0	-0.5886370530757609	3.763879643085613	47.56293419656524	0.0001234737070567659	0.0003879030547296803	-4.398415485182002e-05
0.35	33.38988829971166	611.7155429418517	-24.25899637068532	0	0	0	-0.02033156313629942	0.006413733433013672	-0.0008829913644211883	0	0	0	-0.49037386916184	4.136053753358368	50.23553829785005	0.0001842964013085713	0.0005712893628868798	-0.0001736963518817374
0.36	42.65331740263064	635.7278866465127	-25.74194207400014	0	0	0	-0.2354113452098493	0.0748190801600291	-0.005636493803698571	0	0	0	-0.545139488034776	4.518643075770525	54.24521248633859	0.001334706296941287	0.003833382114937978	-0.005561627477304446
0.37	52.38260430980908	666.2591600295169	-27.68579663410867	0	0	0	-3.610898688354059	1.157975464231594	-0.05132484973611877	0	0	0	-0.7726798253524971	4.923099467156467	59.95710644002983	0.01294171508303275	0.03685015154602363	-0.08653647832615498
0.38	60.38107993144459	701.031743073525	-29.28593626857617	0	0	0	-21.57090158519207	7.076074864133132	-0.142978570556832	0	0	0	-1.211237145836996	5.20881406550827	67.48119494856572	0.04751772065954524	0.1366275967637448	-0.4796866374876022
0.39	66.74657425922706	734.5260064537024	-30.88457602780689	0	0	0	-42.96008793351196	14.78878056068676	0.01855483492730997	0	0	0	-1.857140264252744	5.384504935773032	76.34924722755528	0.06234606815824766	0.1854709318902946	-0.8877785045406075
0.4	70.99761207414765	768.4802455261887	-32.01995949987466	0	0	0	-43.70413179437428	15.97521888521945	0.398748714176499	0	0	0	-2.724794927343457	5.361299058914753	86.75578785315848	0.04137300832664674	0.1389227362201501	-0.8613677906664475
0.41	72.89973931345379	799.9260231470848	-33.02360459244425	0	0	0	-36.0181169270807	13.9341518242145	0.7824948093920818	0	0	0	-3.75180173836511	5.189818532216334	97.6141950455326	0.01238885136782224	0.07519547329513603	-0.6993409185213112
0.42	76.30827753282222	825.8733585186981	-34.04794634264219	0	0	0	-27.14042390136231	11.12123701393252	1.090354946059219	0	0	0	-4.774994309107754	4.944947247514561	107.2912930106376	-0.01236655870966462	0.02445225493211761	-0.5300803266393899
0.43	83.53619951976381	849.5733614390613	-34.92199716788163	0	0	0	-19.95369662035997	8.683635978237259	1.269783444131812	0	0	0	-5.615162999335952	4.636052134141229	115.2702783264402	-0.02753190474288202	-0.003870026346861494	-0.3959977670984376
0.44	94.07705181559416	869.0727474945479	-35.62636573776503	0	0	0	-15.56862043073193	7.20423552637271	1.347316603173739	0	0	0	-6.21538621551645	4.26764295512573	121.1999818525951	-0.03461228450314039	-0.01528510305602289	-0.3138450965794942
0.45	108.3639192227064	886.1789960852731	-36.28512829857218	0	0	0	-13.44272677083081	6.627732870160602	1.397588375692389	0	0	0	-6.570041259943912	3.932664627833935	125.2293528736227	-0.0383213349062894	-0.01962020150718015	-0.2731541504021941
0.46	125.1826289513183	898.5948664396089	-36.20551819303441	0	0	0	-12.91450905611142	6.825474089469036	1.487823157156804	0	0	0	-6.561967610414989	3.529597030158209	127.2975219105398	-0.04210043885607619	-0.02230538493368194	-0.2614660990628509
0.47	143.0597947613486	902.2987402380811	-35.68435315301654	0	0	0	-13.8602350403005	7.922695407093756	1.616142026893904	0	0	0	-6.084771701422598	3.082362355466376	127.225317056458	-0.04683420338671827	-0.02540280224563635	-0.2757967915089499
0.48	160.1717903287975	895.2033681557966	-34.61281891150472	0	0	0	-17.13867324624688	10.67207709573272	1.662446721877669	0	0	0	-5.10906183390044	2.597524933600312	124.8839510327952	-0.05044087813428431	-0.02962865075460671	-0.3289145836034807
0.49	176.2283740356229	875.6020714754802	-32.60447605197751	0	0	0	-24.45139723840763	16.73152758765656	1.198535560035023	0	0	0	-3.550216276018944	2.039282405002588	120.0547273683479	-0.04308012045851684	-0.03225251741988254	-0.4375588664517225
0.5	189.9240410801632	838.8120350935961	-29.39041011496838	0	0	0	-40.80473225225347	31.54441140048804	-0.3402075499915659	0	0	0	-1.442336394967538	1.308228196930356	112.0145900024675	-0.01049027876360598	-0.02741855618251752	-0.6411965430754931
0.51	199.4027487889747	783.9256448195313	-25.21179991893274	0	0	0	-80.93623187094795	76.21825077171366	-6.661186379972017	0	0	0	0.9284311329095889	0.484738435012559	100.4618407166111	0.1222368254333309	-0.01609942447908475	-1.026534997685853
0.52	201.9198440674239	713.6178857745045	-19.99318557616228	0	0	0	-93.64633160590449	164.7782003143703	-31.72283044205265	0	0	0	3.0682572952683	-0.2255560136519682	85.64275130650324	0.5992594936519555	-0.3056864849258121	-0.3928917293078614
0.53	196.5396263928503	629.6635223531586	-13.5601655989101	0	0	0	-78.33035711463624	299.2033755092062	-27.2969961060286	0	0	0	4.727504104034319	-0.7699428878000369	68.08127805672761	0.9230231372194431	-0.9949794215133797	1.650229993392768
0.54	181.1458840702846	533.9899172954426	-5.923488537683064	0	0	0	-122.5633957722384	451.2309645199849	-11.72941115020705	0	0	0	5.759384424613889	-1.312879530180015	48.88822835406771	1.293839507411196	-1.940193298227645	3.826893131151217
0.55	159.1395089365819	439.1202594026912	-0.5470334581560272	0	0	0	-119.0998763716151	531.5939998627524	-3.510268300885004	0	0	0	5.38781540623521	-1.699087163276293	32.15149701099563	1.642543240154432	-2.934661667586738	6.64661881955841
0.5600000000000001	138.6105225897765	357.5420596369695	5.689805653239574	0	0	0	-152.5488624415452	591.4398518764738	2.407364676901348	0	0	0	4.432254123930732	-2.091040781374473	23.3425780441116	2.158102676468213	-3.536493693828161	9.283013313400255
0.5700000000000001	121.5745204069935	278.9366897430117	9.034494919921181	0	0	0	-143.5237060201823	649.8771821720808	8.99602554131261	0	0	0	3.337170909049694	-2.059378979676282	18.65649278265647	3.234076681769798	-4.088315299182757	14.08648387339581
0.58	93.18230415874058	190.3551265575602	9.524231938607517	0	0	0	-164.1568838015772	692.7161476808541	18.21578708013473	0	0	0	2.117329490686152	-1.691617518893186	13.08853872387015	4.380389679777376	-4.560805714068599	19.04513571801505
0.59	41.34803077944589	90.73512672149084	11.27296866156637	0	0	0	-154.8525033775171	716.7049275234737	23.98323892342262	0	0	0	0.6688141828508591	-1.056209358979751	6.047349486164483	5.092954559476018	-5.064021399155812	23.82382749912244
0.6	0.1220407204326228	-0.3207594049394817	-0.2888507911359172	0	0	0	-163.6903023724717	740.3710727054348	29.49294046576563	0	0	0	0.01070959883278241	0.01028785572332437	-0.006906175259344894	5.594051952139194	-4.998593613392916	27.91170134807952
0.61	-6.855697008729001e-06	6.685548962902937e-06	5.831276858059163e-06	0	0	0	-150.5653638476205	763.6660550086797	33.15944347450638	0	0	0	-4.400262809089367e-07	-3.865755974916267e-07	-7.412043566303858e-08	6.069656910405689	-4.981429129680552	31.96835579323761
0.62	4.006589421267489e-11	-2.698185231333798e-11	-2.259658738234763e-11	0	0	0	-149.7187556749777	774.7703045322094	35.77999103450441	0	0	0	1.89873856604111e-12	1.742181842517889e-12	1.286360849755556e-12	6.372808945555165	-4.883705491543968	34.50668835129525
0.63	1.753802528285837e-11	-1.035262992399445e-11	-6.781125449373042e-12	0	0	0	-133.867171548267	767.8278970291962	35.91912128359908	0	0	0	6.611577591294859e-13	6.25333046086535e-13	7.552669432868796e-13	6.523493708229218	-4.900037829431907	36.15983687061821
0.64	4.788026123010031e-10	-2.526657081349766e-10	-8.486980496125992e-11	0	0	0	-129.2207042311969	753.7439997467619	35.54783862778539	0	0	0	1.143320805245649e-11	1.34028632974182e-11	2.459864498635967e-11	6.588105253994645	-4.68859504457563	36.869444555026
0.65	7.619407868633743e-07	-3.551134862756772e-07	-1.254696451926309e-08	0	0	0	-113.7035447675552	738.6092750096112	34.76710813029076	0	0	0	-6.29874874914894e-09	-1.519397948275661e-08	4.765331176622775e-08	6.666730560201819	-4.590624901680096	37.6580789387781
0.66	-0.0001352077534549438	5.76429630221159e-05	-9.269046884539351e-06	0	0	0	-106.6233950373334	720.4200095722429	34.31190180556067	0	0	0	1.874653939983066e-06	2.966310114603781e-06	-8.898552423004683e-06	6.686593273404023	-4.404047580813335	37.86789710229345
0.67	-0.0001438932786722645	5.702756427321422e-05	-1.257401811429449e-05	0	0	0	-91.47129369981765	698.5198245861565	33.8979293771301	0	0	0	2.115560210687909e-06	3.194061438886345e-06	-9.723664447676567e-06	6.648391586180779	-4.338989736156536	37.94071398260883
0.68	-0.0001902409613533665	7.111594348743161e-05	-1.4940680529449e-05	0	0	0	-83.42076959489029	675.7541945575189	33.45511855416516	0	0	0	2.549139600724093e-06	4.101602144521902e-06	-1.293527658678624e-05	6.556516189455695	-4.183607734705059	37.63006693048312
0.6899999999999999	-0.0003816741748892109	0.0001361658049264762	-2.370334864639953e-05	0	0	0	-70.18333639346643	652.4768440078971	32.94799491819751	0	0	0	4.411902258936995e-06	7.897076892979218e-06	-2.567566083308472e-05	6.415046213671078	-4.114675591493474	37.38197665003862
0.7	-0.001106942642720156	0.0003800014785885753	-4.688054368831739e-05	0	0	0	-62.99636818552302	629.7127348905364	31.98429227864557	0	0	0	1.057268534357805e-05	2.184004051677232e-05	-7.26127744963131e-05	6.208501733396973	-3.90365475882026	36.8975458810502
0.71	-0.004248629292081136	0.001413891738551835	-9.445358625317404e-05	0	0	0	-52.34586266439606	608.4933296683253	30.96503169684978	0	0	0	3.253087299195907e-05	7.983962956152623e-05	-0.0002681459018150309	5.934857276003643	-3.715837057900383	36.55800732878263
0.72	-0.01954774208938338	0.006343780429187719	-0.0001149033056439342	0	0	0	-46.19234746901925	589.6362928434569	29.08877651829671	0	0	0	0.0001211422104211913	0.0003520555074194312	-0.001172307693158828	5.607148320052958	-3.372891635379879	36.14615806913505
0.73	-0.09673725826275685	0.03074136930036344	0.0005122881543743117	0	0	0	-37.32343412954272	573.9020993295371	27.56451337291926	0	0	0	0.0005069859136731562	0.001686202100887182	-0.005449036409178179	5.226449652556397	-3.096482461815596	35.97152110391055
0.74	-0.4453678784054558	0.1389092558103173	0.006222874964344986	0	0	0	-31.51469176568895	561.3635140689087	25.84573888639095	0	0	0	0.002030424746695493	0.0075541866270469	-0.02330964952449431	4.816422668776985	-2.823155178863195	35.8637854378717
0.75	-1.635021514526439	0.5018780146630073	0.03676240688547786	0	0	0	-23.68324966773147	551.9572096191849	25.00352965642221	0	0	0	0.006522705946682248	0.02701353318379981	-0.07868326037276237	4.375285797017897	-2.727164247851526	36.04820746247358
0.76	-4.3255474309089	1.313952201455145	0.1348730526840668	0	0	0	-18.55377710182841	545.0049678623359	24.17387251342573	0	0	0	0.01526300123868533	0.06968653986179589	-0.1893806864285641	3.919894586260663	-2.653953878463996	36.38904810373618
0.77	-8.08602571979725	2.449769890999641	0.3239591702061339	0	0	0	-12.34386058753828	540.5483862562683	23.83286784957118	0	0	0	0.02578204802868776	0.1272391513006973	-0.318632233340628	3.44446121884022	-2.690818873258131	37.05321633176941
0.78	-11.19504807153355	3.406057572814323	0.5318201265687582	0	0	0	-7.562260138360978	538.8940778345011	23.03394241815484	0	0	0	0.03398173103442466	0.1730735160147748	-0.3930826525804375	2.975561207890081	-2.700779065838804	37.91188281055927
0.79	-12.18499191505162	3.738684013911861	0.6401698993412904	0	0	0	-1.721887369129355	540.7355686090893	22.66902346899357	0	0	0	0.037365920558646	0.1865053926278375	-0.3779532473650064	2.51278596561979	-2.787796716721163	39.07782323460829
0.8	-9.957389153199513	3.079955049374746	0.5542681457733489	0	0	0	2.379052856193418	546.6069196504596	22.23665655970169	0	0	0	0.03177436622839727	0.1515625252768097	-0.2713605883447441	2.079487915474545	-2.903898102046905	40.47021588869075
0.8100000000000001	-4.99877735352681	1.552509947185029	0.2878114112427097	0	0	0	7.460417192604543	557.2191878255708	22.62094097509618	0	0	0	0.01657045115993398	0.07553392432611278	-0.1196560000452928	1.679903733079474	-3.107242101814155	42.17686743765506
0.82	-0.9424785424960591	0.2932753407767353	0.05653864097067289	0	0	0	12.40196479835314	570.4105215494599	22.60195655624093	0	0	0	0.003017300794142493	0.01353178348717409	-0.01990395973870731	1.343492613403875	-3.314221393586564	44.02647270748401
0.83	-0.01548272459442738	0.004834085238266141	0.0008347739143183426	0	0	0	18.26335069619206	583.4888340817187	22.71986630275597	0	0	0	-0.0001113042443160364	-0.0003232971211497821	-0.0001946358605155743	1.06492222566918	-3.577214713995089	45.92755808337922
0.84	-0.01551338065187855	0.0048587722134305	0.0008238121334552558	0	0	0	24.44212699600208	596.0859549806299	23.06184139401504	0	0	0	-0.0001372197454020902	-0.0004317632808259338	-4.778618543855998e-05	0.8756734346448907	-3.851775888346602	47.77768016391774
0.85	-0.02463741168835424	0.007765316013045359	0.001039656897868746	0	0	0	33.60417907480628	613.7818329186366	24.22784757458283	0	0	0	-0.0002108080858538342	-0.0006496179956209592	-0.0002386926894093089	0.8140273099371053	-4.216273285480615	50.51994507200244
0.86	-0.3071465558068256	0.09749821482961787	0.007322059015911682	0	0	0	43.09421531532556	638.5903245175255	25.73184121187813	0	0	0	-0.001679568907384261	-0.004803539350433193	-0.007292920817212108	0.9211819597085451	-4.593392785996793	54.68189513086108
0.87	-4.471833129551151	1.432993970022522	0.06145318751613692	0	0	0	52.77592253117627	669.8113215832525	27.64293418628687	0	0	0	-0.01535293895872697	-0.04372480335144979	-0.1063213877717798	1.2220212949039	-4.983560598113573	60.58643729413771
0.88	-24.31099271674436	7.986745373335654	0.1231485917972816	0	0	0	60.56842225831335	705.3406620053775	29.27552915162347	0	0	0	-0.05000572170935911	-0.145510046963166	-0.5360825023428157	1.7538465197235	-5.256239324708376	68.37091815340759
0.89	-44.23757884414206	15.28762607585088	-0.1606474995467781	0	0	0	66.42094281578188	738.6012338176664	30.87513013823433	0	0	0	-0.05720034200066829	-0.1784466325165781	-0.908197257387336	2.503416278598886	-5.417216058321204	77.38470696701921
0.9	-43.27662053130097	15.89255703475023	-0.616883190958364	0	0	0	70.36164661941589	771.3166923520913	31.93787210734954	0	0	0	-0.03230263375559921	-0.1254359553172365	-0.8503581877562345	3.483276272307845	-5.374582651502999	87.76176785607237
0.91	-35.06846072681837	13.64247188992835	-1.031154634516524	0	0	0	72.13246493739862	802.0039759105908	32.98378695287778	0	0	0	-0.002875445745008118	-0.06293592943174248	-0.6806336288468445	4.620934464903387	-5.205042511097884	98.54268990439712
0.92	-26.05056768309178	10.75150071017754	-1.333908922852304	0	0	0	75.63161519022648	827.5902471060671	34.02468156746431	0	0	0	0.02081137706652886	-0.01554935635005368	-0.5094940739038306	5.731920146550075	-4.97514263883864	108.0670829765443
0.9299999999999999	-19.03635452538234	8.355886216404093	-1.491435037630304	0	0	0	82.94458155592297	850.656094294504	34.8854610796442	0	0	0	0.03445810298224049	0.009337943856309847	-0.3788148486205972	6.627883693392144	-4.686867430333064	115.8108768320587
0.9399999999999999	-14.84055064705583	6.933592024088825	-1.554551941006908	0	0	0	93.58897879847709	869.8284524310461	35.57080889398391	0	0	0	0.04064662163185676	0.0188199288173204	-0.3002384972513001	7.272767174349585	-4.34768625448272	121.5290911767392
0.95	-12.79135501267549	6.370678126532649	-1.599273599979463	0	0	0	108.0186753082203	886.9222853877025	36.25073543940525	0	0	0	0.04404201839061807	0.02236248797832049	-0.2610680262877721	7.651293745996194	-4.057463850473462	125.4056265171626
0.96	-12.31181993765764	6.568028650883428	-1.699264602162783	0	0	0	124.9134780237746	899.0995869576711	36.14815863512759	0	0	0	0.04811241450427856	0.02499488304685869	-0.2506292478219791	7.643113972897899	-3.686217904481556	127.358033732705
0.97	-13.39744322370886	7.707197206269189	-1.859961549086279	0	0	0	142.7131160079153	902.4613147435223	35.60031540998631	0	0	0	0.05398331677524461	0.0288760477147479	-0.2683342940186886	7.148604113147565	-3.256727037223485	127.1836343212372
0.98	-17.00921733700816	10.61573864962014	-1.959921839712683	0	0	0	159.6035168124317	894.9755450167947	34.56013780094808	0	0	0	0.05989900020189349	0.03529786994591921	-0.3287240459794488	6.134066211802485	-2.780752250737409	124.7342003904679
0.99	-24.89018108479852	17.03552264662023	-1.526630139109467	0	0	0	175.3152877366743	874.7223252366955	32.56854359937972	0	0	0	0.05615790469181163	0.0428395227038079	-0.4481929771040832	4.523050877836935	-2.218163376359731	119.7766059932561
1	-42.14893597499483	32.66663669495627	0.04908635915460428	0	0	0	188.9161999938692	836.9997200376775	29.31619768229304	0	0	0	0.03143592218598749	0.04951875040077067	-0.6653223686042965	2.357122439950222	-1.474109649075819	111.6062548635384
