# Supplementary material for: Transtibial limb loss does not increase metabolic cost in three-dimensional computer simulations of human walking
Source: PeerJ. 2021 Aug 4;9:e11960. doi: 10.7717/peerj.11960 (PMC8349165; doi:10.7717/peerj.11960)
Supplement: Supplemental Information 1 — Each subject’s simulation output and Matlab code for generating plots presenting the data. [file peerj-09-11960-s001.zip › TTA3D_solns_rev/Pre/GRF/soln_walk_N50_wm100_S29_GRF.sto]

DataType=double
version=3
OpenSimVersion=4.2
endheader
time	ground_force_r_vx	ground_force_r_vy	ground_force_r_vz	ground_force_r_px	ground_force_r_py	ground_force_r_pz	ground_force_l_vx	ground_force_l_vy	ground_force_l_vz	ground_force_l_px	ground_force_l_py	ground_force_l_pz	ground_torque_r_x	ground_torque_r_y	ground_torque_r_z	ground_torque_l_x	ground_torque_l_y	ground_torque_l_z
0	-49.67849152818276	37.5299482140741	0.03778723016522962	0	0	0	183.5896620951899	824.0148582113595	31.16794430770616	0	0	0	0.06005204673229133	0.08582508544526712	-0.7972421023854118	3.45660489781358	-2.368159736479451	109.6759741256722
0.01	-105.959049435299	101.3239280367503	7.099596753658153	0	0	0	191.2312694453447	765.2167072499205	26.58455960000137	0	0	0	-0.0006864183615529516	0.1568613088542798	-1.356069287305876	1.064710621969545	-1.428089327958631	97.84949134126025
0.02	-77.94374969320462	212.0954876870263	31.98706690723173	0	0	0	191.2430220767801	692.139654019065	21.2414433036482	0	0	0	-0.3586121117607547	0.5832965035588635	0.2595456163123778	-1.146169970761489	-0.589445058059797	82.89063523604123
0.03	-84.63294961521395	346.2332836776121	26.61352505721099	0	0	0	183.1458884075598	605.4533130317108	14.67903368932915	0	0	0	-0.3229555627691763	1.459650663918082	1.946267409039638	-3.023626637971721	0.1337282932621826	65.19367063814792
0.04	-123.719231433971	478.972848614521	13.31187730703378	0	0	0	165.1803711697023	508.8162618724838	7.327437338964833	0	0	0	-0.3208636393298734	2.375062618157509	4.015959556585948	-4.338828323991206	0.7881024787836077	46.12422332923673
0.05	-132.7694908032577	546.6966157394907	4.339046435923918	0	0	0	141.7774641606677	413.662590118626	1.996535092964305	0	0	0	-0.6396653166169616	2.873412813003011	6.056987073464239	-4.344631656510964	1.242999068007496	29.63088703005357
0.06	-154.9811745076147	601.9954370457951	-1.953717995981342	0	0	0	121.2493638133837	336.3685713707935	-3.728122920466598	0	0	0	-1.184471585379916	3.407430288871656	8.222073085533156	-3.656882863361462	1.561666822226706	21.88278784783962
0.07000000000000001	-151.1710810210823	651.4068022393492	-7.210840766118308	0	0	0	106.2167567833581	260.8498093717712	-6.689518132235805	0	0	0	-1.893632390827975	3.820289043228609	11.38650615949569	-2.728376391838593	1.556229583975346	17.34494723324909
0.08	-161.2621445330322	694.2417686278702	-15.96779736911111	0	0	0	82.2012541085226	180.9983475138839	-7.622956953811924	0	0	0	-2.903222045953017	4.293606483674621	15.17203340970241	-1.75245068894051	1.314000751688745	12.29753509094463
0.09	-157.0805010625746	725.4111272067057	-22.48098707855148	0	0	0	38.03750681873942	91.71452433178226	-10.73392959990296	0	0	0	-3.778305541043566	4.865309275732487	19.124144099744	-0.5482882251792802	0.9281428457001608	5.986809620061608
0.1	-159.1217672449735	746.6207286679195	-27.72977519894302	0	0	0	-0.2403334768036116	0.9127661529740425	-0.8393370471381738	0	0	0	-4.302975596154177	4.961130935934254	22.07741453563794	0.03327449539573418	0.03205902607025892	0.02532740058318662
0.11	-148.9838426396668	763.2567469356893	-31.41492753382354	0	0	0	-0.000110016378767335	0.0001100267425164002	-9.029466923624045e-05	0	0	0	-4.653207236965769	4.970646217372945	24.59691320528986	7.078814552119182e-06	6.148302803169702e-06	-1.133044226459936e-06
0.12	-144.7527038407815	775.1037229682413	-34.01198331643476	0	0	0	4.23123592825319e-10	-2.844186301352585e-10	2.143005632439276e-10	0	0	0	-4.931944938047248	4.966092427067656	26.51886631440644	-1.889726909845418e-11	-1.790346301278584e-11	1.355013690489344e-11
0.13	-132.4634794211785	773.7531739278025	-34.53016712873926	0	0	0	6.109790554408734e-10	-3.590907714215885e-10	2.27683567807827e-10	0	0	0	-5.117397914406427	4.939353734844332	27.8068182593329	-2.266820371370239e-11	-2.203848228049446e-11	2.607119214942733e-11
0.14	-124.5231325936706	763.5715759961222	-34.40236612012926	0	0	0	2.186812218662924e-08	-1.162102324089918e-08	4.649641532962363e-09	0	0	0	-5.223276478943005	4.686097500495632	28.28680167566527	-5.81513401896122e-10	-6.515748513597528e-10	1.106436191105659e-09
0.15	-110.5074609409345	748.7832662798799	-33.69277942333326	0	0	0	5.117046486988917e-06	-2.406036360781817e-06	3.258042523660691e-07	0	0	0	-5.307361043930848	4.428624698434792	28.47109956145068	2.373084907700452e-08	9.334951571717851e-08	3.172044619426867e-07
0.16	-100.3249864510498	729.4205863622842	-33.15010096110056	0	0	0	-0.0004031886289843616	0.0001729422034958815	1.343600157272592e-05	0	0	0	-5.335760225783648	4.190043087164609	28.18574789538257	-4.424101432991434e-06	-8.276727807597855e-06	-2.622478786227306e-05
0.17	-86.05551133428231	705.8294437136789	-32.63807675418308	0	0	0	-0.0004384854360834473	0.0001742543182588949	3.185187746891394e-05	0	0	0	-5.308905139168625	4.049068473482165	27.6723410467986	-5.887385434080196e-06	-9.471405378877154e-06	-2.923224928723499e-05
0.18	-75.6260675709579	681.912704281457	-32.16941494830973	0	0	0	-0.0006003974855588951	0.0002243800591169962	5.008596145085775e-05	0	0	0	-5.245830280392503	3.894274383235155	26.95936281206732	-8.203164198461062e-06	-1.29723523702962e-05	-4.02193672828397e-05
0.19	-62.97420812452636	657.9513795121751	-31.54504646941884	0	0	0	-0.001209843648358654	0.0004311223686300707	9.718108150461312e-05	0	0	0	-5.14455114929612	3.772381020381984	26.2736220704733	-1.55202997463352e-05	-2.549379891771903e-05	-8.01205771803789e-05
0.2	-53.89083307372793	634.2957095311922	-30.79709379944152	0	0	0	-0.003339610351341176	0.001145887998437607	0.0002247923367442247	0	0	0	-4.96825562631157	3.588447692905368	25.47703707169054	-3.762837757332604e-05	-6.735140202813404e-05	-0.0002156972014922696
0.21	-43.48429443866072	611.4589530981306	-29.74037248731069	0	0	0	-0.01149172208747459	0.003829949560882043	0.0005389130523353966	0	0	0	-4.708093211126268	3.380412902924475	24.73992556813432	-0.0001063943967293139	-0.0002186275716151191	-0.0007150020010611624
0.22	-35.77927968712358	591.8029664160563	-28.00213820467456	0	0	0	-0.04438562390518412	0.01445233202858678	0.001067480288369745	0	0	0	-4.406673653901725	3.111235644790087	24.06404206992685	-0.0003210360584582955	-0.0007916661086502263	-0.002630487388079187
0.23	-26.7075515569745	575.9987026296142	-26.49758950508515	0	0	0	-0.1730484694375566	0.05526893868533726	0.000441118861919689	0	0	0	-4.08649041795266	2.905212962667585	23.61282799637737	-0.0009508234368973915	-0.00289992222268524	-0.009665181966190822
0.24	-19.43949179802945	563.8593669843125	-24.89586948541343	0	0	0	-0.5975609068186516	0.1875411142229639	-0.009319328105432147	0	0	0	-3.768354138002846	2.739059105977906	23.32314241997035	-0.002490596496487133	-0.009483546758812167	-0.03114624526695745
0.25	-11.44159331318911	554.3848602053139	-23.90550695397379	0	0	0	-1.601434077567916	0.494969856225969	-0.04697626194376092	0	0	0	-3.447310425419186	2.683116199381872	23.27095557685558	-0.00526926803197883	-0.02437227212289111	-0.07716764189940395
0.26	-5.408543868502084	547.1358171796132	-23.3225442938274	0	0	0	-3.182366858716509	0.973854209777224	-0.1225847940186766	0	0	0	-3.12732458278915	2.701993378155827	23.4068691941296	-0.009006423432489778	-0.04710752859937514	-0.1404208745663192
0.27	0.8981261655034857	542.2207557480693	-23.1549719507981	0	0	0	-4.860274485767042	1.482597297534132	-0.2167508636375786	0	0	0	-2.806629055861575	2.81307568049351	23.81275842495153	-0.01289401051834478	-0.0707060864640289	-0.1944994454870715
0.28	6.356735311017065	540.4938606982544	-22.88197572409621	0	0	0	-5.942547203894638	1.815369376056834	-0.2912381204911424	0	0	0	-2.491043184115249	2.939638128339931	24.42231932933078	-0.01562759274786445	-0.08545638715348164	-0.2137854402316308
0.29	11.95170974631589	541.6334688740002	-22.68229608081912	0	0	0	-5.951599942348519	1.825884653139567	-0.3174851930927582	0	0	0	-2.168419842356879	3.08474021353914	25.19755495248423	-0.01576690645159392	-0.08459858151169998	-0.1909481383431181
0.3	15.57632530690876	544.7018320218622	-22.30914069743259	0	0	0	-4.547081038079154	1.401478291424265	-0.2670890626250009	0	0	0	-1.838056165537733	3.209452331704413	25.98606019519201	-0.01200916430613695	-0.06360981871072759	-0.129312850510092
0.31	20.6615983566637	550.8961530893722	-22.71541747967976	0	0	0	-2.198777652483516	0.6799848983287099	-0.1438286175674044	0	0	0	-1.516985030620106	3.334401858573855	27.10191167935218	-0.005670435068678776	-0.03002721146021957	-0.05527325898112779
0.32	25.40538168122791	561.54045288186	-22.85934245568719	0	0	0	-0.4346902467380456	0.1347993025845237	-0.03105776999234628	0	0	0	-1.252904671024328	3.413478633901747	28.84950967030318	-0.001049804233391293	-0.005613850609379632	-0.009673451488456422
0.33	29.76578639152453	575.1640677440109	-22.97687000660487	0	0	0	-0.005259154733023553	0.00163554043647795	-0.0003319333786457198	0	0	0	-1.042091794076163	3.476526099932152	31.19590838904902	4.79465588903415e-05	0.0001424115265049713	-5.831386477161124e-05
0.34	34.64785451761478	591.5852301605992	-23.78165182442693	0	0	0	-0.005532662168580147	0.001725738315543781	-0.0003242473381484619	0	0	0	-0.892208026649235	3.575436327430857	34.21834253212187	5.323722664412071e-05	0.0001691128832788431	-1.296948053909645e-05
0.35	40.132408084568	610.8447939510631	-24.97546778028129	0	0	0	-0.01584476947809825	0.004970902459517543	-0.0006550197916214901	0	0	0	-0.8368826801402911	3.729111706172473	38.04850478991315	0.0001246997617750429	0.0003716308486757364	-0.0002540617201166609
0.36	46.53007778625708	632.2000970962112	-26.59560030664131	0	0	0	-0.3626037889928422	0.1143387963288063	-0.009332481402947485	0	0	0	-0.9045414219776513	3.946213593440231	42.65043056162673	0.00169008454656162	0.004664684603229973	-0.009147399000959027
0.37	54.26021739554922	658.9365653882037	-28.35760357588094	0	0	0	-6.111318875305243	1.94243372578875	-0.0963030835458704	0	0	0	-1.152260677348315	4.202604471876901	48.66213220876385	0.01711538969413937	0.04706201597350093	-0.1464276745736555
0.38	60.44360783456639	691.0668656862448	-29.9337771984136	0	0	0	-32.28705141448	10.54154973627806	-0.2127436672682177	0	0	0	-1.637644236598467	4.420668514224197	56.37533707610219	0.05348141915036702	0.1516809514824813	-0.706690464121368
0.39	66.0920373238538	725.447788640865	-31.59512494245865	0	0	0	-52.02011671719622	17.95003340349461	0.1274531503414967	0	0	0	-2.393891080590206	4.607524358383621	65.76089933083986	0.05401962644236283	0.1679261894148694	-1.052398727066474
0.4	69.46471228210629	762.3368112002375	-32.7665121509143	0	0	0	-47.87009280833098	17.57684166226405	0.6148131766428566	0	0	0	-3.455961886970125	4.66258039188136	77.05998182999421	0.02420991686875503	0.1027985636589414	-0.9300320503189551
0.41	70.536862080886	793.9852460593149	-33.77091543377507	0	0	0	-38.44142719193395	14.90962263911572	1.007171888135177	0	0	0	-4.731780169429904	4.631780636124898	88.90211015343195	-0.004959409117342595	0.04088954338590003	-0.7418569305491042
0.42	73.08516325990864	818.0331599796683	-34.89808918659604	0	0	0	-28.37912335459736	11.63740241751086	1.266426134566987	0	0	0	-6.03370193596288	4.593833992576606	99.90782747527919	-0.0255243196523707	8.69386666799957e-05	-0.5527045391869678
0.43	79.19230189123576	841.704714620464	-36.03994308218372	0	0	0	-20.25938802891143	8.81721593572278	1.370816595949915	0	0	0	-7.164010220989487	4.554380262596851	109.5403081663867	-0.03526905676875842	-0.0176201847248913	-0.4007364669433523
0.44	89.85027839852224	863.708822092776	-36.8035702967537	0	0	0	-15.60380553419722	7.208357826005166	1.394323162816804	0	0	0	-7.91625629315998	4.469090156974111	117.0527782576686	-0.03862128813274208	-0.02244757526005244	-0.3130823010665638
0.45	103.9863189352699	881.2118184378141	-37.53492408939946	0	0	0	-13.60809929736596	6.675123574961426	1.423387244264932	0	0	0	-8.268834867471149	4.385214520481868	122.1698649425012	-0.04071553938188671	-0.0240170507800749	-0.2748488574401003
0.46	120.8724235574497	893.7814421319561	-37.92021699311405	0	0	0	-13.17260871000361	6.912082306691421	1.500689477104408	0	0	0	-8.174500424433425	4.258966470159183	125.0077326886593	-0.04385023794543136	-0.0258063456993355	-0.2647460868853867
0.47	138.9142390884673	897.4583117713826	-37.45923673661132	0	0	0	-14.11013889381989	8.006771026017175	1.617057025776	0	0	0	-7.547843074393181	3.980316045591044	125.4622267018647	-0.0485300676752893	-0.02900123661635117	-0.2787328584942471
0.48	156.1179275958588	889.1702063792709	-36.40452275292219	0	0	0	-17.65692828005112	10.88121982412542	1.680070466422641	0	0	0	-6.393869401277597	3.575097011780905	123.3471790134185	-0.05403690062569092	-0.03540022138696695	-0.3374290094609485
0.49	171.8335394291313	866.9232101833375	-34.46279197687361	0	0	0	-26.2867108993909	17.64657990449389	1.261422844162503	0	0	0	-4.697901815248254	3.017014284486046	118.4456860519939	-0.05351402668222787	-0.04608342265029793	-0.4721702310048079
0.5	184.8247712185303	826.4946442180724	-31.21914080577	0	0	0	-48.41727937084269	36.53395766016936	-0.3409779949497538	0	0	0	-2.529690193875814	2.224724068006889	110.1896617340253	-0.04103253562304156	-0.06552846108154271	-0.7755640855600946
0.51	192.8074996023543	768.1987327825843	-26.73847828228599	0	0	0	-104.0679382538145	99.27422383976797	-7.502358351435776	0	0	0	-0.1861377314191053	1.290655350527837	98.43677811495903	0.04746095002657682	-0.1023774019256539	-1.330275170945319
0.52	192.7808849375355	695.170346683605	-21.330337798084	0	0	0	-78.33381575678412	210.1643350616209	-31.68452299508132	0	0	0	1.933608292955766	0.440753121559997	83.44245938404633	0.4310669200272549	-0.4844556842463345	0.2443650397406606
0.53	184.6611203053682	608.3347474969611	-14.72652992541567	0	0	0	-84.14389965199784	344.6834584494805	-26.40996955581125	0	0	0	3.656403172893111	-0.2784960266367166	65.67207342315939	0.5955506070470605	-1.24147553164516	1.95272473888119
0.54	166.8895946163618	511.3472582476999	-7.347801258275183	0	0	0	-125.7342337781093	479.4161033456487	-14.09535994831044	0	0	0	4.805370272500565	-0.9185862282801283	46.49461527090882	0.7890228687919808	-2.137560716732576	4.000100657464709
0.55	143.7132601764056	415.9615875158029	-2.04809006564568	0	0	0	-132.7346014805752	546.8671137701377	-3.892656219968654	0	0	0	4.658014585115668	-1.343276799704836	29.91397866317592	1.065137723748057	-2.785762774258378	6.049129877287505
0.5600000000000001	123.100225702047	337.6258705206019	3.812624371877566	0	0	0	-156.5749907776792	601.2828087709893	1.883017946222047	0	0	0	3.881886600935216	-1.66432088795168	21.9531014008933	1.588103788857007	-3.324360318341263	8.08448454231379
0.5700000000000001	107.9579345171517	262.1006007399453	6.665868332190276	0	0	0	-150.6873413491888	652.5647794965304	7.29677118498786	0	0	0	2.912362591066944	-1.643332754922212	17.42872829555175	2.334954911429049	-3.694976614060072	11.26871513713543
0.58	83.91060716592217	182.0847123516392	7.598369051374164	0	0	0	-162.1278492197623	696.6881647866285	15.90496453432224	0	0	0	1.885038485205269	-1.385987864460435	12.39121204470008	3.398307813568821	-4.164142881398242	15.04573717287112
0.59	39.65339348552116	92.80374291504855	10.78862696702755	0	0	0	-156.7493502873938	726.3531447900635	22.7047131251454	0	0	0	0.6200182878996735	-0.9740136337812545	6.098884013773422	4.307110801383725	-4.835646610214135	18.93901235034499
0.6	-0.196238783973018	0.7939130876997266	0.7375440680686524	0	0	0	-159.8388632175361	746.5178610039836	27.81859514411689	0	0	0	-0.02871814032933419	-0.02820265017566716	0.02270755917283728	4.888812526300601	-4.919343144831005	21.85866759075397
0.61	-0.0001790708647335941	0.0001836160590399359	0.0001581204243440256	0	0	0	-148.8963798763351	762.9342234727153	31.40564191112997	0	0	0	-1.207813166381928e-05	-1.037146348077428e-05	-1.634667508511138e-06	5.301515614961099	-4.876461812556244	24.49675538239412
0.62	1.392227267986636e-09	-9.458806107676559e-10	-7.513005654743475e-10	0	0	0	-145.8370143781452	775.2437414997028	34.06753175515907	0	0	0	6.456158703139777e-11	5.989790975854018e-11	4.422747964060329e-11	5.622512018054091	-4.835351350941487	26.543549991555
0.63	1.321766447968913e-09	-7.814270385716043e-10	-5.149782267494067e-10	0	0	0	-132.9704747157093	773.9047954035003	34.67744127962941	0	0	0	5.018918243019037e-11	4.775905971799884e-11	5.634831761240774e-11	5.810993613803205	-4.822556526436089	27.91851114635904
0.64	3.355550295668826e-08	-1.783998001509859e-08	-7.35838978445771e-09	0	0	0	-125.5646943476876	763.2362685411797	34.58493398149284	0	0	0	8.995275108471645e-10	9.904362585323008e-10	1.70070151725885e-09	5.889385133377727	-4.558051797824861	28.40841535328403
0.65	1.161770378423734e-05	-5.445694674338541e-06	-7.384656991492873e-07	0	0	0	-111.0187549547643	748.2406151325467	33.81531021521137	0	0	0	-5.491342592856125e-08	-2.14649744479412e-07	7.197665862619705e-07	5.939523394412136	-4.301235323046042	28.62746406956088
0.66	-0.0005278449829782053	0.000225568385652876	-1.738661068022427e-05	0	0	0	-101.1871807772336	729.2448125175604	33.22907559693467	0	0	0	5.86047327670836e-06	1.106829098864308e-05	-3.432371576918247e-05	5.928913055580859	-4.064843960908068	28.37090230576628
0.67	-0.0005668013268240819	0.0002242824373464623	-3.827092347236796e-05	0	0	0	-86.45537712184588	706.1027153094507	32.70855059612636	0	0	0	7.451502769470935e-06	1.238821144821815e-05	-3.775890587735885e-05	5.857049149189191	-3.953825489780317	27.89594551295191
0.68	-0.0007869423818092185	0.0002929604221357959	-5.854258439231622e-05	0	0	0	-76.2105632872984	682.2460837896369	32.24730367825954	0	0	0	1.028724397175861e-05	1.711404256398907e-05	-5.264097601161252e-05	5.743437256589205	-3.817375596630808	27.1863955326914
0.6899999999999999	-0.001606762688844026	0.0005705985107866904	-0.000113856181334375	0	0	0	-63.31426476592857	657.8828406227663	31.58062472433405	0	0	0	1.96348729471806e-05	3.41028984837306e-05	-0.0001061826396601781	5.589481462900387	-3.717989957134348	26.48730489177534
0.7	-0.004483008746969571	0.001533715771187017	-0.0002633559185982887	0	0	0	-54.44531657801558	633.9630226213619	30.83599748385419	0	0	0	4.822348258151444e-05	9.137502013039529e-05	-0.0002887470441781308	5.363619357080207	-3.549629879500211	25.66825768813214
0.71	-0.01545827091927506	0.005136934599397408	-0.0006100944631859667	0	0	0	-43.91480504613355	611.0852677352243	29.78410299932623	0	0	0	0.0001370577136280656	0.0002985841192916051	-0.0009586575532938943	5.060088746866271	-3.365965741599816	24.92168828253957
0.72	-0.05911678295720182	0.01919368763687097	-0.001031740486173374	0	0	0	-36.32474513005995	591.4418635025203	28.07703267876871	0	0	0	0.0004102031299972536	0.001075799255562218	-0.003490602495951374	4.719338282086725	-3.113302031463001	24.23315069252421
0.73	-0.2252420961608274	0.0717306253466561	0.0008044438597104781	0	0	0	-27.16297130637752	575.5207401957413	26.55194250265515	0	0	0	0.001187760762421039	0.003870236786986187	-0.01252990634294997	4.363133690116195	-2.921156342392495	23.76705375250639
0.74	-0.7523475025060097	0.2354790684367964	0.01629888923280939	0	0	0	-19.990353638949	563.166359633531	24.9635348021143	0	0	0	0.003003449310473132	0.0122985767798025	-0.0390456649789288	4.013212765973631	-2.761236340886271	23.4615581280233
0.75	-1.936342663959731	0.5970162623518614	0.06848054058752996	0	0	0	-12.01463278444066	553.4981549974012	23.98858465220857	0	0	0	0.006119455630500402	0.03050212492961106	-0.09288345285828047	3.667185704676871	-2.712832312698074	23.40414241993463
0.76	-3.71390561604817	1.134449663802761	0.1641213322267943	0	0	0	-6.104462245163644	546.3142300540316	23.42080629989566	0	0	0	0.01027232008770312	0.05722385472862797	-0.1630870472670868	3.330103825847288	-2.73706741832801	23.54622347354761
0.77	-5.57605326402588	1.699214717711669	0.2761856783460542	0	0	0	0.1902302219049641	541.6601865842586	23.24345588669567	0	0	0	0.01489349778157252	0.08495781386425344	-0.2219920315853353	2.998684237642861	-2.857025111817132	23.96610987466761
0.78	-6.823522831743582	2.083754353195304	0.3623064209839694	0	0	0	5.650275205073378	540.1986920977602	23.00291952336747	0	0	0	0.01859660782761595	0.1033469508800268	-0.2441250062240318	2.674862765002259	-2.995520443024034	24.59565691319202
0.79	-6.907160850031435	2.119002545867294	0.3885892024774242	0	0	0	11.2549326573554	541.5614379749547	22.81812952752556	0	0	0	0.01950663736036916	0.1039938422269328	-0.2203333187967621	2.345470763651864	-3.150646922028377	25.39110162880151
0.8	-5.363895226740036	1.653433619178681	0.3223105541823033	0	0	0	14.94467392223591	544.8681201403699	22.43176955615062	0	0	0	0.01553101384243411	0.07995122766833097	-0.1516635680623663	2.00955246496707	-3.279019769921269	26.19237117275428
0.8100000000000001	-2.629513178795254	0.8131219449645293	0.170703885212466	0	0	0	20.17818632725025	551.492344431273	22.81040703509559	0	0	0	0.00762993947937839	0.03847847479085606	-0.06575419782553553	1.690220238379339	-3.402899464549591	27.32391865884444
0.82	-0.5087614782688006	0.1576762952072742	0.03539173271245517	0	0	0	25.08931608928297	562.7034188364001	22.94318710742397	0	0	0	0.001398336306222683	0.007042846036066377	-0.01127735094386249	1.438431234696483	-3.485540050129819	29.11268364579217
0.83	-0.006781774171618916	0.002106852160198264	0.0004214288023911557	0	0	0	29.51221117810606	576.7881941806521	23.0768537991909	0	0	0	-5.332617170404116e-05	-0.0001560810386204949	-7.769142380529857e-05	1.247328092337417	-3.557839836162927	31.51626414045283
0.84	-0.006621472224015981	0.002062536977369909	0.0003781592067150217	0	0	0	34.50197284706867	593.6538983869033	23.85849879687576	0	0	0	-6.011892774188228e-05	-0.0001911446175377904	-1.551573053585727e-05	1.127619941249322	-3.657485492584068	34.61032275143481
0.85	-0.01987354072984734	0.006224785651026769	0.0008007535696720394	0	0	0	40.1313914939991	613.3240583286388	25.04962256283463	0	0	0	-0.0001485154940570266	-0.0004400709389005464	-0.0003318001753525518	1.112685210100465	-3.812444806632941	38.51500735532533
0.86	-0.4588861767516287	0.1444014998814833	0.01170454136533894	0	0	0	46.7285364308729	634.8330892307433	26.66391303517401	0	0	0	-0.002074796224096933	-0.005719243790444643	-0.01152062008294713	1.229582720357328	-4.029195940655339	43.17325314136558
0.87	-7.342295182744335	2.329482940918741	0.1127698011754986	0	0	0	54.59390376558938	662.0525715915342	28.3753247407591	0	0	0	-0.01975679478844868	-0.05437859106853739	-0.1744242695159217	1.545140423075884	-4.275746736168985	49.30671316815113
0.88	-35.59877743550347	11.62831106671398	0.1884081049917256	0	0	0	60.6228702410944	695.469264827441	29.98951765903293	0	0	0	-0.05528290843672069	-0.1591097889190179	-0.7724352457399478	2.122100348313676	-4.483132329573569	57.28187386019776
0.89	-53.23067669789357	18.41605064958524	-0.2824239713090625	0	0	0	65.8650037768999	730.1567509640067	31.61305233205947	0	0	0	-0.04834630625149963	-0.1603435633708757	-1.069554974792688	2.986321519727381	-4.656067554327936	66.84003957477373
0.9	-47.6633236566173	17.55753970753468	-0.8299038903463084	0	0	0	69.04897762922766	766.0435507901666	32.73173859356167	0	0	0	-0.01562831213983054	-0.09070168957249081	-0.9232038341466299	4.164780896534763	-4.701572182746927	78.15398916507681
0.91	-37.51772094903573	14.61634679313962	-1.239103284591615	0	0	0	69.92775417406753	796.8540894748487	33.77553768034905	0	0	0	0.0135943914946134	-0.03020355276210799	-0.7236357013703808	5.55440022391873	-4.673800117654491	89.96671102868238
0.92	-27.18713019552221	11.21541258328771	-1.483004164038881	0	0	0	72.43795688658393	820.287215040172	34.89654943047297	0	0	0	0.03290874117501023	0.007420950658110209	-0.5303077366473808	6.952407017704987	-4.647641771747317	100.8423076659716
0.9299999999999999	-19.26653805166744	8.446245272137206	-1.563294578993387	0	0	0	78.71234390807795	843.4337585148949	36.03052209820246	0	0	0	0.04122934330496639	0.02216924856360254	-0.3823320620009485	8.148842838784658	-4.631208399805933	110.2506890363877
0.9399999999999999	-14.69289892219312	6.854098810818022	-1.566817127255028	0	0	0	89.46921712784761	864.935574304724	36.77259816996847	0	0	0	0.04358807206237862	0.02517793876672171	-0.2960250309893407	8.944922968758171	-4.57168140177359	117.5262624389068
0.95	-12.58218547780571	6.254760819573587	-1.580050275593577	0	0	0	103.7701106661434	882.3174299243365	37.53655266128954	0	0	0	0.04502299990013531	0.02564839693713467	-0.2554932282271639	9.327321514974784	-4.527186806115662	122.455234084746
0.96	-12.21528707415619	6.495382215992996	-1.665562792224767	0	0	0	120.64263495199	894.4266428423211	37.84356176287336	0	0	0	0.04837035575456013	0.02726762616293798	-0.2472879203135211	9.243731913125316	-4.413586307360313	125.125070894578
0.97	-13.57771679492072	7.761898111241343	-1.818733955257706	0	0	0	138.5612371027721	897.5553266917221	37.32206787446532	0	0	0	0.05436852902527275	0.03151113074480109	-0.2704152349424555	8.612089451452853	-4.135676815929443	125.432410768571
0.98	-17.6852473643206	10.91689623733804	-1.929992124486249	0	0	0	155.6086841087077	888.6555894673019	36.43260745550617	0	0	0	0.06201198452858792	0.04015834983605203	-0.340292492008832	7.42817770465285	-3.748196976627443	123.1838808798331
0.99	-26.77586433518178	17.9821063846532	-1.546559067097215	0	0	0	171.0228244109307	865.4913091989552	34.60061135362098	0	0	0	0.06458386346056891	0.05506039807765369	-0.4828288311720972	5.675675219966457	-3.191400795285135	118.1126231350674
1	-49.6784913337479	37.52994806735077	0.03778723012126919	0	0	0	183.5896618139459	824.0148566430219	31.16794427010183	0	0	0	0.06005204648200226	0.08582508508642589	-0.797242099623576	3.456604883256006	-2.368159729873788	109.6759739176008
