# Supplementary material for: Transtibial limb loss does not increase metabolic cost in three-dimensional computer simulations of human walking
Source: PeerJ. 2021 Aug 4;9:e11960. doi: 10.7717/peerj.11960 (PMC8349165; doi:10.7717/peerj.11960)
Supplement: Supplemental Information 1 — Each subject’s simulation output and Matlab code for generating plots presenting the data. [file peerj-09-11960-s001.zip › TTA3D_solns_rev/Pre/GRF/soln_walk_N50_wm100_S07_GRF.sto]

DataType=double
version=3
OpenSimVersion=4.2
endheader
time	ground_force_r_vx	ground_force_r_vy	ground_force_r_vz	ground_force_r_px	ground_force_r_py	ground_force_r_pz	ground_force_l_vx	ground_force_l_vy	ground_force_l_vz	ground_force_l_px	ground_force_l_py	ground_force_l_pz	ground_torque_r_x	ground_torque_r_y	ground_torque_r_z	ground_torque_l_x	ground_torque_l_y	ground_torque_l_z
0	-43.09238282193187	35.01894245358408	-0.4983499132714804	0	0	0	193.6947428637824	835.5803238450899	30.11264702106617	0	0	0	0.04950245302460152	0.06264231109574507	-0.6588682795264176	0.5901962400824887	-1.261598473415269	110.2870759368699
0.01	-83.41902565551887	83.19393359413982	6.999348483061029	0	0	0	200.5563870991795	783.7507610822029	25.87098435870669	0	0	0	-0.08160814196049909	0.08952577998434132	-1.001374433873439	-1.727367878360121	-0.3756338301206579	99.08152326880335
0.02	-75.68916517567627	167.2748693286588	32.34908040806909	0	0	0	201.7856940971571	717.009502441455	20.6064517838422	0	0	0	-0.5387756476910811	0.4649366095358013	0.006116856908482802	-3.748347925975707	0.3306343804333166	84.75422906352783
0.03	-85.15345886651836	286.2189591070498	26.18104794016001	0	0	0	196.5206918717732	636.8251450049038	13.84063118409607	0	0	0	-0.6816549298656421	1.328359517932095	1.479669651845706	-5.272340612192421	0.8475653423012592	67.80303719381692
0.04	-113.5260887849816	418.347039292861	11.30432769407466	0	0	0	181.3426755658209	545.3457940702581	5.980582065935426	0	0	0	-0.7310416091652582	2.642491252668626	3.708814171879317	-6.196760980703464	1.337878084672712	49.30803318047901
0.05	-120.7183633990965	506.977314991906	3.691606905484605	0	0	0	159.9457264069933	453.2982089840385	0.5374328088579767	0	0	0	-1.056303353300347	3.795507422710203	6.6908362659656	-5.730898644976951	1.709797980474023	33.088170548013
0.06	-139.2874077217199	574.4986941119789	-2.40677011063929	0	0	0	139.5987957579879	372.2013811269476	-5.363021836639578	0	0	0	-1.622935059501679	4.652999726214606	10.31992403792225	-4.71790864002404	2.118927295826037	24.14547485326731
0.07000000000000001	-142.9007295742379	635.4482833771815	-9.158336650680326	0	0	0	122.3782036886222	294.3246085582298	-8.65688306064156	0	0	0	-2.864828431351434	5.242207820908466	16.04215544880214	-3.631238745689343	2.083129188668899	19.46695278777926
0.08	-157.4584033947554	684.48673050259	-17.34787335635141	0	0	0	95.03099528643921	205.4821416106895	-8.608149218518653	0	0	0	-3.910205877291144	5.358944683085819	22.19530578562512	-2.412818564287416	1.697962018555047	13.88676181844437
0.09	-153.7333615697417	712.1923160553248	-23.6165035775519	0	0	0	42.5214042052537	101.6071608606673	-10.10681702673112	0	0	0	-4.399713406177856	5.341047562368136	27.18483360372388	-0.8959255505215179	1.029683866336869	6.581026688978808
0.1	-156.0285461147442	734.2970714748832	-28.5601218905205	0	0	0	0.1077735644730484	-0.1971589913186496	0.1585937404152723	0	0	0	-4.83402335754583	5.027599792545106	31.41204691569074	-0.005482018661976801	-0.005023130781300099	-0.002526679516387892
0.11	-148.9803372520877	755.8900003030043	-32.54108294651675	0	0	0	8.132158784834514e-07	-6.802720674789219e-07	4.884944519830665e-07	0	0	0	-5.252793144843384	4.780045478072208	35.27137017128923	-3.935776321496509e-08	-3.821465161665481e-08	1.230310368245639e-08
0.12	-144.6889431666428	767.8017316053779	-35.03857842634886	0	0	0	8.565208517192312e-14	-5.209335941482555e-14	3.725460500840239e-14	0	0	0	-5.564884088359956	4.694501616533724	37.98471619295402	-3.283834435185813e-15	-3.380204082031034e-15	2.823304141021057e-15
0.13	-133.8442891438421	764.5553049024937	-35.74360053172998	0	0	0	2.395640509793794e-12	-1.352376796202196e-12	8.020825008625625e-13	0	0	0	-5.747405362243495	4.702155882661664	39.77665464943882	-8.068270911362722e-14	-8.307468951889065e-14	1.009104223673041e-13
0.14	-126.1830538154828	753.455125891142	-35.48192809983136	0	0	0	9.465688241188653e-10	-4.990433884730618e-10	1.584907465673919e-10	0	0	0	-5.852902475125815	4.536667134146789	40.72700502274407	-2.193115578864929e-11	-2.669700712619271e-11	4.691224296062174e-11
0.15	-113.4321946414923	739.7866614533381	-34.84514370054249	0	0	0	1.352475323239559e-06	-6.338639702684793e-07	3.164452292787846e-08	0	0	0	-5.94620986086213	4.362149820799599	41.41102313623538	1.015891700718788e-08	2.580446615999629e-08	8.284349320336618e-08
0.16	-103.4567968634073	721.31161422726	-34.41219473811712	0	0	0	-0.0001179339958965217	5.036303611550899e-05	6.179602957528153e-06	0	0	0	-5.98530984706063	4.173700421522955	41.55253202725437	-1.460382123526261e-06	-2.483513827527257e-06	-7.630204990286798e-06
0.17	-90.60246395959783	698.702896481083	-34.02031123696177	0	0	0	-0.0001249022853651502	4.958300764172612e-05	8.95232593116819e-06	0	0	0	-5.975269685623251	4.049873000460448	41.42676420881076	-1.659589264081286e-06	-2.67993240384209e-06	-8.311535277844753e-06
0.18	-80.85855241937021	675.0081017676537	-33.50923148175641	0	0	0	-0.000162790391795497	6.078492771672281e-05	1.130253758348067e-05	0	0	0	-5.927959210965584	3.921766712016885	41.04534675777577	-2.038812247933876e-06	-3.430784296754711e-06	-1.091430972008254e-05
0.19	-69.4859684123508	651.1631724105916	-32.94233321909467	0	0	0	-0.0003268472908329022	0.0001160580445610092	2.008961059747779e-05	0	0	0	-5.841325152957168	3.832238991859766	40.65379751491835	-3.706756145912416e-06	-6.684178126694215e-06	-2.16924053089224e-05
0.2	-61.02543743879689	628.5397435984867	-31.99448858723288	0	0	0	-0.0009717847030679584	0.0003312786155436167	4.811460472664285e-05	0	0	0	-5.71461673536281	3.67011401416297	40.18389519578492	-9.624379506201097e-06	-1.910171387181681e-05	-6.286757728265623e-05
0.21	-51.72573928659698	608.308623901606	-30.9926418091595	0	0	0	-0.003973286682049115	0.001312768700711671	0.000133123871764646	0	0	0	-5.543047866864442	3.492838287826248	39.86180126326771	-3.285470882660682e-05	-7.439520865197328e-05	-0.0002469709114494012
0.22	-44.85801233252845	589.5463164436452	-29.25984915495935	0	0	0	-0.01992838112287856	0.006416966990513036	0.0003237075421409257	0	0	0	-5.309990696326386	3.185196331918038	39.53603718115821	-0.0001331447130988807	-0.0003542405327320554	-0.001174567253193165
0.23	-37.68424252702078	572.6521562092844	-27.60385558784913	0	0	0	-0.1072999052438214	0.03380536689757865	9.631335725488825e-06	0	0	0	-4.997728320110044	2.858098711498366	39.35045727173788	-0.0005725715219492299	-0.001815691885509999	-0.005921012763830016
0.24	-32.10801203497184	559.0088693070473	-25.88832821318069	0	0	0	-0.5350816837090462	0.1654913478445922	-0.007056756166845914	0	0	0	-4.641170922739212	2.571671250486786	39.29470753051888	-0.002327006058420547	-0.008688296430374181	-0.02730565546993659
0.25	-25.81171225371501	549.538321867038	-24.93259813190284	0	0	0	-2.167037309547638	0.6608549185787059	-0.05053471012816969	0	0	0	-4.254913326031137	2.456304818426494	39.5409971270343	-0.008044874655553402	-0.0341049961105163	-0.1010128054824109
0.26	-20.93081329969371	543.3447787467593	-24.25583177282963	0	0	0	-6.478100639208241	1.960951797584231	-0.2004832864933323	0	0	0	-3.848647663438329	2.425373669327309	40.00783598121907	-0.02175273034138201	-0.09972235586294936	-0.2724948139010727
0.27	-15.96740229891199	540.2671161445397	-23.93867482043147	0	0	0	-13.70328646217104	4.155664792604624	-0.5150887604807503	0	0	0	-3.421794873697678	2.497389574946981	40.78911222152455	-0.04354544739115988	-0.2073078294683108	-0.5140077191656117
0.28	-12.16341762341469	540.5786341597021	-23.38797842164009	0	0	0	-20.34625323202288	6.231777868280093	-0.8871853639851011	0	0	0	-2.994656013593198	2.57268476990327	41.86202690959209	-0.06352372454419974	-0.3033284348662066	-0.6737303918353186
0.29	-7.941877421765565	543.8355733167831	-23.09578494386446	0	0	0	-21.66550924005055	6.728299115659584	-1.045107105170164	0	0	0	-2.562884013605253	2.703993040287968	43.22757082541651	-0.06888627425295715	-0.3195300967238261	-0.6289756581967511
0.3	-3.78136040733849	548.9196888473217	-22.77600014428778	0	0	0	-15.84235386062419	4.973280724739085	-0.7870605744051867	0	0	0	-2.136037500798476	2.859108965141971	44.71771432823257	-0.05322231074197802	-0.2332303659586138	-0.4024325267009453
0.31	1.628257425890183	557.1563459772788	-23.01942666648893	0	0	0	-6.801172043303005	2.144628824438092	-0.3257062868965058	0	0	0	-1.73653890161978	3.037988371599634	46.42043278889343	-0.02446088324663295	-0.1005974245644984	-0.1516394158887611
0.32	7.892185082619285	569.2236416631196	-22.98147419909444	0	0	0	-1.25234762559484	0.3959565232938945	-0.05900460957374614	0	0	0	-1.413686699202077	3.209996936220514	48.38929045306755	-0.004460069739384868	-0.01777219802904863	-0.02461294715510746
0.33	15.29137251898923	584.6106207759285	-23.09616624795853	0	0	0	-0.02512316031160675	0.0079821786917259	-0.00101185023636032	0	0	0	-1.177425352034706	3.449858668572237	50.67955980769924	0.0002280875501879634	0.0006855270862911444	-0.0002748645484012528
0.34	23.18928543666067	602.7203642172718	-23.71229758844026	0	0	0	-0.03264204203411585	0.01039038233912871	-0.001505418019439424	0	0	0	-1.041070070571601	3.759046956922811	53.26779765312786	0.0002820159764998505	0.0008757384776806896	-9.320435527193849e-05
0.35	31.63650997117227	622.7142255771173	-24.900254069931	0	0	0	-0.03893507294419851	0.01242939039628262	-0.001690254148424457	0	0	0	-1.017943771976342	4.159291639211893	56.16103959979334	0.0003682500306678211	0.001149836850329333	-0.0001590280922832757
0.36	39.79242544380405	643.2320407134251	-26.29915902406439	0	0	0	-0.2714968081838505	0.08703563865903088	-0.00661837569193793	0	0	0	-1.133379862304931	4.582634921475232	59.27341236226797	0.001671836425120308	0.004855004963901693	-0.005881458501854619
0.37	51.18079927345185	672.1391098677993	-28.21461951557174	0	0	0	-3.87365455627277	1.248017159906964	-0.0583874768280457	0	0	0	-1.415299066419971	5.029710761973253	64.22957303517006	0.01520829865294085	0.04339590214617928	-0.09125587588716383
0.38	61.82120102635803	705.3466390374224	-29.95618241887815	0	0	0	-23.48796480644308	7.718068253714037	-0.2002911197335086	0	0	0	-1.870481157381866	5.331523075940717	71.2032223858043	0.05764658186519327	0.1639037770046232	-0.5176007978329511
0.39	69.57777428795794	736.7328476592377	-31.44068183709533	0	0	0	-46.91969997017038	16.15567012698136	-0.09685864193495206	0	0	0	-2.47907888910603	5.425265486665829	79.74545809792315	0.07635442215627918	0.2197562900134537	-0.9611353460831602
0.4	73.20885477632335	770.5820099286664	-32.38791858835187	0	0	0	-48.18223188088523	17.57728063812524	0.3008367944236834	0	0	0	-3.240824011960011	5.264735189017507	90.13826555676091	0.05107046335675327	0.1606910441362788	-0.940997154141742
0.41	74.38071062496725	798.0945319510704	-33.39772423169016	0	0	0	-40.63626179317614	15.64806835449684	0.7638090281532499	0	0	0	-4.03489486699199	5.00282923575294	100.0920555475886	0.01643729390576835	0.08502492821546731	-0.7814824073999247
0.42	79.17914901983755	821.62087834738	-34.45895918365363	0	0	0	-30.45700828366919	12.41510631458351	1.158824221744313	0	0	0	-4.717642386205855	4.732385562595445	108.5905517790571	-0.01338303326131421	0.02494264692480424	-0.588977209147503
0.43	87.40346865543772	843.7505952209058	-35.19924556030105	0	0	0	-21.61463728161356	9.366798994364435	1.362162815607659	0	0	0	-5.194736538443859	4.413803384711855	115.4510621568406	-0.03037539128449866	-0.006737265990613282	-0.4252669377903489
0.44	99.09466269478163	862.26360364432	-35.99933310581658	0	0	0	-16.33029254266082	7.539217467276244	1.430548015390229	0	0	0	-5.494478992197759	4.106152263328257	120.4604584823383	-0.03725469275391186	-0.0177944587712734	-0.3270745038846561
0.45	114.5037491279712	879.8615762928353	-36.71985776976022	0	0	0	-13.80194503094408	6.817185893240571	1.486693309351635	0	0	0	-5.568236577596146	3.838172328937896	123.8948178864381	-0.04089895357793366	-0.0213885311955745	-0.2790790593557103
0.46	132.2038408086042	892.5880520804592	-36.78519789647116	0	0	0	-13.05598274809181	6.960371985019637	1.623751311099914	0	0	0	-5.296913549541705	3.485156714995615	125.6195608145923	-0.04573357294807776	-0.02395227733464414	-0.2632342934815785
0.47	149.9743275772258	896.5825652991246	-36.46909926650099	0	0	0	-13.96270797539672	8.117416010563977	1.854069803856977	0	0	0	-4.618100176766758	3.057657717753609	125.3998067662119	-0.05307587332477278	-0.02777105181933794	-0.2766003660911426
0.48	167.0471985747886	890.3236275573081	-35.61324066007271	0	0	0	-17.39018391282049	11.11152325041092	2.037525555884172	0	0	0	-3.474656014208078	2.57194866059374	123.093377909449	-0.06042334234984623	-0.03359676839623587	-0.3313683625081182
0.49	182.5654912517724	871.7016885668197	-33.64561385751642	0	0	0	-24.97132274850363	17.70521876345813	1.649930137338653	0	0	0	-1.788698112142474	1.962020506023123	118.3753183739772	-0.05570489560994017	-0.03836698797894261	-0.4402860076324698
0.5	194.7397471341362	837.0770156233398	-30.2227525541394	0	0	0	-42.2556927216226	34.16717163772823	0.02026303782434403	0	0	0	0.3391163536325363	1.133773858077191	110.595111466818	-0.0225992111495021	-0.03683402738492917	-0.6445247984605265
0.51	201.8684081659286	785.7748429026987	-25.9198420185722	0	0	0	-82.10548682526431	81.67299840973661	-7.336232710135167	0	0	0	2.583199328757641	0.2378691450705965	99.47662142744139	0.1295995054968206	-0.03432334684048301	-0.9835419898437817
0.52	203.2464865674793	719.4816907087564	-20.62172545870553	0	0	0	-74.7948753697261	166.0216071810768	-31.86601164534105	0	0	0	4.501219674441794	-0.4846004017708865	85.20081980946419	0.6015753389277645	-0.3809061953516548	0.01891232474268572
0.53	198.1644028581789	639.4544379546388	-13.9331466624735	0	0	0	-84.76687878764989	285.3062464506858	-26.16745154570667	0	0	0	5.895782961128067	-0.9943176202366674	68.23121645493708	0.9042122712811836	-1.085008313264352	1.491464005611318
0.54	183.2211104652186	547.7129125425453	-6.080381418967667	0	0	0	-114.8350114833228	417.0277679400249	-11.78565206993036	0	0	0	6.675699831843743	-1.470096077503559	49.63706423761801	1.172631779987554	-2.25298583833736	3.661414612191452
0.55	162.0562984863159	455.370915348512	-0.5525641779257533	0	0	0	-121.0192124593541	506.1609640487064	-3.263957372378481	0	0	0	6.072327746235852	-1.825199133701546	33.32185415110797	1.518985195996238	-3.509499401709734	6.596544372681233
0.5600000000000001	141.8544553185093	373.6579037996744	5.473294001104959	0	0	0	-140.542956626455	575.3608067087904	2.312551321309111	0	0	0	4.957230695323611	-2.238468638924902	24.22483400637235	2.110722196085029	-4.446982207487086	10.14955052731592
0.5700000000000001	124.7107296449981	295.9566508699143	8.708637703300234	0	0	0	-142.7818759154756	637.9344759097384	9.238027928956276	0	0	0	3.833283036575967	-2.192119680956143	19.57686814424423	3.408071082617075	-5.078772805958669	15.87959990363216
0.58	97.13329265027377	206.7852351616349	8.548669994869565	0	0	0	-157.2593681634657	684.7480196338021	17.55406233598435	0	0	0	2.562653594941785	-1.782715797855503	13.99548741754136	4.537484643287044	-5.257820906933559	21.84504950812726
0.59	43.45851076056712	101.7813773396201	10.28958494027454	0	0	0	-153.4505571288139	712.7094340779728	23.72045978218302	0	0	0	0.9554366230811918	-1.076851708912786	6.615026608241287	5.121661341411744	-5.323908967438781	26.93829932159636
0.6	0.06361368905465997	-0.1163036078378328	-0.09539045965792999	0	0	0	-156.8533193677972	736.1653371270334	28.59756945674314	0	0	0	0.003209098710988459	0.002960963689518353	-0.00147725014494235	5.637328595932856	-4.993437812263883	31.38504989696355
0.61	3.031827311090436e-06	-2.580688284172704e-06	-2.007985822703797e-06	0	0	0	-149.5036610903724	756.5140119914199	32.67189111453114	0	0	0	1.554821452079176e-07	1.485800241795719e-07	4.380324077425175e-08	6.0738822751868	-4.714642474606234	35.29714999368765
0.62	3.732010741983615e-13	-2.298490316329865e-13	-1.75743135601923e-13	0	0	0	-145.7506091665464	767.4109054315745	35.01010387828292	0	0	0	1.501914110033503e-14	1.503727034142413e-14	1.222726314994985e-14	6.37946258220114	-4.541691739427833	38.01443019942543
0.63	4.121858370253515e-12	-2.335562154676005e-12	-1.404091419975906e-12	0	0	0	-134.7658534884277	764.5529324342892	35.80997868353708	0	0	0	1.395720523495585e-13	1.418023231454564e-13	1.73854842622009e-13	6.540905934757909	-4.553992171336783	39.85993873556009
0.64	1.283268317349168e-09	-6.729217649764362e-10	-2.07734967110851e-10	0	0	0	-127.2711245459045	753.7400925530721	35.50442365701638	0	0	0	2.885777268493837e-11	3.531793400541334e-11	6.38417956125619e-11	6.611238533421368	-4.378026897173464	40.82224613208299
0.65	3.286608061434068e-06	-1.530981012732175e-06	-7.448532427144663e-08	0	0	0	-114.1474590386707	740.0102271775088	34.90961360288515	0	0	0	-2.519771830141067e-08	-6.387851459426424e-08	2.013661744319574e-07	6.659473732268509	-4.2115257970907	41.50466118428294
0.66	-0.0001571042245202327	6.682644824912015e-05	-7.611407959593904e-06	0	0	0	-104.2272864535888	721.6229185493587	34.42723530421542	0	0	0	1.919926987157858e-06	3.356718857107089e-06	-1.015731801978171e-05	6.651165999216816	-4.035901579916807	41.64369985302856
0.67	-0.0001636547124515547	6.470324866677339e-05	-1.068985261698457e-05	0	0	0	-91.11743914831823	699.0841741635055	34.12784972709022	0	0	0	2.112236374768323e-06	3.545748101532132e-06	-1.087539617623627e-05	6.585788205693834	-3.962580256224179	41.51364936418958
0.68	-0.0002178445234392005	8.098905714349895e-05	-1.33951550260275e-05	0	0	0	-81.37528134368362	675.2498548076853	33.60088000897318	0	0	0	2.616015388570327e-06	4.625747063944173e-06	-1.457619635593658e-05	6.48116559283019	-3.86597407817245	41.10672683524015
0.6899999999999999	-0.0004444044174614137	0.0001571018270872159	-2.376379226999826e-05	0	0	0	-69.84695490509395	651.0595765574498	33.06989933493068	0	0	0	4.812173098876644e-06	9.162902034395923e-06	-2.941640534484297e-05	6.334679072390426	-3.810605435480653	40.67322627711033
0.7	-0.001333699207102614	0.0004528272091471408	-5.617365673752989e-05	0	0	0	-61.39038358672503	628.2700694566528	32.1175426847988	0	0	0	1.261595448215314e-05	2.64899421780042e-05	-8.599316420087662e-05	6.154807499607594	-3.673263523936471	40.16646509848776
0.71	-0.00545627371467764	0.001795857008112411	-0.0001465313750044597	0	0	0	-51.99946447335385	608.0278349251704	31.1636408658414	0	0	0	4.315762057826332e-05	0.000103560530762273	-0.0003378144958029755	5.936463816253603	-3.529305548072257	39.81644106472444
0.72	-0.02709717887241386	0.008694290179032659	-0.0002713489552606439	0	0	0	-45.17433339288336	589.2313382452013	29.40369780668657	0	0	0	0.000173118632929944	0.0004899346238108194	-0.001589866987552307	5.663448633193461	-3.233815626793245	39.46743590764773
0.73	-0.1427141042383199	0.04480764629680174	0.0008307980151518552	0	0	0	-38.02636524391474	572.0803932091496	27.74737176360903	0	0	0	0.0007286745674033318	0.002466150862449041	-0.007835464819907144	5.3130463977749	-2.914099025565023	39.25113631833696
0.74	-0.6884201973419597	0.2122265244918193	0.01303374855962763	0	0	0	-32.46219625723253	558.0788384512636	26.07681687377122	0	0	0	0.002872026276486392	0.01146187275621153	-0.03493490689992637	4.921070474593137	-2.633547155496034	39.16488437751483
0.75	-2.670567473708408	0.8120161924750344	0.07708681559157571	0	0	0	-26.15269219188135	548.3996106729094	25.11793696673128	0	0	0	0.009588261536618646	0.0432804262874799	-0.1237286595717374	4.506995791448848	-2.520092396366495	39.39326779980949
0.76	-7.621201311064255	2.302217943879298	0.2779406332251882	0	0	0	-21.3532062913755	542.6430639510691	24.28960785911437	0	0	0	0.02501095905038773	0.1212443863946003	-0.3184545345477361	4.091225698431058	-2.468353338452267	39.9023554525258
0.77	-15.44481482934024	4.680473624210201	0.6703929972504957	0	0	0	-16.48288906752712	540.3652881792392	23.95911243167174	0	0	0	0.04838249830099903	0.2420458854420817	-0.5751731502551597	3.664769828270051	-2.540896644388924	40.76462110963399
0.78	-22.09533695506928	6.771040865466301	1.102972260906491	0	0	0	-12.64814404766997	540.9972678770309	23.55579048365826	0	0	0	0.06844525472135564	0.3416499805904721	-0.7261300523149847	3.233070784961479	-2.648891672848335	41.88685696595251
0.79	-22.94212600486338	7.133406389447395	1.247082125176143	0	0	0	-8.374494298127274	543.9061821387103	23.2605548911508	0	0	0	0.07344855997970803	0.351793290972609	-0.6610086169349637	2.796026377609742	-2.793989240694873	43.23488476819979
0.8	-16.89479793539115	5.312724367224994	0.9138301482611353	0	0	0	-4.097241868112548	548.9799809317509	22.84229461843627	0	0	0	0.05876580780997327	0.2601521718704166	-0.4260007020013888	2.37502031846065	-2.9405100587861	44.72571668359535
0.8100000000000001	-7.59497022931534	2.398779155905482	0.3719019072206053	0	0	0	1.4558465710711	558.0324444869846	23.11374034788183	0	0	0	0.02925609584246372	0.1187011555273373	-0.1682034479171605	1.992160976337204	-3.12739529309452	46.48939292448397
0.82	-1.41032488320885	0.4460955009541048	0.06336351635486893	0	0	0	7.917194730500724	571.0041528418499	23.07175866375252	0	0	0	0.005506406428402047	0.02132492718671128	-0.02758902896305696	1.692456017202616	-3.31151157434322	48.53307673842387
0.83	-0.03256712876534083	0.01034055075670649	0.00127129452846137	0	0	0	15.43271074991839	586.7388672712578	23.15427410155459	0	0	0	-0.0002238623532280105	-0.0006611781244851287	-0.0003724861630095726	1.481772166556927	-3.555517259577924	50.86230395320781
0.84	-0.03699910985196509	0.01176508213442187	0.001622774865024499	0	0	0	23.48755033355807	604.9088448217727	23.73682785543008	0	0	0	-0.000298875021158949	-0.0009289862882629222	-0.0001026897446604132	1.37667451000378	-3.858587998642408	53.47683548084409
0.85	-0.04418678579150793	0.01409309219368807	0.001839516975229527	0	0	0	32.08664323053818	624.920744092994	24.92089087607772	0	0	0	-0.000392393462257923	-0.001222357178781661	-0.0002109594898253562	1.391473842301759	-4.253228281043243	56.40168986992164
0.86	-0.3320640906754979	0.1063164673094873	0.007966863811415982	0	0	0	40.3482656436874	645.4003184449064	26.36651100689463	0	0	0	-0.0019696924211078	-0.005701655315074515	-0.007271085939943857	1.548427960637507	-4.672887825439141	59.56095999442926
0.87	-4.597207576846892	1.479496053795784	0.06761091499750681	0	0	0	51.73163141424169	674.7290366475955	28.22370353313373	0	0	0	-0.01741885351274281	-0.04971930594953789	-0.1076288221386084	1.893496272805157	-5.09937092731075	64.67063892941511
0.88	-25.95529072074323	8.532259574432864	0.1884574041428244	0	0	0	62.14708509202204	709.3112918799759	29.99275438971479	0	0	0	-0.06025765400982192	-0.1728091133865771	-0.5678629723350004	2.434854864101911	-5.382964850375739	71.99825339526181
0.89	-48.34521697634365	16.67980187921342	-0.03336549401403462	0	0	0	69.24971672380353	740.4425776461489	31.41325820040976	0	0	0	-0.07142744614299774	-0.2129889094920506	-0.9845289337894113	3.137694649109956	-5.449254796512789	80.6951182045667
0.9	-48.10374622219188	17.59408262548286	-0.5169076670457434	0	0	0	72.59217339526695	772.7743750800107	32.31901143831393	0	0	0	-0.04178340831971341	-0.1467064151671251	-0.9366060860500857	3.998413777375944	-5.271737216178117	91.01447158997937
0.91	-39.69410129285957	15.34383454120571	-1.022814778447263	0	0	0	73.63840436148293	799.9385803416026	33.37202300386907	0	0	0	-0.005984461561319918	-0.07081348576500396	-0.7630269902204655	4.883488254669509	-5.015243168010512	100.9120855142508
0.92	-29.09400604779836	11.92633496980783	-1.406433405603341	0	0	0	78.49443817441069	823.1876006767184	34.41973161956394	0	0	0	0.02274742293422245	-0.01387968210930643	-0.563886951930023	5.631276415786905	-4.761875254364209	109.2471042819625
0.9299999999999999	-20.55460076433969	8.971058899907757	-1.578236087729096	0	0	0	86.84361511997014	844.7018692159645	35.17890615323932	0	0	0	0.03774647147053757	0.013510557902422	-0.4061474227555708	6.153114146686826	-4.471862888934404	115.8877729404184
0.9399999999999999	-15.65413985019552	7.290263297493524	-1.637165415091314	0	0	0	98.71621197579056	863.2062432049206	35.92767903366381	0	0	0	0.04362955318981105	0.02210199897720923	-0.3149442357720746	6.492457796483848	-4.191665122744062	120.7336600738906
0.95	-13.28700876649347	6.632197073802681	-1.696780626951079	0	0	0	114.2783524838458	880.7876765836568	36.65378545309819	0	0	0	0.04707748448951245	0.02473817562129329	-0.2697322170447361	6.588180626653575	-3.958212003545837	124.053482645263
0.96	-12.62462348018276	6.807485580326693	-1.858610638030559	0	0	0	131.9626336602699	893.192900261056	36.71167011950777	0	0	0	0.05254858846250147	0.02727268409845622	-0.2554846845261359	6.320087000506732	-3.628067261934282	125.6774427331332
0.97	-13.66613892175613	8.026501492060291	-2.146348968303231	0	0	0	149.6312646093745	896.7813622681849	36.38678227497532	0	0	0	0.06167688259836997	0.03202901840984253	-0.2717502665733358	5.633147980430464	-3.210009450577214	125.3702276038581
0.98	-17.31988955033258	11.15508446768429	-2.418117034938874	0	0	0	166.4972343528331	890.0698362656387	35.52502864844402	0	0	0	0.07227923134000822	0.04033866166685571	-0.3312194728537896	4.471859661220557	-2.722884230664941	122.9819642175498
0.99	-25.23048867000105	18.00278217940553	-2.111672848208999	0	0	0	181.7791165161863	870.8438456473352	33.55725217856627	0	0	0	0.07266001553167123	0.05076487523990045	-0.4461000370307878	2.759836832724347	-2.103227352402662	118.170034946056
1	-43.09238284911981	35.01894247563532	-0.4983499135964309	0	0	0	193.6947429221633	835.5803241522406	30.11264703099751	0	0	0	0.04950245305740636	0.06264231113915945	-0.6588682798857778	0.5901962415865265	-1.261598474703841	110.2870759776592
