# Supplementary material for: Transtibial limb loss does not increase metabolic cost in three-dimensional computer simulations of human walking
Source: PeerJ. 2021 Aug 4;9:e11960. doi: 10.7717/peerj.11960 (PMC8349165; doi:10.7717/peerj.11960)
Supplement: Supplemental Information 1 — Each subject’s simulation output and Matlab code for generating plots presenting the data. [file peerj-09-11960-s001.zip › TTA3D_solns_rev/Pre/GRF/soln_walk_N50_wm100_S17_GRF.sto]

DataType=double
version=3
OpenSimVersion=4.2
endheader
time	ground_force_r_vx	ground_force_r_vy	ground_force_r_vz	ground_force_r_px	ground_force_r_py	ground_force_r_pz	ground_force_l_vx	ground_force_l_vy	ground_force_l_vz	ground_force_l_px	ground_force_l_py	ground_force_l_pz	ground_torque_r_x	ground_torque_r_y	ground_torque_r_z	ground_torque_l_x	ground_torque_l_y	ground_torque_l_z
0	-46.44843294471439	36.0567952845716	0.4787415392694381	0	0	0	179.4173425681313	838.7107368648092	30.69929085547001	0	0	0	0.03127131782927327	0.05612215495234633	-0.7347711194071896	3.871744073681658	-2.436965822721058	112.0111621894388
0.01	-95.42021893294081	94.37780690676885	8.034094137453174	0	0	0	189.4294450540937	780.5287128813077	26.01261318770069	0	0	0	-0.08937029839814528	0.07893519194060399	-1.182967477323422	1.297040583927481	-1.466501594957161	100.3052994296491
0.02	-64.08302389854175	196.3482933063004	31.55660009114663	0	0	0	194.7125093459123	703.8549784679192	20.08294058689269	0	0	0	-0.4998509238188947	0.4800884761864981	0.4240428378832948	-1.120875501242026	-0.4808478492857899	85.04786253500022
0.03	-86.32002411472463	329.6804725947338	26.59972033565866	0	0	0	193.1371830097574	611.0913512209411	13.25454069894354	0	0	0	-0.7994303304486491	1.064009853859964	1.843870821460733	-3.112085846098916	0.3624377365820882	66.72985533385115
0.04	-114.8972994767261	464.3867696808536	12.64383761860184	0	0	0	178.7261006373949	508.9140604648866	5.951788975625641	0	0	0	-1.144260006994322	1.855002948634229	4.134019705686057	-4.511857288425041	1.068621911369742	46.86240871184229
0.05	-128.7258756541679	536.090031211911	3.523655458575849	0	0	0	156.1711672988745	410.7382238046686	1.041000179896062	0	0	0	-1.526413293887527	2.62539943890019	6.342832489624511	-4.441029012347522	1.47482757568851	29.86454486685746
0.06	-143.9108378526688	591.2669638095185	-2.30021579988685	0	0	0	135.4517522241972	330.610343894376	-5.06138504029949	0	0	0	-2.075616461455136	3.235577728699399	8.905190841659188	-3.648490068528931	1.831053772782198	21.88724608144429
0.07000000000000001	-147.8191542363008	648.0047095491356	-8.311434447889805	0	0	0	117.8224280258405	252.8411823382253	-8.785485102321221	0	0	0	-3.090246832221352	3.559011972418249	12.99822649400064	-2.660974837668574	1.839861948659341	17.24857025506222
0.08	-159.2417827354224	696.2692342869436	-16.27973702799963	0	0	0	88.27421598774187	173.2230444680185	-9.458694932874026	0	0	0	-4.364716251939833	3.821468526814252	17.94604437305548	-1.669983611407527	1.512998384105191	12.11900391674073
0.09	-160.6029211356868	724.4098850539337	-23.30834328392937	0	0	0	39.00137144301242	86.96638277573314	-10.9481581337112	0	0	0	-5.192856737306425	4.29165205020722	22.16648156902158	-0.5295035988784432	0.9684931227575805	5.806205983630032
0.1	-160.3328481596863	741.3432489122551	-28.14113712958884	0	0	0	0.1562309076303726	-0.4950211134030639	0.4528604847229521	0	0	0	-5.691676321589477	4.504671893119889	25.30691046460986	-0.01755193621471044	-0.01683464792136816	-0.01235650101689515
0.11	-153.631098926213	760.0349006706116	-32.40653357990622	0	0	0	-0.0002634139067084742	0.0002580439339286481	-0.000221502874081129	0	0	0	-6.151036843717377	4.78181468406608	28.23358436440578	1.706528571247519e-05	1.480713375450558e-05	-3.044397024899604e-06
0.12	-146.8649883302426	772.9823800832362	-34.89920409025326	0	0	0	5.439199156671672e-08	-3.601539865360443e-08	2.928439938988984e-08	0	0	0	-6.548467807258228	5.003541459799326	30.45573484843092	-2.501859153414722e-09	-2.328631504658998e-09	1.783014543710827e-09
0.13	-136.115073700044	771.9901873022685	-35.63560919107448	0	0	0	4.962987644219846e-08	-2.851413183217315e-08	1.763694113654377e-08	0	0	0	-6.811347119442161	5.103476613194314	31.79665779792195	-1.757742020195979e-09	-1.730679594572054e-09	2.148200909931526e-09
0.14	-126.549560074538	762.2911219886769	-35.27015700223687	0	0	0	-1.350359206306344e-07	6.96988207113161e-08	-1.958626400158486e-08	0	0	0	-6.981889748820635	5.014632651905472	32.40285678556668	2.97271428242187e-09	3.83973780455661e-09	-6.843148619740956e-09
0.15	-114.3467552633967	748.1985523700097	-34.6543092440547	0	0	0	-8.174084718477107e-05	3.760050068058595e-05	2.648165948770597e-07	0	0	0	-7.098782483676035	4.87016275598708	32.61254028396484	-7.523190793568677e-07	-1.60054754587488e-06	-4.983819301981609e-06
0.16	-103.0792378950941	728.6239574339576	-34.09826373439699	0	0	0	-0.001247582617800779	0.0005263344439413834	9.498780143616364e-05	0	0	0	-7.137663507870495	4.641661122709684	32.36737078326914	-1.764123388442071e-05	-2.742262012419371e-05	-7.975178171978675e-05
0.17	-90.58265599329448	705.3851327407858	-33.61036237233301	0	0	0	-0.001125368862828128	0.000443559856952264	0.0001012932000676754	0	0	0	-7.114103489759901	4.419154486912866	31.87715178235642	-1.644995635994141e-05	-2.491959280171243e-05	-7.363721671172898e-05
0.18	-79.67374270673955	682.1789824372348	-33.06668277418912	0	0	0	-0.001261599233236314	0.0004714516220079708	9.918231716491896e-05	0	0	0	-7.054015437121834	4.228533847852664	31.27661933035769	-1.664261467028785e-05	-2.707503618364939e-05	-8.299622945145354e-05
0.19	-68.28689144778541	659.1106985040014	-32.43066636718733	0	0	0	-0.001900557050424895	0.000681332368427927	0.0001141932973781938	0	0	0	-6.947080108282249	4.075173421909158	30.64804710512743	-2.1440012747239e-05	-3.904632183693801e-05	-0.0001238645041900743
0.2	-58.63805833055454	636.0855594349983	-31.53926454414091	0	0	0	-0.003722104499331707	0.001290011706189447	0.0001493331886276903	0	0	0	-6.774183174556532	3.873687462945878	29.94176701427457	-3.477531192561699e-05	-7.286583526419529e-05	-0.0002373202771620048
0.21	-49.15613782417079	613.8384851376192	-30.42209203404232	0	0	0	-0.009041726238161126	0.003049699240331428	0.0001867025926193211	0	0	0	-6.531761096939936	3.634806839883112	29.25743323725328	-6.834303039650299e-05	-0.000168494882774187	-0.0005574741047969505
0.22	-40.99844713106894	594.1426156053138	-28.72679234613814	0	0	0	-0.02554865096610522	0.008422975199728778	0.0001097435964254214	0	0	0	-6.245204237372497	3.331165211369146	28.64875982361793	-0.000156516112094287	-0.00045511605230694	-0.001506782291279204
0.23	-32.78584793750534	578.1687081341482	-27.10610782090111	0	0	0	-0.07797639873913408	0.02521044566898976	-0.0006198514411516943	0	0	0	-5.925201308549655	3.054577503665352	28.2343393357059	-0.0003978175835324184	-0.001337496654785855	-0.004353177861336183
0.24	-25.56890927521949	566.0800472482348	-25.2862185027801	0	0	0	-0.2336832619822276	0.07425130557046294	-0.004047253869745051	0	0	0	-5.601683256406102	2.811602691745807	28.02830147367018	-0.001022060598124381	-0.003882997448705113	-0.01222484716092023
0.25	-18.37661103978512	556.912414340012	-24.29766793089449	0	0	0	-0.6241853374053841	0.1954002120307592	-0.01600955504668009	0	0	0	-5.262835242494095	2.719324407969946	28.04905334365734	-0.002378209025616253	-0.01007876460650348	-0.03028996562746504
0.26	-12.11882154375648	549.4583168189133	-23.88833673213742	0	0	0	-1.380393537871954	0.4271478929259184	-0.04585441158854768	0	0	0	-4.896384098644304	2.763753660139923	28.2070796535484	-0.00468296980520887	-0.02173622447491042	-0.06150116787867716
0.27	-6.032590502649364	543.88833306422	-23.54098473029479	0	0	0	-2.430885133704621	0.7467421190922973	-0.09831101147865677	0	0	0	-4.511683236175273	2.872016611566451	28.5026469983438	-0.007523284092602263	-0.03744419822423502	-0.09838479822261507
0.28	-0.3026515172577549	541.2295185721383	-23.2380271460217	0	0	0	-3.385287493175652	1.036696421609003	-0.1568715913508043	0	0	0	-4.119658850741179	3.004791165475369	28.97668077155705	-0.01000422080972601	-0.05130711528440668	-0.1231657144203675
0.29	5.565870281147114	541.7453777382216	-22.97103530198703	0	0	0	-3.742954451368451	1.146591429129743	-0.1889226938456497	0	0	0	-3.721640948849939	3.156024210899913	29.66232788333259	-0.01108881159300342	-0.05617182168406185	-0.1212088424460984
0.3	11.37787304375501	545.1264076077275	-22.53567757088436	0	0	0	-3.045589372672054	0.9343615846419969	-0.1636895253627315	0	0	0	-3.325160428783632	3.285172366515202	30.4971533673902	-0.009229435883768141	-0.04534577430584687	-0.08711091168326054
0.31	17.33305684567651	551.974881599912	-22.74753798043319	0	0	0	-1.530040712550723	0.470044547022638	-0.08777831855521835	0	0	0	-2.938419457356593	3.430502864385459	31.50401145602683	-0.004693867420904584	-0.02246817921931086	-0.03849786001199964
0.32	22.32906937260198	560.8789117696741	-22.72581131143335	0	0	0	-0.3263345746785172	0.1004806810625757	-0.02029138739466134	0	0	0	-2.590442697581252	3.593362067405407	32.62136294384347	-0.00095350434493451	-0.004556039877359828	-0.007228511047997052
0.33	28.72158354836765	573.3741931827487	-22.99029167438338	0	0	0	-0.004880555855377797	0.001508065130271025	-0.0002694049165111551	0	0	0	-2.325755098033272	3.813566557302061	34.53145134950423	4.824718982595565e-05	0.0001455059636630195	-6.120558347072002e-05
0.34	34.32743481347693	592.6186649202859	-23.80859103586072	0	0	0	-0.006871371430171616	0.002131063213153126	-0.0003857482560730809	0	0	0	-2.180186732272013	4.023525301014907	37.79727410788768	6.509501215010143e-05	0.0002059006379608313	-2.682315461858696e-05
0.35	38.82497122491356	613.7878834922635	-24.80978706769876	0	0	0	-0.01479100792800766	0.004618575511025027	-0.000634414840888439	0	0	0	-2.134685798912473	4.219499810220983	41.79094053172755	0.0001273123803358955	0.0003908479113148953	-0.0001821530915197993
0.36	45.29223879403066	634.9831530763241	-26.40720020444589	0	0	0	-0.2630841723865732	0.08273730327297664	-0.006592433126756408	0	0	0	-2.207507348291303	4.472297830656441	46.33233521041598	0.001416282161040952	0.004032153574696196	-0.006494412119669747
0.37	52.88500878380011	661.9030197735043	-28.20439660729435	0	0	0	-4.478206340736817	1.421694290621782	-0.07151340729024107	0	0	0	-2.479616372403341	4.757907623172633	52.3117569801034	0.01510023318159357	0.04250373960484154	-0.1075574300908854
0.38	59.5673484302115	693.4423148323627	-29.84386203279481	0	0	0	-25.72586820393317	8.379214420742306	-0.2301914958493066	0	0	0	-2.987863242789097	4.988623501543407	59.96641290380131	0.05272721598270497	0.1477687144426361	-0.5685394787220275
0.39	65.09996350734252	727.0221070752407	-31.42346038145096	0	0	0	-45.88801184410057	15.75609541910481	-0.1285988035671859	0	0	0	-3.744417719223402	5.136245729236451	69.31492390376121	0.06260743781679454	0.1776479510978879	-0.9413642209057762
0.4	67.86135227986492	763.5810271866976	-32.6496761496128	0	0	0	-43.35841148427085	15.84378104096604	0.2078451690873946	0	0	0	-4.766169620711358	5.118020351848544	80.6001337027966	0.03804349621804726	0.1189432265685823	-0.8525271758404797
0.41	68.06684369950685	795.2410750647066	-33.59993567994214	0	0	0	-34.55861333031009	13.36259818075826	0.5582203549910484	0	0	0	-5.940360052493464	4.971246991899657	92.26503695355785	0.00963905031731869	0.05619555943749151	-0.6733622798238657
0.42	70.3239062178167	820.6383867752115	-34.76507349801455	0	0	0	-25.79173912560901	10.55119390274682	0.8552614819123027	0	0	0	-7.076174287461302	4.831429709503446	102.9392936281758	-0.01281682608998746	0.01172473801285966	-0.5070767277220636
0.43	76.55304087336869	846.3229740710216	-35.7238241525625	0	0	0	-19.04503120288277	8.266736507740323	1.048210602872362	0	0	0	-8.003491448285239	4.680108305943621	112.1457025283144	-0.02590236160136853	-0.01049653416295101	-0.3801748425794035
0.44	86.98995315067124	868.8021936913282	-36.37517729305022	0	0	0	-14.99879797656016	6.919926091933571	1.144476445470312	0	0	0	-8.587269541498744	4.50730632007255	119.2172143196741	-0.03174202122451827	-0.01817868218748399	-0.3030815516538471
0.45	100.7829796074936	887.1286762533792	-37.10133456927844	0	0	0	-13.16973633497188	6.470920685648944	1.216989316919624	0	0	0	-8.83804285468984	4.376663254551564	124.0707252727084	-0.0351188718615347	-0.02091149666414591	-0.267184744697611
0.46	117.4373021108601	900.8560820352924	-37.40852648806275	0	0	0	-12.8739261466717	6.781086306219573	1.338446162041069	0	0	0	-8.682391289499005	4.215548491514325	126.8094521134632	-0.03934021280930576	-0.02327059620458991	-0.2593514618455004
0.47	135.0044375190039	905.5289499487085	-36.91198393005575	0	0	0	-13.91141118240004	7.937048347123778	1.505595731020966	0	0	0	-8.023237625778908	3.926701437043461	127.2223525102795	-0.04498764492748671	-0.02656323374959786	-0.2748962909452556
0.48	151.8413920754782	898.6935502959182	-35.78279709075053	0	0	0	-17.33908676347778	10.78744402181839	1.586193787366184	0	0	0	-6.862229279893274	3.534339084186514	125.1753071028017	-0.04992535388756159	-0.03161234881599397	-0.3305861555352517
0.49	167.4500472832654	878.749236150923	-33.83741819539303	0	0	0	-25.4266457822584	17.35920645451739	1.095754041681087	0	0	0	-5.144194711475582	3.017346996895313	120.483737565493	-0.04448338642476008	-0.03689864267148777	-0.4537136415992315
0.5	180.92601937291	840.7458999286519	-30.73285827991161	0	0	0	-45.37675336327445	35.14930580912895	-0.6789979399759611	0	0	0	-2.889912251395844	2.274776365128401	112.4776011093203	-0.01549176728241709	-0.03840727655668667	-0.7151092120438255
0.51	191.1677163051422	782.9756106331216	-25.98993210987571	0	0	0	-94.07291436802228	92.46660538884571	-8.247026304016664	0	0	0	-0.3898161130279618	1.297768156536595	100.8300779846905	0.1289132695021207	-0.02983313183785887	-1.16527199633144
0.52	196.5474323401832	706.760989344089	-19.99211223049808	0	0	0	-66.56199991465496	194.682833509267	-31.20670516099335	0	0	0	1.917667108605611	0.3005942938864924	85.6150672790564	0.565684224821814	-0.3913779986374515	0.3698462921550376
0.53	195.0602413210925	614.2990557479029	-13.26740000189862	0	0	0	-85.98253304171365	328.9983745226677	-26.37565026411065	0	0	0	3.761151793485403	-0.5268681056187666	67.28410782644598	1.009763295204672	-0.9065977817054006	1.864219041641071
0.54	180.7907557954542	511.8650080535121	-6.028706459753797	0	0	0	-117.6361201361669	464.0828195061809	-13.57255282354603	0	0	0	4.994683577389774	-1.209674227646338	47.29140594587164	1.553862303991524	-1.609204936238056	4.074142446465784
0.55	158.2348609318646	413.0996052977669	-1.049865684198664	0	0	0	-128.709854251956	536.9137852497722	-2.979274530763935	0	0	0	4.767050373238819	-1.593294796998499	30.12856077366092	1.921343970401515	-2.464460972869343	6.295612525540514
0.5600000000000001	137.3985871803348	331.9253502776878	5.229698617386635	0	0	0	-146.016556104561	592.1515405564004	2.116024134025095	0	0	0	3.87574496677188	-1.951628006399056	21.95801271086642	2.477807102213347	-3.063635597742158	8.718632733591756
0.5700000000000001	119.7706992060058	253.7441160303628	8.765416694471829	0	0	0	-147.6815059308185	650.3209740049549	8.417329644821278	0	0	0	2.842055220430866	-1.940223815553279	17.31519225780574	3.528671874800208	-3.399283982277049	12.79914773558721
0.58	89.83354818863991	172.7371372634136	9.456080931134043	0	0	0	-160.5222520524817	699.1592389283533	16.10045436078596	0	0	0	1.782644086588305	-1.59101651726513	12.12362079683485	4.854367006022379	-3.678679435942622	17.65604296344192
0.59	39.56128122135804	84.71371704050632	11.14396553152819	0	0	0	-160.4910301309706	726.3056082719971	23.53461595665404	0	0	0	0.5531373932365905	-1.009954207127467	5.713025814677896	5.733833965474946	-4.246713502134928	21.86546986348126
0.6	0.4359078137377819	-1.272647697315008	-1.173620160692699	0	0	0	-161.7895966871239	742.5409556340626	28.10991980451735	0	0	0	0.04475321910761847	0.04294190494874938	-0.02995152581169007	6.288118564503781	-4.47924038527746	24.99098437323662
0.61	-0.0002553494670345941	0.0002525812394348734	0.0002286743669460838	0	0	0	-154.0696682448155	760.3229494855076	32.53619554662099	0	0	0	-1.717789415220393e-05	-1.479048146028265e-05	-2.844953772309925e-06	6.778064513102986	-4.793525653575998	27.97113765191754
0.62	3.956972550618086e-08	-2.642678827859674e-08	-2.23424043471516e-08	0	0	0	-148.3025663663313	772.7340928350736	34.8752321592418	0	0	0	1.874938821392775e-09	1.711706648795054e-09	1.296006680870614e-09	7.18669385872714	-4.97649644760244	30.18881576883364
0.63	4.048637724606258e-08	-2.339604765817703e-08	-1.441088969710226e-08	0	0	0	-136.4986434160987	771.8139150974888	35.75067237765114	0	0	0	1.431425208174702e-09	1.393935745542945e-09	1.758436444644772e-09	7.443446953795413	-5.067550452897647	31.60536863065674
0.64	-2.128972483382333e-07	1.101727198580558e-07	2.988390033738167e-08	0	0	0	-127.6783524493962	762.5183048673906	35.21691166394593	0	0	0	-4.69472877950861e-09	-6.149959828660557e-09	-1.08095062454234e-08	7.604229625426281	-4.922271282562411	32.27433266911129
0.65	-0.0003879388762234216	0.0001781396206566335	-5.405226863855195e-08	0	0	0	-114.7343748564672	748.6161841067603	34.72468260831383	0	0	0	3.587151757479672e-06	7.804800065817261e-06	-2.375754743413362e-05	7.697977984038557	-4.769040147114887	32.57004431497928
0.66	-0.001278518808351669	0.0005371144418234292	-8.491564380467612e-05	0	0	0	-104.047728224091	729.3464502058165	34.13307950865178	0	0	0	1.73348664293731e-05	2.829440169769492e-05	-8.203020803597733e-05	7.705831466863082	-4.543284154801591	32.36285834740496
0.67	-0.001173587211535369	0.0004603120791596426	-9.333727681739144e-05	0	0	0	-90.94625325566079	706.2350896284488	33.74075936297992	0	0	0	1.637611656770146e-05	2.614006472072321e-05	-7.699206712121361e-05	7.641297724644788	-4.363108798533239	31.91424891452232
0.68	-0.001370298985109025	0.000509935576323172	-9.524230228442414e-05	0	0	0	-80.44654527316938	682.6780493665807	33.10092079814998	0	0	0	1.731198505670511e-05	2.966136184507541e-05	-9.026700966098285e-05	7.536587100437433	-4.180036734994181	31.29895175335296
0.6899999999999999	-0.002153234790267269	0.0007688847036980118	-0.0001130977799177034	0	0	0	-68.69597680477217	658.8217750411764	32.52273244004141	0	0	0	2.335977910066807e-05	4.477103766337231e-05	-0.0001403688081033621	7.379313570812318	-4.052796173924251	30.65423296027382
0.7	-0.004380884585182642	0.001512880233500291	-0.0001482147795697095	0	0	0	-59.44195628480669	635.4161842175846	31.60843015391456	0	0	0	3.952158285226159e-05	8.709902506590504e-05	-0.0002791183782425442	7.162938020567366	-3.860422567459054	29.92291191935935
0.71	-0.01095192508506979	0.003681169793666459	-0.0001712539127393816	0	0	0	-49.69765991147852	613.2542656947764	30.55933029238783	0	0	0	8.048862943451841e-05	0.0002081009682404814	-0.0006741635771489375	6.883540064967976	-3.649515550534535	29.24858690643385
0.72	-0.03152382613453521	0.01035995975740853	-8.0937910858534e-06	0	0	0	-41.83821355993242	593.7409618411609	28.80864419230758	0	0	0	0.0001893943954976553	0.0005748527571934896	-0.001854677457675578	6.567425157119522	-3.350240804804397	28.6438078539701
0.73	-0.09688257469378872	0.03122906136352124	0.00109208751821934	0	0	0	-33.46889695880155	577.6436502436665	27.24590691986442	0	0	0	0.0004897088829620943	0.001707798040339201	-0.005391836577487544	6.217930920910077	-3.087241805511051	28.23571268332461
0.74	-0.2891662368085749	0.09162384109684801	0.005882851379510242	0	0	0	-26.41859099687993	565.3688587218157	25.44694408553402	0	0	0	0.001263394116212836	0.004954995260363761	-0.01507111713910026	5.868801331514764	-2.848179694217531	28.01620365299788
0.75	-0.760575787010081	0.23746026550365	0.02183431978273928	0	0	0	-18.96658889964999	556.1765440216537	24.44100652281508	0	0	0	0.002910838974649587	0.01270276168041529	-0.03675192378324801	5.510050624388135	-2.766076277226097	28.02873422514727
0.76	-1.644364671155319	0.5076527463763996	0.06005864942851146	0	0	0	-12.71457416822878	548.8718382924029	23.96997055773356	0	0	0	0.00562593132265576	0.02684945998221389	-0.07291032979958843	5.129592132701708	-2.812471603241206	28.17806104406284
0.77	-2.828413079196478	0.867311773225058	0.123869709140215	0	0	0	-6.482097561929181	543.4650087970791	23.63887829614413	0	0	0	0.008906518854068544	0.04530735793966521	-0.1138565457302552	4.734099835037601	-2.931238150295258	28.48240231903169
0.78	-3.873643238635764	1.184909964034421	0.191285040077902	0	0	0	-0.9054300643864585	541.0608291695187	23.33851246774413	0	0	0	0.0118187178946865	0.06125356530295023	-0.1400856060435949	4.336799960673322	-3.070952668330598	28.97948435001375
0.79	-4.255160075626978	1.302693180058056	0.2244206885232549	0	0	0	4.949447897214574	541.9076344476098	23.11567529956589	0	0	0	0.01325158731658876	0.06687090485293237	-0.1368936083348432	3.936164472889644	-3.235369089068886	29.71035486618899
0.8	-3.456190229907514	1.05994572812438	0.1904420354401807	0	0	0	10.7700807503681	545.5897714477557	22.62424640456823	0	0	0	0.01116550093315696	0.05404917472880777	-0.09817980477968491	3.539187107174574	-3.367563835443414	30.58261837630728
0.8100000000000001	-1.717341658704667	0.5273378550861125	0.09913957254875681	0	0	0	16.96874290516537	552.801380628244	22.83251893345788	0	0	0	0.005674133176369474	0.02654852966680554	-0.04292576945995992	3.154231470694925	-3.516695770750509	31.62640933519376
0.82	-0.3499023258560279	0.1076632083828835	0.0215178052275428	0	0	0	22.03273836145828	562.1325625035851	22.79758449730519	0	0	0	0.001107306012506957	0.005138372095511707	-0.007705718486689233	2.813006627485485	-3.681060899506132	32.78732479184504
0.83	-0.006221595591369131	0.001921195382396032	0.000345068770703618	0	0	0	28.45579389240796	575.0039200088374	22.99692823615399	0	0	0	-5.121236475268329e-05	-0.0001519586055400622	-7.859964369033153e-05	2.567188316909746	-3.893304236873468	34.75521040308401
0.84	-0.007949102952023938	0.002463490433010147	0.0004381585323835789	0	0	0	34.07472965868865	594.7266303417363	23.80500559202408	0	0	0	-7.131675904979699e-05	-0.0002259157670196332	-2.8981970255046e-05	2.457857219751414	-4.096359612898553	38.10617655194407
0.85	-0.01799505505615071	0.00561455125568933	0.0007530480859446094	0	0	0	38.68440001629236	616.3342692821859	24.8401650279545	0	0	0	-0.0001465450819397808	-0.000446675124669794	-0.0002392865707858195	2.458694003874343	-4.292905147888352	42.19434420827403
0.86	-0.3344268481091396	0.1050494691909042	0.008471881986735881	0	0	0	45.27249339216139	637.6463753294108	26.38788369084078	0	0	0	-0.001739809887580655	-0.004925396182277875	-0.008250094938480303	2.586133361948503	-4.53380010537849	46.81234669450485
0.87	-5.407751569246586	1.715442857894174	0.08660398778376237	0	0	0	52.91298487249595	664.8929388982569	28.1860334512651	0	0	0	-0.01750718065286178	-0.04907991909116209	-0.1288815485268676	2.93054448191663	-4.808823927107812	52.93603650091488
0.88	-28.49974496420943	9.295545652703572	0.2259603548262345	0	0	0	59.30799743958065	697.4875106242451	29.86544366931618	0	0	0	-0.05507890035933532	-0.1553134478969276	-0.6248829368241208	3.535446736288043	-5.02638098431453	60.86380693118175
0.89	-46.98049459566722	16.18847329382543	0.00164864186736789	0	0	0	64.38225170543909	731.2020069948853	31.42041276094292	0	0	0	-0.05790157349808071	-0.1711113451989359	-0.957827165368473	4.401502917597827	-5.155928448699028	70.38057517842498
0.9	-43.07623547233255	15.80574738638524	-0.4120749861461577	0	0	0	66.91006415326503	766.6636679652759	32.59459068488047	0	0	0	-0.02999705223088477	-0.1076426117141096	-0.8446284452259043	5.539796561086205	-5.125725940272119	81.65760651806254
0.91	-33.87721165658451	13.1658319635375	-0.7943207593616196	0	0	0	66.98006568634828	797.6793179980882	33.59778662673907	0	0	0	-0.001135436755827879	-0.04602181390400156	-0.6597894487336848	6.828029486532764	-4.985770824671121	93.28976109643358
0.92	-24.98723877870446	10.29074039183347	-1.088851770255512	0	0	0	69.24545682414052	822.7525319106102	34.73470928219478	0	0	0	0.02040293014890748	-0.004518271647867145	-0.4917354880912231	8.05779369367	-4.859505027971828	103.8303644588376
0.9299999999999999	-18.3509446154696	8.03114212930412	-1.262591750051631	0	0	0	75.68419568744693	847.9690132353001	35.68577310707342	0	0	0	0.03219078248072213	0.01482674467988025	-0.3670224705006565	9.046669415876073	-4.737161825474307	112.8094872735534
0.9399999999999999	-14.42427020918087	6.71822807699713	-1.34590038040238	0	0	0	86.180834747145	869.895851190018	36.32980791196962	0	0	0	0.03730255968873993	0.02100362386474822	-0.2922469625566779	9.674096690054851	-4.597841221736179	119.6463898489486
0.95	-12.6253341161979	6.268201759711	-1.415282414907652	0	0	0	100.1537384801514	888.145654717061	37.08405915964775	0	0	0	0.04046895586360935	0.02313184803344411	-0.2570549586087881	9.953861897150704	-4.512509814956754	124.3253306644424
0.96	-12.3457187405335	6.569088251999255	-1.547593854612431	0	0	0	116.7944747330737	901.4614733932281	37.38958083152978	0	0	0	0.04496764003015803	0.02540566024355752	-0.2498747362499978	9.801112810743581	-4.379814174994072	126.9074666382787
0.97	-13.48733328276905	7.754586494946551	-1.74075224503632	0	0	0	134.1955071001699	905.5399290941405	36.90696150541535	0	0	0	0.05146368169603804	0.02920859961628643	-0.2680328042179174	9.122625067528768	-4.105107367367577	127.1616403632753
0.98	-17.17072759766262	10.72448277742407	-1.857632806408502	0	0	0	150.7583998123405	897.9925764996806	35.78441454544739	0	0	0	0.05796258352943037	0.03579407621095299	-0.329346865190891	7.927844490620666	-3.712954497299318	124.9390210395539
0.99	-25.70577281082417	17.57327161723359	-1.370548316054896	0	0	0	166.1501875428593	877.3068118213748	33.8452222565209	0	0	0	0.05468557783683488	0.04470964375867229	-0.4610412104820129	6.171062056870809	-3.190444093492537	120.1053179734354
1	-46.44843294600906	36.05679528557615	0.4787415392817973	0	0	0	179.4173425680718	838.7107368636077	30.69929085615912	0	0	0	0.03127131783012534	0.05612215495387415	-0.7347711194251239	3.871744073590578	-2.436965822792031	112.0111621892106
