# Supplementary material for: Transtibial limb loss does not increase metabolic cost in three-dimensional computer simulations of human walking
Source: PeerJ. 2021 Aug 4;9:e11960. doi: 10.7717/peerj.11960 (PMC8349165; doi:10.7717/peerj.11960)
Supplement: Supplemental Information 1 — Each subject’s simulation output and Matlab code for generating plots presenting the data. [file peerj-09-11960-s001.zip › TTA3D_solns_rev/Pre/GRF/soln_walk_N50_wm100_S28_GRF.sto]

DataType=double
version=3
OpenSimVersion=4.2
endheader
time	ground_force_r_vx	ground_force_r_vy	ground_force_r_vz	ground_force_r_px	ground_force_r_py	ground_force_r_pz	ground_force_l_vx	ground_force_l_vy	ground_force_l_vz	ground_force_l_px	ground_force_l_py	ground_force_l_pz	ground_torque_r_x	ground_torque_r_y	ground_torque_r_z	ground_torque_l_x	ground_torque_l_y	ground_torque_l_z
0	-49.94338507756276	37.00474360981153	0.6784502066919154	0	0	0	186.8230597369445	818.1685783577439	31.30910965005441	0	0	0	0.04336107847509971	0.07857044189426961	-0.8108458909972825	4.181882252751374	-2.742345085830614	110.3482857710602
0.01	-110.0416052976499	104.9393011376001	8.145181344702266	0	0	0	194.8692474010428	755.6693137469526	26.73685706215092	0	0	0	-0.01632996226954079	0.155092148006248	-1.4154753877949	1.34112890518221	-1.681349022328502	98.30945007307112
0.02	-75.11060263153232	224.0814322265654	31.48384031706797	0	0	0	194.1981132363115	677.0503204448412	21.41170941261885	0	0	0	-0.3165221092853752	0.617352847792904	0.3975681446292101	-1.298231886665984	-0.6508187853423826	82.82197164481747
0.03	-92.84550794234809	370.9464222256095	26.88896654380882	0	0	0	185.401055844195	586.0504665403605	15.24815176276691	0	0	0	-0.2040211302117772	1.384291321591481	2.04332102548885	-3.248344681560634	0.1581604168016439	64.67032571055306
0.04	-128.3281686491237	514.5200528829599	13.74335554370031	0	0	0	166.5193052520625	486.2303676743255	7.698085026562664	0	0	0	-0.1702976049495003	1.988039689041	4.408262900516278	-4.452031053440817	0.8792506399729398	45.13337228816604
0.05	-139.7742100533049	575.7882317422435	4.068304089685298	0	0	0	141.6868318273298	390.5004022245336	2.193403690023902	0	0	0	-0.4641865423975456	2.365898190410386	6.334220909212181	-4.232899080834151	1.270052341277002	28.51562693077793
0.06	-159.3761443804432	625.4592188379938	-2.143407970264882	0	0	0	118.4372955155265	310.4430166797296	-3.583263161289189	0	0	0	-0.9681056677374987	2.83827130214735	8.396385975273747	-3.434828734688693	1.546734865697727	20.36831878538617
0.07000000000000001	-157.2415615711845	674.8059372779876	-7.447073578077584	0	0	0	100.0685652148839	232.9672739376718	-6.808627649697025	0	0	0	-1.640911678422988	3.061184364688789	11.4187722224183	-2.453611793574107	1.512553595848777	15.6752913255449
0.08	-165.5231848751407	715.0126542432897	-15.45422034827007	0	0	0	76.03837147917166	154.9276846771853	-7.475838018509744	0	0	0	-2.628655288301768	3.493868117799187	15.13117901435896	-1.484902312763494	1.248752619571235	10.77147716299512
0.09	-163.4155232209719	741.8404464837092	-22.69328101489078	0	0	0	37.98866844001811	77.90560106079151	-9.812647715589335	0	0	0	-3.477623103041639	4.31131331750252	18.96147924619228	-0.4422763812389242	0.8918338202824801	5.367763276693776
0.1	-164.0824093338142	759.0307174901199	-27.75494278374692	0	0	0	0.4742360482826137	6.41152872434859	-5.83849696283962	0	0	0	-4.039660974231198	4.611566415585815	21.88456111979028	0.2301552108841065	0.250089893221339	0.293317752112315
0.11	-154.3227703804831	771.2261223700281	-31.35541030799725	0	0	0	-0.000111594670388693	0.0001408847363638082	-0.0001249261445603149	0	0	0	-4.444546912871413	4.694445991117486	24.29114337833906	9.654162828678725e-06	7.426700606690599e-06	-2.4850852899035e-07
0.12	-148.1618607363924	779.3324716961979	-33.77549397576456	0	0	0	2.456539388727558e-09	-1.905628583364092e-09	1.670810512773334e-09	0	0	0	-4.79930416025932	4.803100649548641	26.16632918832286	-1.416211426511787e-10	-1.168481871017591e-10	7.495085109081192e-11
0.13	-135.7150831530182	777.1707046063199	-34.6051634834493	0	0	0	1.232016183272118e-11	-7.719537078334595e-12	5.52715364106078e-12	0	0	0	-5.089022884952459	4.945001655286221	27.46699388573476	-5.337890647477938e-13	-4.647864783764689e-13	5.406817691285399e-13
0.14	-126.2850489110616	766.2653996998226	-34.35907420191769	0	0	0	2.308841776710197e-11	-1.252566093625069e-11	5.303480382583457e-12	0	0	0	-5.312611956952761	4.894322200289709	28.01884000549794	-6.545787699597013e-13	-6.887759755123824e-13	1.222927027241785e-12
0.15	-112.692317600829	750.0838092159282	-33.64013189639612	0	0	0	3.263088948818972e-09	-1.557926233920803e-09	2.015245681175273e-10	0	0	0	-5.498863148569744	4.767784695131828	28.21174080540684	-1.189744517138468e-11	1.80755094758296e-12	2.028156078326132e-10
0.16	-101.7501683492896	729.3940644477198	-33.18501483896007	0	0	0	-3.569142441418512e-05	1.547365981325618e-05	1.365694120649278e-06	0	0	0	-5.61308527227342	4.593135007210113	27.95009474592358	-4.123324612830273e-07	-7.382225995253167e-07	-2.411792654904218e-06
0.17	-88.00839251212159	705.2836453340035	-32.71830375138363	0	0	0	-5.435536789205565e-05	2.185779155682407e-05	4.170215196571069e-06	0	0	0	-5.653821532670811	4.45139870009017	27.43814185905757	-7.617301472816508e-07	-1.173810086544568e-06	-3.776125931485008e-06
0.18	-76.9845253718528	680.8787800182768	-32.24460098631841	0	0	0	-6.305558829512643e-05	2.382640961153468e-05	5.086060881025733e-06	0	0	0	-5.637434135692446	4.298598823979275	26.74170639584974	-8.652919469912337e-07	-1.34704300697834e-06	-4.417236072951513e-06
0.19	-64.57579347547846	656.3944424671333	-31.59120954670303	0	0	0	-0.0001083310257190265	3.897520300424236e-05	7.357977657442495e-06	0	0	0	-5.56540139315153	4.168908645164117	26.02670404780859	-1.314440540636545e-06	-2.232591979946235e-06	-7.526402273363628e-06
0.2	-54.86888860755025	632.6896187738199	-30.77129760128003	0	0	0	-0.0002753401652653473	9.523373137594242e-05	1.326509551968245e-05	0	0	0	-5.424736362613145	3.986675782921507	25.23081829959045	-2.771535963715829e-06	-5.40814571194102e-06	-1.870158319344497e-05
0.21	-44.47917427753208	610.4952325014962	-29.72136829941109	0	0	0	-0.0009696751563299475	0.0003250396468950727	2.616350825768691e-05	0	0	0	-5.216902187518546	3.780730732536908	24.49153386937542	-7.777200638587003e-06	-1.808674704917468e-05	-6.354130396089491e-05
0.22	-36.09675409778896	590.8768229311337	-28.05765531321865	0	0	0	-0.004307242542063645	0.001407039298259745	3.536813507395811e-05	0	0	0	-4.957479233040782	3.492914984278744	23.78505583828303	-2.7205222323169e-05	-7.652000894003217e-05	-0.000268976354580041
0.23	-27.0352095552522	574.3931076026054	-26.49236216635771	0	0	0	-0.02169102940171222	0.006933361331948507	-0.0001405717807734031	0	0	0	-4.653720389786938	3.208030030202124	23.22486827969552	-0.0001098940250100783	-0.0003696731886478952	-0.001275871711247655
0.24	-19.29050890896662	561.9334732188303	-24.85238794514621	0	0	0	-0.107894217850888	0.03381838258323596	-0.001963266660408848	0	0	0	-4.33669716627049	2.960792834507972	22.83437700465707	-0.0004489104233411567	-0.001775433083386156	-0.005912107766812301
0.25	-11.07974820054892	552.9690866243295	-23.8745360289151	0	0	0	-0.4561317781085442	0.1404737871058848	-0.01287402476035237	0	0	0	-4.006152724605627	2.842591444230416	22.68385670454832	-0.00159286961335459	-0.007283373327220981	-0.02303509673585471
0.26	-4.204017420317421	546.1148712981869	-23.37182654225244	0	0	0	-1.431599357341827	0.4344538798290069	-0.05175559404988997	0	0	0	-3.654791718830603	2.828395083897187	22.67690285697937	-0.0043952410712551	-0.02233824090677502	-0.06593604363306808
0.27	2.754742430898578	541.1007578990605	-23.160713772234	0	0	0	-3.051869640599948	0.9171247534182128	-0.1277684863498325	0	0	0	-3.285819365084728	2.910978519020692	22.85582487347275	-0.008779321212960899	-0.04689152304098433	-0.1268777948809031
0.28	8.678578727092063	539.5418250951243	-22.76363954811539	0	0	0	-4.525324910580863	1.355915204410966	-0.2051143456394988	0	0	0	-2.93202888138229	2.999866005299034	23.29674997139741	-0.01303878562756723	-0.0689467962806494	-0.1680919734193536
0.29	14.53531304517563	541.4639422010389	-22.48613481293382	0	0	0	-5.077992290708686	1.526598813526762	-0.2417945510892677	0	0	0	-2.589313986793525	3.126915740145412	24.02972837075327	-0.01517107139528912	-0.07690348287920866	-0.1669081501135947
0.3	19.71573762875267	545.345830143988	-22.22600260969802	0	0	0	-4.178914420683108	1.263231657191633	-0.2110023251312959	0	0	0	-2.238587743764452	3.291296662543968	24.86134263818678	-0.01284357560196558	-0.06265200419883463	-0.1207051839498926
0.31	25.80059491781147	551.6815964025085	-22.56172780328285	0	0	0	-2.136295892956031	0.6490174262241514	-0.1172312925333069	0	0	0	-1.893978277561114	3.468564295470518	25.92288208533854	-0.006566688997372312	-0.03138221743328537	-0.05407446059828751
0.32	30.75145022833121	561.2749423870634	-22.60904044409219	0	0	0	-0.4420678638641221	0.1349530942024852	-0.02656511267240146	0	0	0	-1.606932911162414	3.605967483728461	27.42367508207929	-0.001276942390401976	-0.006117853622100498	-0.009832689469068344
0.33	35.33311078927743	573.848337101915	-22.73712927013695	0	0	0	-0.006807177434657636	0.002089031505543057	-0.0003667795282531999	0	0	0	-1.386408880471008	3.733810094087092	29.53173070177787	5.633695946245212e-05	0.0001688197187296736	-8.493505058094584e-05
0.34	39.82307497437236	590.6224888598078	-23.56205192737344	0	0	0	-0.007479437658190952	0.002306174707354986	-0.0003809236991058747	0	0	0	-1.237119206442135	3.875359181720659	32.4770931855101	7.025938530787384e-05	0.0002246837527764895	-2.561116594250732e-05
0.35	44.42898452552799	610.7754900244265	-24.65356241334835	0	0	0	-0.01887660694170016	0.005867025451213013	-0.000652050723421138	0	0	0	-1.179577869317587	4.022842442694954	36.2907058919856	0.0001469911492083361	0.0004486667861409164	-0.0002984076549420981
0.36	50.06909700009193	631.8302358578267	-26.16494313612087	0	0	0	-0.385997066509235	0.1209612874320673	-0.007352432230380606	0	0	0	-1.239182678074816	4.2093925324182	40.82397093233521	0.001805610055515477	0.005227546054572204	-0.009677930641787163
0.37	56.74070787487233	658.2884025705375	-27.95604768183807	0	0	0	-5.861575974628777	1.858553964380192	-0.05544746666619229	0	0	0	-1.487588149357578	4.440787941015794	46.89654574776335	0.01634232418816299	0.0478105363050798	-0.1401338580913252
0.38	61.13619182295083	693.3685994829046	-29.53037448989269	0	0	0	-29.35899493003416	9.571293327566911	-0.03423306212245561	0	0	0	-2.0043195231796	4.620647344305127	55.10307843864405	0.04738537051659547	0.1450333444823551	-0.6446894938695006
0.39	65.01976269992477	729.5254561770696	-31.07911745120527	0	0	0	-48.5142893530213	16.66913489554215	0.3026078054696114	0	0	0	-2.811132275501965	4.767154241260539	64.71121528400597	0.048529340969442	0.1630001465105449	-0.9891326355861281
0.4	68.87366771026612	765.7693355796306	-32.3353455857863	0	0	0	-45.64826971625558	16.65329795671033	0.6564276822007825	0	0	0	-3.922286283865028	4.839923605395839	75.7064223227386	0.02342120256897256	0.1036598933076078	-0.8938242890546886
0.41	71.19532228146223	798.5695654086292	-33.25964060045128	0	0	0	-36.63710888570962	14.11262461588392	0.9112850708451706	0	0	0	-5.278554127487872	4.830164793970583	87.36890004606107	-0.002614524918273896	0.04252489733315956	-0.7120592065927256
0.42	74.30639796573419	822.4284897106238	-34.23067101873181	0	0	0	-26.68091003608266	10.87394340235458	1.07735439304031	0	0	0	-6.703502691915302	4.79971788409676	98.35302655859562	-0.02108629380690645	0.002089886836362612	-0.5235232872459934
0.43	79.90171923371391	842.95874859816	-35.47232907793435	0	0	0	-18.57738126360229	8.050915967060408	1.142463765959039	0	0	0	-7.991220176562965	4.768092381360304	108.0438106991111	-0.02963674037930587	-0.01481746642638055	-0.3706468986524974
0.44	90.25691809353488	862.2780340691678	-36.45076332410974	0	0	0	-14.18358376322114	6.523841951606234	1.160751927889826	0	0	0	-8.904893977717443	4.68895076313952	115.7511427199721	-0.03270034789695987	-0.01942274234853588	-0.2875020698471766
0.45	103.8537094988205	876.8943246686883	-37.18459521591079	0	0	0	-12.60317612755035	6.13398841820078	1.204239102514738	0	0	0	-9.376883540720414	4.561462646136745	121.1428162233287	-0.03520079305897298	-0.02147705675805416	-0.2573217640882979
0.46	120.8149019064928	888.5011567859324	-37.50594397233566	0	0	0	-12.34077051220693	6.415112025988941	1.294921568869007	0	0	0	-9.413762143223815	4.413669294760727	124.3721999195008	-0.03865873074557685	-0.02356998050407627	-0.2505037729544517
0.47	139.7967494985514	892.8008352209828	-37.22838943389778	0	0	0	-13.11307854131939	7.38918712389617	1.421350405359069	0	0	0	-8.910337970639731	4.184293545098351	125.2891027229686	-0.04332095685504747	-0.02643081181088467	-0.261424917386797
0.48	157.9567766045516	884.8078959460552	-36.39405643076657	0	0	0	-16.56297456997951	10.12505839310943	1.485197035309546	0	0	0	-7.749402411827509	3.843906601868671	123.5684127213032	-0.04845172196353555	-0.03227362579268539	-0.3196948899746314
0.49	174.3061566445062	862.2026781837732	-34.64331882423032	0	0	0	-25.6782922504321	16.96842070422545	0.9984716072717482	0	0	0	-5.885535231963484	3.349136665275657	118.9098451157887	-0.04608070007402049	-0.04252582000139478	-0.4664743408876842
0.5	187.7114401296633	820.2431810227761	-31.38738137829637	0	0	0	-48.85091588873262	36.14629877934377	-0.8340329860376369	0	0	0	-3.398350981798878	2.549285409570631	110.6966339474529	-0.02890888612254832	-0.06139417334558891	-0.7908314994910081
0.51	195.9066553193315	758.2742123637017	-26.79361351235035	0	0	0	-108.7185596015162	103.2129904127803	-8.341161445349639	0	0	0	-0.6102954896972355	1.508293809144774	98.74835584682137	0.05762866898139423	-0.1055546530138269	-1.397713473564398
0.52	195.3019852161589	679.9059539789087	-21.35806191609511	0	0	0	-76.1988719923629	223.0148510703327	-31.33803623639976	0	0	0	1.959131184437584	0.4858941968601457	83.30233442680068	0.3917304942328495	-0.5246508723598791	0.3747742466293231
0.53	186.6271758737407	588.933103612422	-15.24213793466748	0	0	0	-91.22165782565165	368.1230259766222	-26.59862619047455	0	0	0	3.809557663273432	-0.2912499847004342	65.14586983880639	0.5006649985711564	-1.174653522910754	2.051569584364252
0.54	168.027084211917	488.8972871052073	-7.808296385646064	0	0	0	-130.6223841310775	512.2051547510041	-14.59515145914497	0	0	0	4.879375921960685	-0.9760843190358328	45.54612463215628	0.6605099863709838	-1.775217129449611	4.354198574730717
0.55	143.3567962937035	392.7317126877956	-2.264491794943296	0	0	0	-139.0982157712987	575.3784949191758	-3.535206744836397	0	0	0	4.523910435520435	-1.352792174977449	28.81582535542177	0.9196629646973038	-2.274785104770082	6.336450062350217
0.5600000000000001	120.0939778623521	311.6038117950629	3.68165237200706	0	0	0	-161.0732882460308	625.1561617967997	2.024534519742613	0	0	0	3.629902066213942	-1.641773801317677	20.43176092450318	1.416953416030932	-2.772506190625206	8.290723394800096
0.5700000000000001	101.7471169544502	234.2868281618238	6.874248069145589	0	0	0	-156.4693241191804	675.3897704233987	7.570467493518751	0	0	0	2.612381815113435	-1.597636623456623	15.76390042736	2.117378071699801	-3.024557087426277	11.33517726550255
0.58	77.77834753222723	156.2559248645452	7.416776137690976	0	0	0	-166.8737100706666	717.1150165645657	15.47463142094527	0	0	0	1.603955610177835	-1.315093290626011	10.88096663571435	3.148547474279855	-3.473459554718328	15.04487107283432
0.59	39.85116063993841	79.4117421813029	9.625423066233648	0	0	0	-162.8610459564774	742.8946829842047	22.93444268679442	0	0	0	0.5221675217184222	-0.9301285412243823	5.511200433051779	4.02717806974121	-4.296377096575919	18.84477425874692
0.6	1.048425746051061	7.614457639882243	6.81407437885859	0	0	0	-165.0801290429955	759.2854162605017	27.81843653934599	0	0	0	-0.2607536964525597	-0.2980941759171461	0.373211900003754	4.637814982920178	-4.529720297180202	21.72490880878401
0.61	-0.0001447500298585388	0.0001885291559569883	0.0001690588506591787	0	0	0	-154.0783686539351	771.2134973735637	31.37409544389049	0	0	0	-1.290768418318868e-05	-9.864316091781937e-06	-5.133267690644665e-08	5.086107390602881	-4.580470103088351	24.22060326803364
0.62	6.288937283960964e-09	-4.965334816199988e-09	-4.503916558269758e-09	0	0	0	-149.3401420727546	779.7165098840053	33.75347659693465	0	0	0	3.751086516387802e-10	3.042772264889102e-10	1.883241990369246e-10	5.468529248179334	-4.661887549051827	26.16733372594518
0.63	1.894887715337512e-11	-1.193904387589265e-11	-8.817652605857934e-12	0	0	0	-135.8726140496029	777.6290304192688	34.68540517159727	0	0	0	8.372085696547003e-13	7.159292001823421e-13	8.297732437621024e-13	5.757027541171714	-4.834138334515925	27.55084423457195
0.64	3.244354024813829e-11	-1.757945255440038e-11	-7.733889973386592e-12	0	0	0	-127.2546587635809	766.6016115806052	34.44814566215097	0	0	0	9.307309112543134e-13	9.606996681676634e-13	1.720681808238833e-12	5.957945421150511	-4.778068230577009	28.11346053061549
0.65	5.257326994943927e-09	-2.501378565500728e-09	-3.529635545767177e-10	0	0	0	-112.7725026631838	750.3120453265146	33.74657343171507	0	0	0	1.783867702882323e-11	-9.553841241970527e-12	3.277854001136085e-10	6.113908130649595	-4.665981884200933	28.35110500001602
0.66	-4.864399164539655e-05	2.103908345071358e-05	-1.604766492374399e-06	0	0	0	-102.4569848417414	729.7509791834068	33.25065919263938	0	0	0	5.510968724609738e-07	1.023300253447672e-06	-3.28916374989363e-06	6.191553279977589	-4.498406326301803	28.10540622243848
0.67	-6.662713476654861e-05	2.669842859637665e-05	-4.603036522384216e-06	0	0	0	-88.07622587615415	705.6424488556326	32.81286876488485	0	0	0	9.033655241232272e-07	1.456216380435703e-06	-4.629558254282885e-06	6.188867253050352	-4.393601906914475	27.62877071980455
0.68	-7.843344029734428e-05	2.951538377715982e-05	-5.617697365790178e-06	0	0	0	-77.50721495678674	681.2173280807194	32.34274067300755	0	0	0	1.030483635749416e-06	1.693067367857733e-06	-5.492092932654732e-06	6.127188150065369	-4.257824381019602	26.93619842315322
0.6899999999999999	-0.0001373484509586083	4.922883042387099e-05	-8.244343831287351e-06	0	0	0	-64.6727573689186	656.5012289994602	31.69486975504568	0	0	0	1.599735218201702e-06	2.867069588815282e-06	-9.531252814719415e-06	6.008797774356876	-4.156015087489974	26.2323761111287
0.7	-0.0003556376525085577	0.000122634635249229	-1.490950613447875e-05	0	0	0	-55.3673788276915	632.6079087411711	30.85638247694333	0	0	0	3.459304289519359e-06	7.100585461257052e-06	-2.41109998493825e-05	5.824155207661347	-3.984502358463107	25.42390915214629
0.71	-0.001268441440917994	0.0004239701804911805	-2.795805587180112e-05	0	0	0	-44.72240157534157	610.1898188364839	29.81284377011829	0	0	0	9.89452816488745e-06	2.413418314068773e-05	-8.292725518691891e-05	5.575938438556257	-3.800028345860754	24.68010252562868
0.72	-0.005657075353670444	0.001842962785096398	-2.282455259435312e-05	0	0	0	-36.63882297234552	590.4186195519428	28.1630508388617	0	0	0	3.492052485419278e-05	0.0001028274516342851	-0.0003523212697759538	5.279490488727039	-3.520095994603062	23.95385941968745
0.73	-0.02834976922700332	0.009037822927916937	0.0002938260664161638	0	0	0	-27.41817072867638	573.7837058019513	26.58486877862409	0	0	0	0.0001407693612651941	0.0004956175935631631	-0.001662557644227967	4.941573572189538	-3.245855918904608	23.38411313300174
0.74	-0.1391344878062854	0.04349883825406662	0.003107791034271002	0	0	0	-19.93264235135238	561.2351182781093	24.93457468480287	0	0	0	0.0005659190642837991	0.002353078419946965	-0.007599155425494094	4.593406583895573	-3.001096344972695	22.9804937769432
0.75	-0.5744311916496168	0.1764441472908342	0.01886808812583074	0	0	0	-11.66711330210698	552.1512736050433	23.95872539955187	0	0	0	0.001951570570993491	0.009445068610915819	-0.02890943962524695	4.234292859614222	-2.890571709496311	22.82652566234032
0.76	-1.745930044850092	0.5285228506526497	0.07214542485207581	0	0	0	-4.945647596337879	545.2734246475706	23.43044721005507	0	0	0	0.005197801253552402	0.02810767731978016	-0.08012005161405952	3.859388487331886	-2.874232322693476	22.81392618810859
0.77	-3.596744982278034	1.078538513886801	0.1699927796491862	0	0	0	2.120429272390111	540.3510133845358	23.20283046830578	0	0	0	0.01010308048276951	0.05716997699292672	-0.148948471404314	3.472844626756546	-2.959386338644597	22.99840328393343
0.78	-5.206666899356531	1.557568535488149	0.2612519745835296	0	0	0	7.949565248951244	539.0651064035359	22.81683575147511	0	0	0	0.01498699459997296	0.08240472047998848	-0.1925880427605424	3.107060168769088	-3.056966388759916	23.45553010922815
0.79	-5.810147039743652	1.744801701120035	0.2963467164519826	0	0	0	13.82784371864552	541.3374526866512	22.54922883036994	0	0	0	0.01790787994361392	0.09192687674232949	-0.1901154974798516	2.755988556871901	-3.196699353432913	24.21424753440943
0.8	-4.823211084417527	1.456880800133801	0.2512957802958643	0	0	0	19.01362126666001	545.514618272599	22.25776806949192	0	0	0	0.0157211130678441	0.07596951447855105	-0.1386748936271546	2.39885799588439	-3.364994818131831	25.05969940192013
0.8100000000000001	-2.491526894513734	0.7563392897144868	0.1363336360453943	0	0	0	25.28607048526504	552.218399710019	22.57311452193219	0	0	0	0.008291851609692634	0.03863531264063493	-0.06280151489477442	2.053047321088291	-3.540997116451011	26.1394978500917
0.82	-0.5022014955301857	0.1531388014863124	0.02942418605999617	0	0	0	30.37163110114567	562.3806412198435	22.59826636252574	0	0	0	0.001587484719081027	0.007345141792083246	-0.01113634075312012	1.773987461808769	-3.675877976488541	27.68181840179375
0.83	-0.008178574420209446	0.002506646517540052	0.0004323242334143916	0	0	0	35.05829566759491	575.5299699664409	22.72264825627883	0	0	0	-5.916025973559556e-05	-0.0001758644329659735	-0.0001002197149852001	1.569557824276968	-3.804260938798879	29.84696179462573
0.84	-0.008514862173376271	0.002622064107299844	0.0004243726173681315	0	0	0	39.62516200009462	592.7404791840845	23.52549061187597	0	0	0	-7.5520686473031e-05	-0.0002419143642096729	-2.775206605965618e-05	1.448014133942785	-3.943866179144659	32.85695886224597
0.85	-0.02334990641699456	0.007248478459702533	0.0007904693025131403	0	0	0	44.36919611834156	613.1648326438145	24.63038664533781	0	0	0	-0.0001716280573149329	-0.0005201949580451367	-0.0003909451833117312	1.43052626573735	-4.093277774651735	36.74548431178273
0.86	-0.4902894634735377	0.1534221786595168	0.009423060042666773	0	0	0	50.1391274445458	634.4466936907952	26.1361312997115	0	0	0	-0.00220151857122638	-0.006345475883171155	-0.01225442598628341	1.54239524542231	-4.276864816274637	41.35738397705875
0.87	-7.034966483321898	2.228129045480475	0.06587337157289079	0	0	0	56.942611999393	661.5625841609539	27.87872735244942	0	0	0	-0.0186059160185646	-0.0543281422324027	-0.1668885526672264	1.865407883057066	-4.497541562328755	47.57418112276794
0.88	-32.33538529026979	10.55085839582994	0.0100270592866646	0	0	0	61.23689090865513	697.7884670708939	29.51142105754334	0	0	0	-0.04832695121694452	-0.1496071149702154	-0.7045718598980421	2.483809836219187	-4.671818251796969	56.02437699510432
0.89	-49.70232063053006	17.12475612920905	-0.4134247730350832	0	0	0	64.83163512902497	734.2387101085428	31.03335409387291	0	0	0	-0.04348893122122278	-0.154584284746526	-1.007143786666788	3.408100373431935	-4.805248680695466	65.80691303148377
0.9	-45.49915869087826	16.65465584946984	-0.816646322399784	0	0	0	68.44727970752443	769.7251162807277	32.19213472944749	0	0	0	-0.016118786738233	-0.09208831911003824	-0.8883231438889665	4.646026051003754	-4.858964519069659	76.84933397907912
0.91	-35.8385027230208	13.86575959256273	-1.095529880646798	0	0	0	70.52592666222152	801.6359799081653	33.20511388596854	0	0	0	0.01005582531112539	-0.03248937713538159	-0.6962034741098283	6.126744381343131	-4.854842735089765	88.49617406246497
0.92	-25.67395040920349	10.52243511005937	-1.257497040739063	0	0	0	73.49551631804698	824.5203902460167	34.19408072804347	0	0	0	0.02747069029162803	0.004753553119955334	-0.5045109846941151	7.656042300758	-4.834002972250024	99.34262083159649
0.9299999999999999	-17.77844566116883	7.755646046387602	-1.306288650300913	0	0	0	79.27326506803237	844.4159358192552	35.41979520874226	0	0	0	0.03474047427380562	0.01875579732086688	-0.3557019629461676	9.016458220655164	-4.819399822278212	108.8064109058078
0.9399999999999999	-13.43236026294979	6.233225281350893	-1.30833980176213	0	0	0	89.79317945481867	863.3255207195081	36.33808236139771	0	0	0	0.03690111307060256	0.02165631903327405	-0.2732020758311138	9.970264127329994	-4.762603098233444	116.2804391326974
0.95	-11.68374176909868	5.757158090730498	-1.338127449083911	0	0	0	103.6126868083162	877.8716951574918	37.14104889883413	0	0	0	0.03877896463509055	0.02266139569712377	-0.2396496650443632	10.45292516770041	-4.693387783929856	121.4848121607987
0.96	-11.40125922751572	6.001593443829181	-1.433380354250278	0	0	0	120.685902166394	889.2110112969445	37.49998771629907	0	0	0	0.04229959285308847	0.02447064154112298	-0.2330021949468519	10.45345718499011	-4.60522689769723	124.5474384897854
0.97	-12.45533721518603	7.06949486725633	-1.588139935349774	0	0	0	139.5241820823729	892.8267030347536	37.16825509035937	0	0	0	0.04793281625025462	0.02804951043490716	-0.2503991867894704	9.866133313852465	-4.411563585483623	125.3028525150027
0.98	-16.34440083252843	10.00478725197575	-1.697876575938992	0	0	0	157.4248616344511	884.1274586660079	36.33358406084365	0	0	0	0.0549017353567603	0.03569558068643769	-0.3180114765920755	8.6259348950499	-4.089003191971802	123.4490840044534
0.99	-25.97855183641526	17.15878561310792	-1.229998814858994	0	0	0	173.5793827199553	860.8599772050147	34.6223266339521	0	0	0	0.05497996751584077	0.04969612435490226	-0.4745809389375349	6.709122535734643	-3.580870225227021	118.6781191947612
1	-49.94338511535182	37.00474363779441	0.6784502071783401	0	0	0	186.8230597808846	818.1685785900104	31.30910966236068	0	0	0	0.0433610785110762	0.07857044195716507	-0.8108458915398327	4.181882254408142	-2.74234508756421	110.3482858018014
