# Supplementary material for: Transtibial limb loss does not increase metabolic cost in three-dimensional computer simulations of human walking
Source: PeerJ. 2021 Aug 4;9:e11960. doi: 10.7717/peerj.11960 (PMC8349165; doi:10.7717/peerj.11960)
Supplement: Supplemental Information 1 — Each subject’s simulation output and Matlab code for generating plots presenting the data. [file peerj-09-11960-s001.zip › TTA3D_solns_rev/Pre/GRF/soln_walk_N50_wm100_S21_GRF.sto]

DataType=double
version=3
OpenSimVersion=4.2
endheader
time	ground_force_r_vx	ground_force_r_vy	ground_force_r_vz	ground_force_r_px	ground_force_r_py	ground_force_r_pz	ground_force_l_vx	ground_force_l_vy	ground_force_l_vz	ground_force_l_px	ground_force_l_py	ground_force_l_pz	ground_torque_r_x	ground_torque_r_y	ground_torque_r_z	ground_torque_l_x	ground_torque_l_y	ground_torque_l_z
0	-45.10925371838972	35.25156091020026	-0.2151151224031016	0	0	0	182.1864948602174	835.9118016012962	32.24692169804676	0	0	0	0.05888110413166907	0.07697195675185806	-0.7187158082846036	3.556332643240668	-2.443601486608273	110.5930142821396
0.01	-93.26461254215391	91.8730592554974	6.344795291232108	0	0	0	192.1384043979276	775.9976683993636	28.15665475794508	0	0	0	-0.007076510670746002	0.1411742389444173	-1.179008409719641	0.8716956490151873	-1.553065849787308	98.61418689301441
0.02	-68.54056545703726	193.0453966704934	30.90077685796382	0	0	0	195.4889932335685	699.1266445262156	22.90210700238777	0	0	0	-0.3771143428578987	0.5446043249247822	0.2819009374404693	-1.610527418952525	-0.690686789476549	83.21101614866041
0.03	-86.31938630001845	323.4902281601325	27.56983057870243	0	0	0	190.494832807851	608.7689405641108	16.17282832159045	0	0	0	-0.3335435687637626	1.307554794441883	1.641729852416858	-3.542259018497134	0.07793654903383261	65.11270517793565
0.04	-117.8740255044741	463.4961579184788	12.65864640665962	0	0	0	174.1054891575021	510.083403469239	8.671683103366775	0	0	0	-0.2576585176269279	2.308617440426531	3.875442748915221	-4.757452871216037	0.7797198988044117	45.89420789373649
0.05	-130.1926371077589	539.555048272621	4.420374679173035	0	0	0	151.2856416096454	414.7512872424923	3.233812174455349	0	0	0	-0.5176411895453231	3.043606328350766	6.056953336970938	-4.533280965597267	1.286017412655561	29.60534972718019
0.06	-147.5985764985705	598.4199867973641	-2.679937780413331	0	0	0	130.7918386879694	336.9973280735864	-2.97447124068836	0	0	0	-0.9765619701932796	3.72295453010632	8.525953352363972	-3.731867120234835	1.645013440639985	22.14254195556622
0.07000000000000001	-146.9212766858279	649.3890730567365	-6.979491300711703	0	0	0	114.3834885864104	259.0827927113293	-6.081873944774252	0	0	0	-1.748984755431321	3.882203997949715	11.89621520811482	-2.766653699755295	1.632432860555088	17.48418873122807
0.08	-155.4404253937938	690.0279535169966	-15.6860064784493	0	0	0	88.11997035033833	177.9302418240049	-6.976186194444113	0	0	0	-2.851445547956291	4.190434393411265	16.01998859350676	-1.767169554292895	1.359416213317059	12.34446654154215
0.09	-155.4155600425527	719.074299033254	-22.4609457645975	0	0	0	40.43210900097154	87.95050898943886	-10.42380707398094	0	0	0	-3.731019412155957	4.851599565493539	20.30112883820031	-0.5263481632180697	0.9410720838542462	5.897927709288884
0.1	-156.4015502617787	740.5378611481183	-27.94131424419734	0	0	0	0.4236717469522338	-1.242316776217949	1.145607412609139	0	0	0	-4.27984897825127	4.927070610124164	23.77097675591945	-0.04587824455384042	-0.0418528112353941	-0.0284253280171583
0.11	-149.2260939339707	761.5032237916323	-31.63567274002415	0	0	0	-6.97159541864021e-05	6.755248548994701e-05	-5.997545789831568e-05	0	0	0	-4.75665102429683	4.81480260145366	27.00003224575959	4.621784724037211e-06	3.965059215224331e-06	-9.064128824397691e-07
0.12	-144.5439479724879	776.4908437567266	-34.36877772316072	0	0	0	2.835910304625722e-10	-1.884705928257131e-10	1.599906850789426e-10	0	0	0	-5.185533390519139	4.835135876161059	29.58075478212435	-1.364350496157105e-11	-1.24124152476725e-11	9.561808990883181e-12
0.13	-133.9272525232533	773.692596528638	-34.92577795759337	0	0	0	3.561565081368831e-10	-2.107892735573959e-10	1.442339230952813e-10	0	0	0	-5.469142381699337	4.883931339707795	31.0174802546785	-1.404469259027053e-11	-1.299446111614074e-11	1.568989876515124e-11
0.14	-125.0599151286675	760.2740018365688	-34.79773722000004	0	0	0	5.050826745044728e-09	-2.689578212017159e-09	9.649104799993128e-10	0	0	0	-5.640767618292771	4.767142232237554	31.53540972579287	-1.27533545250589e-10	-1.450898543221118e-10	2.631404264714746e-10
0.15	-112.8309137476218	744.7088829036486	-33.90703937705421	0	0	0	2.396992845578266e-06	-1.126372141872192e-06	4.299137048750627e-08	0	0	0	-5.803490682935905	4.581986968430987	31.83218874931056	1.918360385378203e-08	4.655016153456074e-08	1.503763580691949e-07
0.16	-102.3264426920674	725.284563471429	-33.55783782934705	0	0	0	-0.0001978972989507145	8.501706982844545e-05	1.462419481155601e-05	0	0	0	-5.894337949521555	4.388730886618608	31.71260241362036	-2.800578820978772e-06	-4.271346852961464e-06	-1.306670465905071e-05
0.17	-89.55065708057792	701.962119469598	-33.03528743514916	0	0	0	-0.0001994208629374721	7.962523499740237e-05	1.870965609110173e-05	0	0	0	-5.910417772665103	4.225978938213421	31.30691143921611	-3.009113755895633e-06	-4.35637081963405e-06	-1.353329543179395e-05
0.18	-78.9830690906816	678.0673035491578	-32.66007562859291	0	0	0	-0.0002430900682294749	9.140356896856729e-05	2.042900840860859e-05	0	0	0	-5.864218880454882	4.074726658582178	30.70909011506444	-3.331437224731189e-06	-5.143199638871269e-06	-1.662993403773214e-05
0.19	-67.41704211614933	654.0944019129807	-31.92800147003327	0	0	0	-0.0004383667942307151	0.0001572561681346622	2.901760506612889e-05	0	0	0	-5.763767118984818	3.934749324949914	30.06574917221085	-5.148787980249956e-06	-8.866263118004145e-06	-2.973317210925951e-05
0.2	-58.06056716897148	630.9147764707993	-31.09794968242083	0	0	0	-0.001127645101901461	0.0003892222964059094	5.065634049550053e-05	0	0	0	-5.589445284913475	3.750361066293619	29.33827043788385	-1.083123187358815e-05	-2.16485387580941e-05	-7.477266654384109e-05
0.21	-48.37242578709049	609.5037554194217	-29.92328230115774	0	0	0	-0.003842044221201089	0.001285445036569301	8.922055741598639e-05	0	0	0	-5.345551671122526	3.530714031390831	28.67333178331405	-2.908858890495597e-05	-6.987904042627049e-05	-0.0002458428209440234
0.22	-40.45934814748151	590.6893108794915	-28.1869592890124	0	0	0	-0.01574585247919394	0.005132316542675541	8.721405155191139e-05	0	0	0	-5.045723323161599	3.242177926099037	28.05751637531312	-9.429088910239448e-05	-0.0002729583437927114	-0.0009607061251438751
0.23	-32.15737565323737	575.0154942600984	-26.52966878198654	0	0	0	-0.06961153868518877	0.02218859143385088	-0.000459698661041202	0	0	0	-4.701803652476351	2.966639806970931	27.59758619175451	-0.0003438281432843211	-0.001161650306147764	-0.004004459002314211
0.24	-24.87298474785874	562.8183930924454	-24.91262051559586	0	0	0	-0.2912479630043803	0.09103896501947339	-0.004470939252999256	0	0	0	-4.335958339320936	2.74932385175879	27.28080213201328	-0.001232375336070661	-0.004710164390635444	-0.0156294925094916
0.25	-17.25798128105376	553.6831126031379	-23.96619763949021	0	0	0	-1.012161753748714	0.3113076834020251	-0.02346907203316444	0	0	0	-3.949421653386889	2.665600791731442	27.16642198206978	-0.003726084349680757	-0.01589532107617542	-0.05014599712545358
0.26	-10.97383687417313	546.8708236365947	-23.45163723939707	0	0	0	-2.647641242122049	0.8050413248785261	-0.08122610924919564	0	0	0	-3.547242869023964	2.665597287572298	27.22305487835319	-0.008620814772686097	-0.04044741932365357	-0.1198684553803747
0.27	-4.767395157123541	542.3572044726363	-23.18558597458159	0	0	0	-5.008636392408482	1.515226306757622	-0.1911485362999619	0	0	0	-3.132543782565964	2.736130177479738	27.50578237836899	-0.01472656380349477	-0.07455610075435704	-0.2051089974576639
0.28	1.134455317126068	540.8883753521462	-22.68176444231644	0	0	0	-6.979047563155081	2.113344132813688	-0.311363579462495	0	0	0	-2.724750843171893	2.795754336868858	28.00130961793502	-0.01937091030208082	-0.1016978877714617	-0.2560475696450951
0.29	7.143763585541658	542.7215498709973	-22.24815487574012	0	0	0	-7.423088392426177	2.259447483625897	-0.3684330929993319	0	0	0	-2.329448237920894	2.86968159541108	28.72697539499946	-0.02039085380270405	-0.1064498953525978	-0.2419544613130296
0.3	11.94873264540169	547.5888798911171	-22.05260523628654	0	0	0	-5.701290622989195	1.745328687927305	-0.3036701283264002	0	0	0	-1.943153555503313	2.995599016772908	29.61259994070967	-0.01597277774248687	-0.08074750280668505	-0.1641919188695471
0.31	16.92004710651147	555.7259050878438	-22.41578698258052	0	0	0	-2.636927849590376	0.8105313454074301	-0.1481103726773205	0	0	0	-1.574163238195149	3.16126704284027	30.66731338023538	-0.007536400650707904	-0.03676343370899778	-0.0670095670818343
0.32	21.68209959315102	565.5174503050455	-22.53492562063804	0	0	0	-0.4617903745843819	0.1424715762839757	-0.0276850933128046	0	0	0	-1.250307389042937	3.338477182547255	31.84063992556847	-0.001241518604706319	-0.006042365858933745	-0.01038841503981301
0.33	27.73511603120257	577.728894147057	-22.85967484618116	0	0	0	-0.005860553365814415	0.001817453878830259	-0.0003229371596901018	0	0	0	-0.9924169272183891	3.549213598188286	33.65211386101547	4.947284353498601e-05	0.0001463185235747075	-7.415839317413354e-05
0.34	33.21697060367564	594.9532087766714	-23.62793970514955	0	0	0	-0.005652640022546935	0.001760847245702236	-0.0002959276174610277	0	0	0	-0.8261766743717762	3.745206250205349	36.5269460729374	5.570922131014726e-05	0.0001769740965127993	-1.610283495620461e-05
0.35	38.67966395067337	615.4626635328964	-24.76140904669422	0	0	0	-0.01504467694795498	0.004719624295624552	-0.0005477268157142793	0	0	0	-0.7667675064193418	3.954848004435795	40.32444609468423	0.0001216680169614595	0.000368357368507458	-0.0002337222606489294
0.36	45.4123757876632	639.3945287761184	-26.45933189672692	0	0	0	-0.3223098584165386	0.1017454591348861	-0.006455796502767047	0	0	0	-0.8450400431833098	4.205344388547473	45.19354321541428	0.001529020018392092	0.004375000261749709	-0.008126155573518156
0.37	52.30030858744355	668.4347494699014	-28.21404878470959	0	0	0	-5.362710748474016	1.70748543156281	-0.05372484229330227	0	0	0	-1.119898847510042	4.458962992210941	51.51724207119764	0.01499623236766162	0.04341427129279552	-0.1290541580485293
0.38	58.56107921220075	699.9679006267404	-29.83021400159573	0	0	0	-28.97518335130046	9.472736342481484	-0.04574099210077213	0	0	0	-1.638201134904021	4.668633330526752	59.26082123251573	0.0461977574120729	0.13985295853688	-0.6388601263700412
0.39	64.27035411030784	733.2775160659119	-31.46566483269686	0	0	0	-48.14530287583624	16.62238358673621	0.3026812989341412	0	0	0	-2.437562703908714	4.826348605108481	68.6400592528874	0.04703456336129729	0.1573969852260274	-0.9834176426283061
0.4	67.25647424974527	768.7687031722171	-32.67574286824075	0	0	0	-44.18185220719795	16.23970910828644	0.700830736570953	0	0	0	-3.544356001070939	4.835768840456663	79.89421905001058	0.02128524525819112	0.0992162360872261	-0.866684280836948
0.41	67.64529112134018	798.5274840405961	-33.75284374160979	0	0	0	-34.90183283002384	13.56832440523146	1.019625220231573	0	0	0	-4.850377465883973	4.748698386924522	91.49839168047215	-0.004741331469304202	0.04220836849459197	-0.6799891554443694
0.42	69.78022845182777	821.8352176835184	-35.02044452691213	0	0	0	-25.85852489476217	10.63260472770613	1.242096950525301	0	0	0	-6.15613904158954	4.658328406697106	102.0948250482113	-0.02382433316944544	0.003554474546002187	-0.508683381218957
0.43	75.91210480376681	845.602830803889	-36.11930647272251	0	0	0	-18.93997644278049	8.263961503073242	1.355858572408529	0	0	0	-7.263827033122847	4.548880506309489	111.1833623147814	-0.0339713100474368	-0.0147382262280893	-0.3782023837294942
0.44	86.52729539675484	867.2485487075198	-36.98280294022579	0	0	0	-14.76236805196573	6.849341340933554	1.393897122695348	0	0	0	-8.008681954519636	4.422414205573751	118.1511451757731	-0.03793738289746904	-0.02047767639065359	-0.2984198820827577
0.45	100.7314292402165	885.4777665908883	-37.93026894955355	0	0	0	-12.81015649917789	6.332978071287109	1.428711004412073	0	0	0	-8.388630890712372	4.333339920282547	122.9157971168319	-0.04020584965622318	-0.02228458862624232	-0.2601880697519606
0.46	117.6034478806558	899.1217162745075	-38.3247403738816	0	0	0	-12.44753981160668	6.597078773893789	1.52679775767403	0	0	0	-8.332190266487155	4.174344495331515	125.5617990540339	-0.0437963429438645	-0.02422116251092235	-0.2513048137815349
0.47	135.5357923816653	903.8993563232096	-37.95391582378721	0	0	0	-13.51030876286352	7.753665989757586	1.685912674059773	0	0	0	-7.739130539040429	3.886533544196207	125.911686146261	-0.04940126215064368	-0.02765714572043679	-0.2677461208953009
0.48	152.823775548364	896.7916822458667	-37.14560506316955	0	0	0	-16.94778516307435	10.61489811775447	1.795069484762383	0	0	0	-6.594030114515293	3.528106881733522	123.7990113419822	-0.05559523521779222	-0.03379122944443763	-0.3242303859087668
0.49	168.8396650754164	875.876148721854	-35.25541473417084	0	0	0	-24.78542116220413	17.07520382097771	1.411279105625848	0	0	0	-4.84906235350762	3.022136327896866	118.9656865373368	-0.05444311441589506	-0.04260758591560864	-0.4443658488578212
0.5	182.704424998827	836.5798423848104	-32.15041330536879	0	0	0	-43.81047799376602	34.22493595622194	-0.06510532792532946	0	0	0	-2.544285787163458	2.281028928990294	110.7707722570843	-0.03925323994958404	-0.05663944518495837	-0.6963737563941367
0.51	192.7703116722872	777.6636638122536	-27.98831383715225	0	0	0	-91.88277110655646	90.21070465557032	-6.728094142040288	0	0	0	0.02809861959552151	1.379538291296322	98.92781937886301	0.0550554521114949	-0.08925104558323391	-1.16111989780068
0.52	196.3591365749449	701.6031574421568	-22.7538908783458	0	0	0	-69.64490211961956	192.7119411599498	-30.81262411766351	0	0	0	2.371680135514158	0.5168118453718951	83.62970137688507	0.4512760934712425	-0.4578528657765178	0.2617586209014477
0.53	191.7279855622988	611.4169969286517	-16.21641517154034	0	0	0	-85.1859932334286	323.317380379386	-27.5405496010087	0	0	0	4.161115286830737	-0.2194772940920424	65.53262994945858	0.598504910807571	-1.083546506164789	1.668884773494568
0.54	175.6570878626035	512.4192533924972	-8.735561096314374	0	0	0	-119.7339475807623	463.3070171079243	-13.36483439163514	0	0	0	5.23049719843604	-0.9008485937102562	46.21429752102775	0.7448114451334645	-2.001627755773022	3.853713681399853
0.55	153.0387348645373	416.8906184905143	-3.228456851590702	0	0	0	-130.0670948937913	539.6629501509658	-3.856312200968766	0	0	0	4.85151411276737	-1.391137794621893	29.84953133437234	0.9981255256694065	-2.853373882203669	6.049690364829562
0.5600000000000001	132.5421597779433	338.1352559878021	3.153399287062717	0	0	0	-149.2408709092651	598.7074959339466	2.428230025826989	0	0	0	3.958322096791528	-1.759960862685369	22.20138523397244	1.466470815683638	-3.544664512827282	8.405305010099125
0.5700000000000001	116.1818416918529	260.1792081977937	6.059941340439642	0	0	0	-146.6469366922971	651.0757228497311	7.144344224192676	0	0	0	2.953174508145507	-1.728299411680768	17.55889686188205	2.279567807439689	-3.756353731417341	11.83891334010554
0.58	89.8768628042353	178.5906402818794	6.911896953574495	0	0	0	-156.6524189322912	692.3076729930285	15.63982453440301	0	0	0	1.899385684161067	-1.436671529911094	12.4161106740002	3.431083675526705	-4.102354243876645	15.94420288089138
0.59	41.68832059516603	88.04516874504995	10.54883843677567	0	0	0	-155.0889111569365	719.8673839024727	22.67969027417086	0	0	0	0.5838086070666567	-0.9889811959865695	5.946477139637904	4.3625460883986	-4.808481313627588	20.15760009888751
0.6	0.286367936433355	-0.8313818375991823	-0.7714886256321281	0	0	0	-157.3733869033302	740.8575730147686	27.93307779517467	0	0	0	0.03026505375980075	0.02792523431898329	-0.01886556777233781	4.981743141551928	-4.856668999510229	23.63414974813555
0.61	-0.0001032701678618137	0.0001020740625132941	9.44724081150469e-05	0	0	0	-149.4858445053388	761.8313550148409	31.68472799072038	0	0	0	-7.12110169421565e-06	-6.048722240069565e-06	-1.248827231587439e-06	5.517765857724289	-4.723163079157237	27.0110818382452
0.62	5.086871749897343e-10	-3.429865656138983e-10	-3.028863703645705e-10	0	0	0	-146.0143961483521	777.1205278788199	34.36589484905037	0	0	0	2.534458134526083e-11	2.256785762681896e-11	1.700965117357701e-11	5.981287237931333	-4.702616704996739	29.69284064977201
0.63	4.042553941194585e-10	-2.408968344406111e-10	-1.664815870736605e-10	0	0	0	-134.6452952930332	774.3016175720418	35.05037658345761	0	0	0	1.605931715018373e-11	1.463982248422897e-11	1.781205202772134e-11	6.251688877134212	-4.761341090543586	31.20171139063322
0.64	6.156797425538449e-09	-3.274573406028367e-09	-1.178377263318518e-09	0	0	0	-126.3428773613246	760.7411836079043	34.83665502507939	0	0	0	1.541517342812759e-10	1.740194512291253e-10	3.21813706077896e-10	6.386621070049967	-4.622746912012475	31.72038661001513
0.65	4.02989467531399e-06	-1.884365281516792e-06	-8.527920148322913e-08	0	0	0	-113.3260858312265	745.0970982619851	34.01626366515368	0	0	0	-3.191762973090595e-08	-7.971401240297575e-08	2.535438196213155e-07	6.504502366494298	-4.447902363668561	32.03376412583727
0.66	-0.000227190487057089	9.712654593348213e-05	-1.55254237283572e-05	0	0	0	-103.1744511670539	725.7170834998589	33.58491498960497	0	0	0	3.153503986217028e-06	4.973746682292304e-06	-1.503108657828077e-05	6.546822073706678	-4.259190844707778	31.89998864760527
0.67	-0.0002294196493312348	9.117491359945286e-05	-2.003962630689672e-05	0	0	0	-89.84574605291108	702.2745019187203	33.14216268125423	0	0	0	3.376302233700287e-06	5.069999473227093e-06	-1.558580791724452e-05	6.506651701113365	-4.13680288461335	31.49466448968464
0.68	-0.0002890067247760059	0.0001082581108244062	-2.224542145471739e-05	0	0	0	-79.55565804861591	678.1833338057119	32.74091167270743	0	0	0	3.837362177576867e-06	6.181004970860842e-06	-1.977397798509456e-05	6.404041037441797	-4.008240845884623	30.86865273692591
0.6899999999999999	-0.0005376759557127307	0.000192199605812905	-3.170571995157649e-05	0	0	0	-67.60782373294531	653.9122032520099	32.05493905180461	0	0	0	6.081062720956381e-06	1.099905743727288e-05	-3.644865013301459e-05	6.245316161263297	-3.904782377532884	30.20409062956438
0.7	-0.00141619007536769	0.0004871918364237918	-5.332639518179716e-05	0	0	0	-58.48740039992526	630.5595869612439	31.18904279063094	0	0	0	1.300575933280438e-05	2.753944099485619e-05	-9.379349657136461e-05	6.017529979563797	-3.741501626440262	29.44080326751427
0.71	-0.004883959969563639	0.001628659444809356	-8.060127669949395e-05	0	0	0	-48.54255542911419	609.00841726585	30.05018727938924	0	0	0	3.524722968701584e-05	9.025925298691433e-05	-0.0003119670626359612	5.724439319939593	-3.553658520920617	28.75123982444066
0.72	-0.02009397319312391	0.006529971395361944	4.049332477389752e-06	0	0	0	-40.80296438121689	590.0855020076618	28.28218480452196	0	0	0	0.0001152770281960005	0.0003554895412906767	-0.001223217929989646	5.382052048188173	-3.275183736098305	28.10164255971544
0.73	-0.08864032839956011	0.02817276220900884	0.0009864985248869453	0	0	0	-32.3471533076689	574.205862415238	26.62402179666024	0	0	0	0.0004256029866386406	0.00151716412766511	-0.00508553217575266	4.998834316464378	-3.009630944551239	27.61603183183808
0.74	-0.3668236057936969	0.1143347365201647	0.00706423000569826	0	0	0	-25.22674264551017	561.6863368656799	25.0135249339587	0	0	0	0.00152610048530072	0.006108957363495648	-0.01962714217087232	4.597282062789707	-2.79459824701205	27.26727788015474
0.75	-1.244470800400063	0.3816446280515459	0.03375008122105465	0	0	0	-17.55710134540813	552.2390157103475	24.09911733289139	0	0	0	0.004523029496948991	0.02018425466066721	-0.06146176118937411	4.180005457052394	-2.718276023833504	27.13517271704173
0.76	-3.147835709883924	0.9546624910302034	0.1100448241106442	0	0	0	-11.40825355625558	545.610136304045	23.51609860464125	0	0	0	0.01013442926346715	0.04979015063318793	-0.1420363104475646	3.761137273913633	-2.709667712284239	27.20415504915797
0.77	-5.75422027234782	1.737447567103817	0.245231087151501	0	0	0	-5.171378518231932	541.7266725254502	23.23610726311087	0	0	0	0.0168563089066123	0.08896873706926656	-0.2347951788229263	3.340099867928872	-2.781826117625398	27.53802165819288
0.78	-7.83561065163983	2.370229673417634	0.3820243096965157	0	0	0	0.5842702089685911	540.7200835923323	22.78913937591039	0	0	0	0.02206302997867625	0.1190970839475178	-0.2863662139625803	2.924322881854851	-2.859913504791036	28.0724829364747
0.79	-8.290809415783947	2.52273394269542	0.437847635154969	0	0	0	6.602601280945485	542.5808908258921	22.35283490854158	0	0	0	0.02371657667120127	0.1246629852550261	-0.2691527774083136	2.519020799098576	-2.946916029390163	28.80450851599776
0.8	-6.41496722891726	1.96385936775023	0.3540861223021843	0	0	0	11.52956026580909	547.5823122597457	22.07301800501982	0	0	0	0.0191471786486162	0.09572776632570226	-0.1840250166406894	2.130389033050028	-3.067803767615764	29.69940056959864
0.8100000000000001	-2.974639663419977	0.9141470355746829	0.168663056464349	0	0	0	16.7259522130639	556.3250905444437	22.47023621833568	0	0	0	0.009210364103653518	0.04387366054044482	-0.07535290036312542	1.766465370113504	-3.239145739025612	30.80091563589545
0.82	-0.4968962078955409	0.1531916321715202	0.02944414011838566	0	0	0	21.55588854583491	566.7132483140406	22.59378227109034	0	0	0	0.00145774050104804	0.006872700356237201	-0.01115850198827249	1.451946251886686	-3.426044277229987	32.02603537893476
0.83	-0.006678881758747684	0.002069352796982413	0.0003641022560669993	0	0	0	27.65696840518793	579.2374329063792	22.88616641690475	0	0	0	-5.02702035937853e-05	-0.0001477703195065887	-8.200210922277711e-05	1.210529564708954	-3.637823521248007	33.889566580238
0.84	-0.006312460077570591	0.001964381032556874	0.0003266791889267012	0	0	0	33.17801778918363	596.9179324714914	23.64857485934825	0	0	0	-5.888428303822445e-05	-0.0001872990381326589	-1.704563342143439e-05	1.074199348552749	-3.8291329980865	36.8549335627403
0.85	-0.01837940798424059	0.005758810617072016	0.0006637102624382422	0	0	0	38.69909865241291	617.9482817806985	24.7701368862889	0	0	0	-0.0001401651007504792	-0.0004205797338709754	-0.0003043982689730772	1.057017759475021	-4.033576464773127	40.75567129242566
0.86	-0.4104139811285364	0.1293565615714741	0.008544046241021886	0	0	0	45.57709303013625	642.1432753781836	26.43316164034331	0	0	0	-0.001873003573860327	-0.005313694695918672	-0.01032610379084603	1.190852429149773	-4.274439049367636	45.71102439881965
0.87	-6.490364274310034	2.064439347108106	0.068145351254566	0	0	0	52.59304569440193	671.7448488920138	28.16695029891196	0	0	0	-0.01729025753268027	-0.04966622438172873	-0.1549590967741073	1.541430766221429	-4.516402901928378	52.19621737511932
0.88	-32.02463396892693	10.48438587134686	0.03137143201371117	0	0	0	58.65125933877201	704.4039338565357	29.78857031123631	0	0	0	-0.04742105971306114	-0.1444882151773059	-0.7003696324345835	2.157631650240481	-4.710479729957495	60.22128498381489
0.89	-49.19860890436552	17.04584349325809	-0.4230908890670257	0	0	0	63.91932012132309	737.688247515875	31.41088420494913	0	0	0	-0.04156526351148577	-0.1481860275144684	-0.9986342110879511	3.068339801803576	-4.854297019401258	69.76940156213782
0.9	-43.98943902017926	16.23428459147403	-0.8844398423070692	0	0	0	66.63084471952011	771.9947327124233	32.57648550291723	0	0	0	-0.01347580554905852	-0.08755442575536493	-0.8604461316214689	4.295295050982009	-4.850355717112113	81.02981060079891
0.91	-34.31796998968981	13.41174366731975	-1.235447211510191	0	0	0	66.83025580559519	801.0826066678751	33.70815731307179	0	0	0	0.01259062189978399	-0.03281967850127203	-0.6679323338948688	5.718361626425185	-4.765639435946741	92.6103784480072
0.92	-25.15092299846979	10.41600389570818	-1.463190389714037	0	0	0	68.98159643953181	824.0786526544507	35.01361442866491	0	0	0	0.03089323973793318	0.002915732963368374	-0.4947659681482486	7.117037564626391	-4.693072145045081	103.072331186872
0.9299999999999999	-18.37369876946816	8.087946788627347	-1.570894970995423	0	0	0	75.34588982930964	847.4837552741242	36.10098057795081	0	0	0	0.04019127613747903	0.01884886281080952	-0.3672097794058113	8.280704446055299	-4.606329487054285	111.9233985111332
0.9399999999999999	-14.36784395605785	6.733124181404966	-1.607680480450187	0	0	0	86.06642628704161	868.7743673402797	36.87703576189531	0	0	0	0.04383045257349866	0.023467380604261	-0.2908821579757894	9.066920250649195	-4.495904314017042	118.6461314855719
0.95	-12.49601868169289	6.243775460636815	-1.647336286414522	0	0	0	100.4873788738586	886.9622792802023	37.86517596433852	0	0	0	0.04617820261408286	0.02493119759208479	-0.254342611006471	9.476723410844915	-4.447733208690037	123.2181161682726
0.96	-12.15226101100792	6.508043165689103	-1.761269822186013	0	0	0	117.4301788729369	900.0991892932461	38.27510550929959	0	0	0	0.05025154611796577	0.02697631853629793	-0.2460437121574311	9.431533207384042	-4.318893609252208	125.6916386444059
0.97	-13.26284099380519	7.673826480038516	-1.948739881891891	0	0	0	135.3215454418934	904.3002394992877	37.8858979357439	0	0	0	0.05681432659729713	0.03101894239538065	-0.2638243455051284	8.841007169729867	-4.04484485545178	125.9080415441619
0.98	-16.91576565879443	10.6347915286586	-2.097570880412222	0	0	0	152.4950405955646	896.9010612324598	37.15444287880147	0	0	0	0.06474411355637251	0.03883767668679432	-0.3249877408547645	7.688635458366926	-3.697469439356266	123.7295140100767
0.99	-25.23351415566035	17.38580649919835	-1.728674569350938	0	0	0	168.3850500114355	875.8013646279502	35.34922664758146	0	0	0	0.06641447469653423	0.05179540498861548	-0.4540110208274976	5.919129792923989	-3.192266200014076	118.8659121362624
1	-45.10925372008374	35.25156091151982	-0.2151151224110781	0	0	0	182.1864948675426	835.9118016430848	32.24692169833398	0	0	0	0.05888110413418902	0.07697195675524122	-0.7187158083083176	3.556332643787562	-2.443601486724964	110.593014287918
