# Supplementary material for: Transtibial limb loss does not increase metabolic cost in three-dimensional computer simulations of human walking
Source: PeerJ. 2021 Aug 4;9:e11960. doi: 10.7717/peerj.11960 (PMC8349165; doi:10.7717/peerj.11960)
Supplement: Supplemental Information 1 — Each subject’s simulation output and Matlab code for generating plots presenting the data. [file peerj-09-11960-s001.zip › TTA3D_solns_rev/Pre/GRF/soln_walk_N50_wm100_S31_GRF.sto]

DataType=double
version=3
OpenSimVersion=4.2
endheader
time	ground_force_r_vx	ground_force_r_vy	ground_force_r_vz	ground_force_r_px	ground_force_r_py	ground_force_r_pz	ground_force_l_vx	ground_force_l_vy	ground_force_l_vz	ground_force_l_px	ground_force_l_py	ground_force_l_pz	ground_torque_r_x	ground_torque_r_y	ground_torque_r_z	ground_torque_l_x	ground_torque_l_y	ground_torque_l_z
0	-44.32977785697707	35.09340260234628	0.3008080955213301	0	0	0	183.257995742151	832.5393892153103	30.50933553021527	0	0	0	0.04700310918157371	0.07253203766531853	-0.7039033833596752	2.645948156679047	-1.986691393859825	110.7333971782692
0.01	-92.75286995035974	92.61678374173411	8.133175513580897	0	0	0	193.632649874277	775.2263489887557	26.06364018879453	0	0	0	-0.04767614415635741	0.1304048634028933	-1.156656411780537	0.172869726670994	-1.084626198616958	98.99856309211593
0.02	-67.10819143829639	195.3491226979801	32.18167200972467	0	0	0	198.1838269381616	701.1126397941008	20.70116917865684	0	0	0	-0.4086292970804021	0.5621097780066693	0.3387145671773316	-2.104327517935345	-0.2545667087912109	83.87488876677803
0.03	-88.60834666413743	329.6480701934104	26.44185789746859	0	0	0	194.84532491054	612.7674076909043	13.95696886192736	0	0	0	-0.3751585708541251	1.35849720115155	1.724944947837366	-3.911969596691846	0.4579589847544043	65.95096703812035
0.04	-115.3788503048484	466.5189073865683	12.66427047134323	0	0	0	179.7186814914442	515.4105588801973	6.314670062871325	0	0	0	-0.3458592457684626	2.3012074464983	4.048713225314069	-5.069863789148533	1.106139600384844	46.73392869903546
0.05	-129.8004848587537	536.5280411462156	4.006664828056206	0	0	0	157.8775454225627	420.6073141667671	0.961509400445787	0	0	0	-0.6076749860457457	2.967494098641294	6.187078481003776	-4.805491126231865	1.567264574751592	30.28187536388078
0.06	-145.5651635054865	591.6117256342663	-2.665864149923988	0	0	0	138.493442454595	343.1287367312856	-5.059341466547906	0	0	0	-1.054731862394987	3.603740372880766	8.733787978917588	-3.964283567245184	1.934822598791476	22.62722776419378
0.07000000000000001	-148.1156670744557	643.3726997444084	-8.123536390374724	0	0	0	122.5602510666439	265.9540383278841	-8.547474382212096	0	0	0	-1.858005475310529	3.852983382162615	12.42721147202094	-2.948337773500347	1.939661555176374	18.06065185468839
0.08	-157.9088279080231	689.8054296474374	-16.66025980336975	0	0	0	93.06468624438304	181.7586711485911	-9.488580423510252	0	0	0	-3.025281651037912	4.322272256297612	17.31365253346797	-1.847193987390424	1.608593900781958	12.69155900355455
0.09	-160.56336171269	722.5885710555559	-23.5877899980882	0	0	0	40.71578901413945	86.48462135088241	-11.25112821193857	0	0	0	-3.849479975035976	5.051761852465521	22.14761842531008	-0.5369677464905276	1.011195100740712	5.828928246595084
0.1	-160.7019126075984	742.063075079554	-28.24625019094572	0	0	0	0.2233139838865967	-0.6800847820262118	0.6184920821481963	0	0	0	-4.314740210539798	5.119669647051683	25.82417762310449	-0.02410625074318568	-0.02242306326777883	-0.01595915886970636
0.11	-154.4628512832247	760.2087845852988	-32.17571068301586	0	0	0	-2.628929949283082e-05	2.575798246944165e-05	-2.156065218329257e-05	0	0	0	-4.743499894490881	5.0980795827847	29.13640091040775	1.683002832585332e-06	1.450673913794441e-06	-3.190317448373122e-07
0.12	-148.508693432716	773.0047258182085	-34.63059132612499	0	0	0	1.274283698228276e-10	-8.540200357542881e-11	6.766445144296665e-11	0	0	0	-5.156280545039782	5.192638800670391	31.75826762999246	-5.87691890171141e-12	-5.406945320794196e-12	4.243324603753634e-12
0.13	-138.243800999194	771.4578167550111	-35.37962883300229	0	0	0	4.725368995827385e-11	-2.757115446185533e-11	1.757582289582565e-11	0	0	0	-5.457251242879407	5.279512648235394	33.34869880122246	-1.749740520726048e-12	-1.670072435766233e-12	2.084446981627287e-12
0.14	-128.6630752206469	760.6109136112567	-35.10482897961658	0	0	0	5.721582218727273e-10	-2.991963960667236e-10	1.016605515173564e-10	0	0	0	-5.674923103558018	5.200399501720633	34.1156959414232	-1.375459985283823e-11	-1.616291722806423e-11	2.984276939357294e-11
0.15	-116.6717197450965	746.1530441844935	-34.41003359725135	0	0	0	2.475966861857734e-07	-1.151753991159611e-07	4.645293554851428e-09	0	0	0	-5.860447596486791	5.058212863083081	34.51903083947273	1.992001857892845e-09	4.910292077688889e-09	1.5630062541648e-08
0.16	-105.4626564356872	726.7852381277395	-33.94591814550938	0	0	0	-0.0001070253948097889	4.582299144184778e-05	7.534568974589889e-06	0	0	0	-5.970170609793002	4.892087722613224	34.45480376480317	-1.495341383773152e-06	-2.326463315198631e-06	-7.091866730196874e-06
0.17	-92.95250613429153	703.6002299261319	-33.4921337975363	0	0	0	-0.0001093553935314348	4.361567377112514e-05	9.907131677519352e-06	0	0	0	-6.004578286992663	4.740383617221286	34.08271277316551	-1.638185361869896e-06	-2.416425843022029e-06	-7.444178716946417e-06
0.18	-81.84376451728241	679.5666828771234	-33.03558859813126	0	0	0	-0.0001241494780486911	4.669196575850184e-05	1.018303560485726e-05	0	0	0	-5.978563055134829	4.599217141000483	33.52339780101354	-1.704241861759588e-06	-2.673480093988662e-06	-8.519153400891705e-06
0.19	-70.35305707067374	655.2312360675131	-32.38050729091466	0	0	0	-0.0002082657431522149	7.475321372156971e-05	1.392747716994894e-05	0	0	0	-5.892607329007636	4.462790274260984	32.88346611646958	-2.499517825026033e-06	-4.32334131486999e-06	-1.417204162690507e-05
0.2	-60.48720737524388	632.3484435053605	-31.5098651034609	0	0	0	-0.00050667924357569	0.0001750291055297809	2.531671896349634e-05	0	0	0	-5.755989351268751	4.278365773658606	32.21044008906974	-5.169474366239927e-06	-1.008837665427061e-05	-3.371326306496703e-05
0.21	-50.74271781101802	611.9432692961003	-30.43728891373225	0	0	0	-0.001671141666651713	0.000559718535941286	5.509051003091895e-05	0	0	0	-5.575556969533878	4.060122773107032	31.63044254312494	-1.420230370736143e-05	-3.183994587281451e-05	-0.0001073269399822027
0.22	-42.4495929425987	592.9364252751163	-28.85980984858478	0	0	0	-0.006728611317224554	0.002196437359018192	0.0001162276490625761	0	0	0	-5.328404864588077	3.74513147879902	31.06418151933282	-4.717934349464792e-05	-0.0001227201040383199	-0.0004121673500903468
0.23	-34.55768605785128	575.5596140576919	-27.19670581658128	0	0	0	-0.02937884602112985	0.009386672715621177	9.805055190908054e-05	0	0	0	-5.002935417854551	3.378479368312057	30.57250701206647	-0.000169884175411552	-0.0005139852646649927	-0.001697169857021896
0.24	-27.60540903613543	562.1720092930523	-25.45838255931328	0	0	0	-0.1221063971020543	0.03830904633590259	-0.001068491165828568	0	0	0	-4.641822772858863	3.056281042768781	30.26758886284895	-0.0005874866748769923	-0.002056129680570894	-0.00658130049877224
0.25	-20.49635651270966	553.2321784529563	-24.42417308590046	0	0	0	-0.4271076808135995	0.1320175912995263	-0.00837074753664538	0	0	0	-4.254411414154143	2.893230000205148	30.22987824425959	-0.001730185836001299	-0.006945291354228174	-0.02125470713052391
0.26	-14.09988525998102	546.5426501934994	-23.9454706021051	0	0	0	-1.150023416474168	0.3516259842857449	-0.03368067091616905	0	0	0	-3.825468386786826	2.866407348906891	30.33352817979408	-0.004014379528915211	-0.01813907621706234	-0.05229900583661655
0.27	-7.813820595996012	541.6039027541614	-23.69096394294563	0	0	0	-2.290484771069294	0.696288755158332	-0.08732143402303483	0	0	0	-3.360454994201822	2.926598672466448	30.59787740742192	-0.007110404778175428	-0.03520515423408029	-0.09420662219289096
0.28	-2.05419122431825	540.2885411475253	-23.09890305712763	0	0	0	-3.406326566214904	1.034673274908201	-0.1551999507332509	0	0	0	-2.905981984422872	2.961481653326016	31.17161710446413	-0.009884223264445635	-0.05135735960176281	-0.125437990350674
0.29	3.600989406388029	542.8489035022769	-22.74102733349991	0	0	0	-3.890849262559312	1.185649296129686	-0.2004494002187456	0	0	0	-2.461309512988764	3.039167097617124	32.0910192686327	-0.01110492509187685	-0.05792876999353112	-0.1270838858612044
0.3	9.155005693450224	547.5064760463937	-22.54196961477666	0	0	0	-3.236391338239536	0.9906101559921771	-0.1816004549495834	0	0	0	-2.01657776476866	3.173458835768546	33.12817389995872	-0.009414644346703438	-0.04782602314078489	-0.09309850050704094
0.31	15.16364190921906	554.817176173533	-22.75246240836394	0	0	0	-1.665534269714687	0.5117452056141197	-0.09977539718344326	0	0	0	-1.597101503463283	3.322534409968133	34.27013601257573	-0.004986200831533574	-0.02442887159028033	-0.04206358599713949
0.32	20.5725232724815	565.5442714058779	-22.84492095286762	0	0	0	-0.3668126306250232	0.11315496207167	-0.02350896239715708	0	0	0	-1.245029309086914	3.497238420783658	35.65390896841447	-0.001083470702225666	-0.005204125507844837	-0.008145823186482222
0.33	26.27510988313774	579.3991389270665	-22.96942651443149	0	0	0	-0.004104084766165643	0.001271622224701897	-0.0002206524832851706	0	0	0	-0.9779101048023251	3.72042002252281	37.5248409302399	4.169693063736986e-05	0.0001275061557131904	-4.382798463416078e-05
0.34	32.05563122664599	595.839541184961	-23.61516504381286	0	0	0	-0.005788444496407101	0.001801302738918199	-0.000326776370489046	0	0	0	-0.803370149684987	3.981418584658075	40.00409259753098	5.063662121691811e-05	0.0001601680445635766	-1.862667735610703e-05
0.35	39.13143225299984	615.6401474633413	-24.77774073043638	0	0	0	-0.01166666195141103	0.003655203668328205	-0.0005075800468042437	0	0	0	-0.7421445378948227	4.282859191374864	43.50659862306856	9.568862970167314e-05	0.0002923438248272998	-0.0001433351698007017
0.36	46.83067439539585	639.3515552310093	-26.29939926823567	0	0	0	-0.209233890219457	0.06599877864689332	-0.005529062267023703	0	0	0	-0.8222019465188978	4.562694124487071	48.37006926082323	0.001055137428412038	0.002947176971658004	-0.005211027251217231
0.37	53.87312857868158	668.7647483600359	-28.0021860029491	0	0	0	-3.752219995694124	1.193637536246932	-0.0678508855773369	0	0	0	-1.087863427720985	4.797766766382261	55.07576112421978	0.01166257606677177	0.03178392634376558	-0.09110387583724169
0.38	58.41748967432763	703.6696679595723	-29.69326362754092	0	0	0	-23.30624288878031	7.592071438549074	-0.2605714393523381	0	0	0	-1.584790502110669	4.950978509583546	63.76689348842361	0.04349310766980113	0.1170640996061385	-0.520338261270831
0.39	61.62153048773564	736.3167219694589	-31.20096290650252	0	0	0	-44.15663206202873	15.1394536450595	-0.2010967846109188	0	0	0	-2.318706242029296	5.019712737139608	73.49777932337531	0.05337924313378584	0.14654704619957	-0.9135992759225382
0.4	64.23394114709022	767.3725670926864	-32.2994474035881	0	0	0	-42.51808786720597	15.50650214847948	0.1618566151920905	0	0	0	-3.285896389712079	4.967053244640351	84.30776357306016	0.03079941316443859	0.09690651900803503	-0.8421373956565071
0.41	65.23802159754948	796.1011074992412	-33.32022225482012	0	0	0	-33.95626649303112	13.10210323491972	0.5451231298506498	0	0	0	-4.40650678492317	4.835854417035851	95.39424593959581	0.004326159616386213	0.04207294146445233	-0.6664118475793331
0.42	68.82820534840114	820.6961997072467	-34.47719360005415	0	0	0	-25.09513842383164	10.25001127173451	0.8610014837826599	0	0	0	-5.498577050132591	4.692352159620953	105.3346294580308	-0.01629361521386749	0.003803212331600172	-0.496935526608197
0.43	76.3008123333271	844.4584293780168	-35.26178863841793	0	0	0	-18.10602893785593	7.856752610336241	1.050390167234681	0	0	0	-6.375441501655297	4.491781505780763	113.5750112138819	-0.02766860465062273	-0.01410289223115531	-0.3640969261500604
0.44	87.41574131468923	864.6823468448308	-36.01719113670143	0	0	0	-13.88669934965901	6.41312769283538	1.125968482058947	0	0	0	-6.960157952591518	4.281112629865495	119.749005386484	-0.03210231435817671	-0.0193266173849692	-0.2829830594280204
0.45	101.9667537059449	882.3388374849521	-36.79211356461372	0	0	0	-11.95382047964246	5.884709759951837	1.172360026664757	0	0	0	-7.261369484236447	4.107893223370983	123.9641478298906	-0.03441905558990695	-0.02079893885310908	-0.2449961487323586
0.46	119.0491314020073	895.272819976156	-37.01557121558395	0	0	0	-11.61835613980345	6.136408021064915	1.272911513617414	0	0	0	-7.171047631079206	3.867097826070633	126.2280280604357	-0.03799316960583844	-0.02258489554577336	-0.2368135433649793
0.47	136.8622489234606	899.3112113596426	-36.58648675612918	0	0	0	-12.7183731291038	7.287166491147684	1.440899531475265	0	0	0	-6.604116199980697	3.519308148357848	126.3028190873591	-0.04384184662877672	-0.02604232169477609	-0.2544167965973348
0.48	154.1057591702394	892.178503207937	-35.72132429340306	0	0	0	-16.23938996059553	10.18732257289982	1.564795207687322	0	0	0	-5.535005993770236	3.117435579711988	124.049731236875	-0.05053265869925757	-0.03236565152873668	-0.3131864515445563
0.49	170.2782578530319	872.1263659871954	-33.84893032189595	0	0	0	-24.20062133182748	16.78037082790559	1.160484358839631	0	0	0	-3.893921625607205	2.602852616174757	119.2495996414984	-0.04908576755901469	-0.04111283782938861	-0.4358300067671352
0.5	184.3895058829109	834.4997428368548	-30.56696390059155	0	0	0	-43.07037139337393	34.01988349327105	-0.5519701523876246	0	0	0	-1.725617824630134	1.857597380965944	111.1986477670172	-0.02800471760825539	-0.05240700355919114	-0.6822275510219639
0.51	194.8842140640468	777.7800917470582	-26.02211618820754	0	0	0	-91.14724228837702	90.69782425283819	-8.370451295814142	0	0	0	0.6705422722637238	0.9401840580482935	99.53203788217222	0.09316608338051229	-0.07799998759998239	-1.135594161742235
0.52	199.5270032451718	704.1174749631605	-20.63550168915981	0	0	0	-67.1823478124148	194.234670567533	-31.82664274207224	0	0	0	2.839312344318811	0.09804960432442134	84.44219438395793	0.4782074298288322	-0.4781240296926968	0.3325141945630007
0.53	196.3714161402087	615.8560995537949	-14.03606392816303	0	0	0	-88.0012616670158	327.4095542074726	-26.31448407131374	0	0	0	4.511341353635554	-0.5976713604419612	66.48508483922608	0.6380760312334505	-1.135652563064407	1.722016817293351
0.54	181.4271605518848	518.1077294605842	-6.369452484932656	0	0	0	-117.7017126399873	464.0117310857752	-13.44782936228097	0	0	0	5.525482510922274	-1.234345226906603	47.13535905423209	0.8181545528538861	-1.98977010277788	3.980990953455313
0.55	159.7148618766245	422.949255312758	-0.9314284181389032	0	0	0	-129.9023942897805	536.0842179626944	-3.47595232949952	0	0	0	5.116024783503584	-1.676654641767939	30.56411604952292	1.070758940459489	-2.760189417948109	6.150577853610067
0.5600000000000001	140.3882012845569	344.5126855869939	5.191578242929748	0	0	0	-147.0018986893425	592.093012621508	2.4810420973334	0	0	0	4.188283299068673	-2.050048121941595	22.70086373072411	1.527549955130637	-3.420694171453232	8.596435821526939
0.5700000000000001	124.5839485163391	267.4608796014307	8.44415805869736	0	0	0	-147.9982615938598	645.6184678416612	8.292582851121489	0	0	0	3.138417569687609	-2.035855931563485	18.16169452001563	2.372790801923431	-3.725810043495598	12.3468793630023
0.58	94.92192422927553	182.7600788272634	9.457577987844141	0	0	0	-158.8884218024297	692.2689055501519	16.52808370082051	0	0	0	1.979035721955049	-1.689622356952423	12.78276597394876	3.59334051240739	-4.228320752838104	17.16618070038533
0.59	41.96328819118452	86.78198690094987	11.4707000631885	0	0	0	-160.2068673048082	723.5083797799665	23.78889093140127	0	0	0	0.5886439240574147	-1.062856583871345	5.88688058353499	4.48362747920707	-5.029341431794769	21.91551203800403
0.6	0.1562432049853796	-0.4809973291314235	-0.4420952735237408	0	0	0	-161.734906131054	743.2345680898377	28.16169449518957	0	0	0	0.01689632043292764	0.01594374925809001	-0.01138246659117768	5.029411697090755	-5.084684860793177	25.65263774619191
0.61	-6.820496557931126e-05	6.840664535488677e-05	6.039391775502989e-05	0	0	0	-154.8542723289926	761.3300390996684	32.28562764631888	0	0	0	-4.587437880610754e-06	-3.908919026099724e-06	-7.532216376108013e-07	5.506386455276658	-5.049586410824566	29.098532480843
0.62	3.079013138981892e-10	-2.091483767181507e-10	-1.748695613775942e-10	0	0	0	-149.6945244984947	773.3256722072622	34.5946769304187	0	0	0	1.481381477132808e-11	1.331342382129038e-11	1.016021334505574e-11	5.931826695976795	-5.090923423813519	31.72930314283102
0.63	7.010764230749752e-11	-4.116908441728581e-11	-2.699000028040192e-11	0	0	0	-138.7177805313859	771.4545357549562	35.49379143115826	0	0	0	2.641734532015112e-12	2.47189719459137e-12	3.091516654317472e-12	6.214841455099799	-5.180028362701588	33.37285860347955
0.64	8.680799358471787e-10	-4.539454333773972e-10	-1.569151523596275e-10	0	0	0	-129.7440561953545	760.7867329267726	35.10539293830761	0	0	0	2.084937119757281e-11	2.418067430706973e-11	4.53874203221443e-11	6.402800570111061	-5.083473858538749	34.1686677915576
0.65	5.684970731706658e-07	-2.636852339343923e-07	-1.181963039358286e-08	0	0	0	-117.0628280682839	746.4099660259851	34.52306392854877	0	0	0	-4.629271400172278e-09	-1.158524597625397e-08	3.592637959672574e-08	6.544538470594725	-4.952896721497935	34.603034752379
0.66	-0.000133346831819894	5.688026415698833e-05	-8.856394612075055e-06	0	0	0	-106.1916137072566	727.1450091480929	33.9487974152011	0	0	0	1.844950216416983e-06	2.9486826955989e-06	-8.840697322563313e-06	6.606946914199986	-4.787131675351327	34.53419740060431
0.67	-0.0001324161697399542	5.255290664344021e-05	-1.122754137560531e-05	0	0	0	-93.17929740073701	703.9750892455464	33.58621244110348	0	0	0	1.940853476259168e-06	2.964678888563429e-06	-9.013375924407182e-06	6.587534362919828	-4.670665207352369	34.17393235127133
0.68	-0.0001535599475259952	5.748447210448214e-05	-1.158565388848987e-05	0	0	0	-82.35797524593278	679.8397827353734	33.07200835011124	0	0	0	2.047118664275883e-06	3.3467365496497e-06	-1.052770170944264e-05	6.509019741205942	-4.545789004317792	33.59653663210041
0.6899999999999999	-0.0002637390456126764	9.430902787352434e-05	-1.599585620500678e-05	0	0	0	-70.55761370255595	655.206987738061	32.47756184111323	0	0	0	3.069705510280785e-06	5.545753166821232e-06	-1.791636047454346e-05	6.368046939953134	-4.44118454853311	32.94488113605756
0.7	-0.000654340198123338	0.0002253697754612299	-2.868956441903701e-05	0	0	0	-60.96058645993079	631.9460473990331	31.56785860869743	0	0	0	6.454419560940861e-06	1.321044309321043e-05	-4.343593198295333e-05	6.178833974421138	-4.272855577417403	32.23587933543099
0.71	-0.002175400516422267	0.0007264721022837022	-5.814433106517249e-05	0	0	0	-51.01175917928398	611.0909654131575	30.54673812183587	0	0	0	1.777643443609468e-05	4.208054956816614e-05	-0.0001393188407269776	5.946195363590101	-4.083322743893526	31.6236612070971
0.72	-0.008733334003886676	0.002842968773629531	-9.851125097293862e-05	0	0	0	-42.93058633417616	591.9297866501156	28.93235471973588	0	0	0	5.878724760000721e-05	0.000162113259596641	-0.000533210910395311	5.656314676807418	-3.780094931725056	31.02538264325311
0.73	-0.037735816629432	0.01202566789068717	6.927913893991444e-05	0	0	0	-34.88936944811768	574.7578169861954	27.30068356746837	0	0	0	0.0002109987263109976	0.0006746159393505378	-0.002171829594519566	5.297696796316088	-3.434608375590725	30.53255809136217
0.74	-0.1542294659147138	0.04827146440261652	0.002045093250505396	0	0	0	-28.09737684283773	561.5738524755179	25.53835078538556	0	0	0	0.0007242610525138088	0.002664793274663829	-0.008278501333275986	4.9097655422087	-3.118532786863212	30.22325409264502
0.75	-0.5263843489108994	0.1623276744606422	0.01250719813452317	0	0	0	-20.92444810157444	552.5708738277394	24.51642660897788	0	0	0	0.002099333682440531	0.008817023505276659	-0.02607923464045657	4.495938535157268	-2.957917849684855	30.17846893365114
0.76	-1.377275910483647	0.4202562098379216	0.04585400703575335	0	0	0	-14.61646960268228	545.7674474413959	23.99999007102624	0	0	0	0.00477791955495539	0.02246013522902403	-0.06233648793410274	4.045793357885712	-2.921142822757662	30.27202023944698
0.77	-2.672198136051769	0.811046108237837	0.1120346251965796	0	0	0	-8.227625540662499	540.8707236965486	23.7499600415313	0	0	0	0.008355287546612401	0.04263425890116426	-0.1093477421705147	3.5666055336617	-2.981053506507026	30.55159230324983
0.78	-3.904746047660097	1.184841604651492	0.1915241267564609	0	0	0	-2.589766067337834	539.885906188642	23.16218987287838	0	0	0	0.01160260046873435	0.06135551993004452	-0.1430088864137421	3.105856573033474	-3.021402164224479	31.16758117330777
0.79	-4.427204705798661	1.348235305329887	0.2405887257250422	0	0	0	3.045017665357971	542.9099218821484	22.82359076830675	0	0	0	0.01319700844227537	0.06899181489680452	-0.1437686615813353	2.658812531147149	-3.110067705728974	32.14279293414531
0.8	-3.685151768732488	1.12743674640611	0.2127814585223619	0	0	0	8.647090094212288	547.9016092213313	22.57814741543664	0	0	0	0.01143869935703758	0.05727817684222342	-0.105382245532655	2.215083434835636	-3.245397608229555	33.21361285969036
0.8100000000000001	-1.891666290484757	0.5807968565010506	0.1132823212142591	0	0	0	14.87285758901598	555.4993264759755	22.79829900902333	0	0	0	0.00615929181601142	0.02932731997854179	-0.04751194671477563	1.801342717359685	-3.397599723639135	34.3816002192313
0.82	-0.3983851327141737	0.1227444044739336	0.02508813881710348	0	0	0	20.3606298135763	566.5945894304828	22.85251823097062	0	0	0	0.001287450424369538	0.005978238611720563	-0.008807503073678755	1.463734624566862	-3.574681351435578	35.8017241804492
0.83	-0.005477913059816836	0.001694925795935848	0.000302387158771882	0	0	0	26.16354645593628	580.9645549850962	22.97475237551706	0	0	0	-4.216929463096287e-05	-0.0001254723822921562	-6.272860404177898e-05	1.219678959893806	-3.801683993120019	37.74823804327578
0.84	-0.006615296980194682	0.00205516474104097	0.0003708547413235912	0	0	0	31.99592792362643	598.1180918318456	23.64325355856751	0	0	0	-5.467332328638462e-05	-0.0001732872379156832	-2.012113213553799e-05	1.077892308139644	-4.0627424869355	40.35526373860438
0.85	-0.01426688030499711	0.004462244678249722	0.0006084706909874109	0	0	0	39.04097201013945	618.366534522979	24.79970758475128	0	0	0	-0.0001101096825253342	-0.0003338922778371704	-0.000191148563983726	1.060330635163592	-4.359136465514072	43.96940707333353
0.86	-0.2715721651228828	0.08549453487859932	0.007200969284462811	0	0	0	46.79863011827355	642.1661732820747	26.33969538300924	0	0	0	-0.001314650455021588	-0.003651408895161831	-0.006763272597030768	1.196867591291504	-4.633388595237688	48.91027285473786
0.87	-4.628375095096113	1.470215441326388	0.08297991437548627	0	0	0	53.93708785287501	672.1383785790935	27.99947225611099	0	0	0	-0.01366336194966689	-0.03706674077734419	-0.1114806751408631	1.542951165286175	-4.853578957950273	55.78130657040386
0.88	-26.20194974321686	8.541746607176227	0.2669755262671302	0	0	0	58.26574297384932	708.0358941041587	29.68191953177298	0	0	0	-0.04528974868884846	-0.1223004806806395	-0.5802443698655785	2.144622264727443	-4.990569008491812	64.74007630056207
0.89	-45.50051754040634	15.64684267175408	0.09694877985683034	0	0	0	61.05750244158875	740.5922279653596	31.1783620673679	0	0	0	-0.04838002939727756	-0.1380344086676625	-0.9354352127145741	2.989325812602292	-5.044632387784359	74.62492926673292
0.9	-42.30018281176817	15.48439829181188	-0.3405490468618786	0	0	0	63.36024168282383	770.5885195099838	32.17478337296779	0	0	0	-0.02287545696743044	-0.08475169576059387	-0.8354509559051813	4.070711358558261	-4.970077382057529	85.41924516854704
0.91	-33.18774182928838	12.86856201524442	-0.7579706941446466	0	0	0	64.29639783628569	798.5715408780161	33.26401474162751	0	0	0	0.003746703761813109	-0.03197865066975012	-0.6510742339647609	5.299387546383956	-4.84567154105811	96.41877796169167
0.92	-24.13224240249319	9.923551974250408	-1.071985568034573	0	0	0	68.02989252361779	822.792896357516	34.45795752586473	0	0	0	0.02331095343504119	0.002987937579190457	-0.4784613332673209	6.473827714960979	-4.723187625029244	106.1845693457903
0.9299999999999999	-17.30075454111801	7.569467385388156	-1.240280224127029	0	0	0	75.66284037127713	845.9827829045076	35.24622049649604	0	0	0	0.03333172470136753	0.01801813516693771	-0.3487715719710384	7.396973165355688	-4.547971320556712	114.1803186802301
0.9399999999999999	-13.28948527826729	6.19451176992586	-1.301170019264297	0	0	0	86.85672896948537	865.8113986140496	35.95508848134686	0	0	0	0.03702300167490175	0.02182641811053445	-0.2716829057445471	8.015844578488409	-4.360908368637348	120.1223860633852
0.95	-11.45483862197772	5.696717631604811	-1.34335515226941	0	0	0	101.5472337004936	883.355383501266	36.7942058658513	0	0	0	0.03914367697182201	0.02281031710410664	-0.2356330127234632	8.331413362264932	-4.230260805986527	124.1654061018266
0.96	-11.1434442217402	5.948022502815018	-1.4553143601619	0	0	0	118.6592247329445	895.8492292260087	37.05738299463194	0	0	0	0.04304877091516984	0.02460963485288597	-0.2280995924888173	8.234395515430009	-4.021898991389916	126.2838337043835
0.97	-12.29536738020888	7.108885930798053	-1.654941517118364	0	0	0	136.3839146277055	899.3438840099152	36.60502805179035	0	0	0	0.04989771233320731	0.02862411701360902	-0.2471794517086842	7.646752435379991	-3.685190787232978	126.2239801407117
0.98	-16.04693301910991	10.12158452293012	-1.833642116337988	0	0	0	153.3978518213095	891.6128099942021	35.71063765434759	0	0	0	0.05866038643595758	0.03667307173241545	-0.3110974846520805	6.541961694243527	-3.276327587373798	123.8221538795385
0.99	-24.54229336490162	17.05695664411977	-1.465155344831953	0	0	0	169.3285444266333	870.8741365109853	33.82026579313084	0	0	0	0.06055479146483984	0.04977364598340536	-0.4438085980875109	4.860490980428791	-2.745372638496591	118.8862123450179
1	-44.32977783365999	35.09340258391842	0.3008080953885663	0	0	0	183.2579957059777	832.539389007954	30.50933552580988	0	0	0	0.04700310915402379	0.07253203762351465	-0.7039033830359797	2.64594815501829	-1.986691393156853	110.7333971509572
