# Supplementary material for: Transtibial limb loss does not increase metabolic cost in three-dimensional computer simulations of human walking
Source: PeerJ. 2021 Aug 4;9:e11960. doi: 10.7717/peerj.11960 (PMC8349165; doi:10.7717/peerj.11960)
Supplement: Supplemental Information 1 — Each subject’s simulation output and Matlab code for generating plots presenting the data. [file peerj-09-11960-s001.zip › TTA3D_solns_rev/Pre/GRF/soln_walk_N50_wm100_S15_GRF.sto]

DataType=double
version=3
OpenSimVersion=4.2
endheader
time	ground_force_r_vx	ground_force_r_vy	ground_force_r_vz	ground_force_r_px	ground_force_r_py	ground_force_r_pz	ground_force_l_vx	ground_force_l_vy	ground_force_l_vz	ground_force_l_px	ground_force_l_py	ground_force_l_pz	ground_torque_r_x	ground_torque_r_y	ground_torque_r_z	ground_torque_l_x	ground_torque_l_y	ground_torque_l_z
0	-42.49014671463802	34.58994733390403	-0.4999677962117129	0	0	0	183.0699734984066	836.0957195911108	31.38208638859075	0	0	0	0.06499023701300885	0.07761149805740326	-0.668385760317305	1.954063738904599	-1.958126815829515	110.1219682543348
0.01	-88.45840186923768	89.4379362741582	7.787509232363893	0	0	0	192.1736689740801	778.6135551530733	26.87495107445653	0	0	0	-0.040926139536906	0.1282722419289165	-1.092184682170558	-0.385409242294628	-1.090877826905266	98.64925631678506
0.02	-66.42447535383722	185.4375505291273	32.59490768526854	0	0	0	196.6592866965031	703.5122649829358	21.72061324532568	0	0	0	-0.4328984220939034	0.5139854492263385	0.2821918669240786	-2.537020572891431	-0.3235766270949865	83.74376343703126
0.03	-87.48293343311754	312.5315874250362	26.33082639874676	0	0	0	194.2198399524705	613.4511434090269	15.24109387512956	0	0	0	-0.3274318005173147	1.333088892769435	1.560450681401506	-4.253141547469223	0.3556062749168918	65.95523120533348
0.04	-112.5743441419269	450.0329308372092	12.50546020764364	0	0	0	179.5942628595589	515.0435429239835	7.430818240947443	0	0	0	-0.2009270255713436	2.467546894260288	3.853229357616973	-5.290368189913398	1.03916803983896	46.84364805488632
0.05	-126.1655618821025	528.8642442959195	4.043583564310084	0	0	0	157.4418297175659	419.5887811267783	1.777218337490147	0	0	0	-0.4187475392639606	3.263021599154018	6.161040302473848	-4.925571460398587	1.536500779946942	30.37140810351287
0.06	-141.2002437673123	589.8725520070309	-2.28447264287956	0	0	0	136.8292378186856	340.800874509755	-3.957520847453042	0	0	0	-0.8659336095104019	3.907102524954108	8.944763293589588	-4.045945761088613	1.886102746258395	22.4344471783284
0.07000000000000001	-143.0265377599557	641.7940425303186	-7.900041897310527	0	0	0	119.8275359432344	263.0720507696379	-6.848707148203107	0	0	0	-1.668237878484637	4.120244768545577	12.71331784138998	-3.026370996421246	1.842585272483348	17.8064467536129
0.08	-152.1196617419442	687.5031681278892	-16.71591777822033	0	0	0	92.06256932294195	179.7298403447232	-7.335361838580535	0	0	0	-2.787253960311859	4.582829908595563	17.69189860878186	-1.939087952513448	1.505395730345869	12.54270917208328
0.09	-154.6562111869176	721.8127360948788	-23.08541620888697	0	0	0	42.08564744780177	86.99788137437909	-9.912640937708789	0	0	0	-3.525876789882949	5.011849707672846	22.62387621707287	-0.6173465728454465	0.9722231986893224	5.910850066941811
0.1	-154.5855845957871	741.8137856144575	-27.95357116582152	0	0	0	0.1704557753191862	-0.5053149688775839	0.4586674123169107	0	0	0	-3.880669220949464	4.792745498829174	26.18969581561374	-0.01780623381119212	-0.01652560401169901	-0.01159531467884425
0.11	-148.9804372110424	760.0589106190514	-31.79197052127129	0	0	0	8.572604737376883e-06	-8.241593543146454e-06	6.995571114532827e-06	0	0	0	-4.202781271739532	4.582758408502991	29.28339004815125	-5.436020541398088e-07	-4.714568059828048e-07	1.107172178200149e-07
0.12	-143.5904759161417	773.2256120977881	-34.24730818093813	0	0	0	7.497124350375958e-12	-4.958513983220707e-12	4.128125608330861e-12	0	0	0	-4.545251906697147	4.574653158029845	31.78239287904457	-3.534510366561756e-13	-3.226529385207682e-13	2.543496409312758e-13
0.13	-134.1525802666085	770.8963472293278	-35.03759068087351	0	0	0	8.047196836185529e-12	-4.743157249957927e-12	3.279535454051126e-12	0	0	0	-4.804560039945202	4.662745341763934	33.30317190084467	-3.18322341075852e-13	-2.919766885320218e-13	3.588042286628856e-13
0.14	-125.2291379600638	759.0096191630821	-34.83357813069414	0	0	0	3.937357110278969e-10	-2.103334159164689e-10	8.303756354118381e-11	0	0	0	-4.992153722525837	4.617616447526515	34.04381010343345	-1.048319359683385e-11	-1.14065888885159e-11	2.08147254608003e-11
0.15	-113.9550974103115	744.2731928509965	-34.11710314670491	0	0	0	6.310381191579835e-08	-2.955673332831955e-08	3.074795134824002e-09	0	0	0	-5.155617466088771	4.495038781633034	34.46351157222001	4.882656182280111e-10	1.460147450295121e-09	4.062556836284477e-09
0.16	-103.0586878470234	725.0798497516578	-33.69345887575329	0	0	0	-5.744165357886533e-05	2.457825574505356e-05	2.97079882337408e-06	0	0	0	-5.253270971993887	4.331368097519485	34.44377377731328	-7.299923070260852e-07	-1.238747816760856e-06	-3.866239163116871e-06
0.17	-90.84900438145142	701.9418213299035	-33.22667207944413	0	0	0	-6.932731163126895e-05	2.766610612052638e-05	6.900797111154687e-06	0	0	0	-5.282885911309392	4.170479574784896	34.11593913734615	-1.10148347591936e-06	-1.564221516400666e-06	-4.794666323565696e-06
0.18	-80.06744667817966	677.8938071831781	-32.74441664947744	0	0	0	-9.467422834898129e-05	3.563803538631377e-05	1.040340553964949e-05	0	0	0	-5.257255872840826	4.015946049597037	33.61563571702559	-1.518790882056532e-06	-2.106302384624981e-06	-6.606100348819528e-06
0.19	-69.08908305314526	653.5733034942602	-32.09089761342775	0	0	0	-0.0001896057535953583	6.787514687739321e-05	1.748818409675125e-05	0	0	0	-5.173443926623681	3.867263854788059	33.04653662095799	-2.643822788011758e-06	-3.998837400888116e-06	-1.314388591638173e-05
0.2	-59.78968430337065	630.2413751836157	-31.23923161205711	0	0	0	-0.0005336193251097234	0.0001834325431781858	3.354956616215259e-05	0	0	0	-5.025656061193327	3.677675470848785	32.42878277100642	-5.880062958639844e-06	-1.047939554440404e-05	-3.622868185286806e-05
0.21	-50.84525419382137	609.0030066147838	-30.18326888150464	0	0	0	-0.002006099303841839	0.0006690547820459332	6.5727275507679e-05	0	0	0	-4.812574413675087	3.452494385716065	31.87736355376266	-1.652879513725386e-05	-3.663346160033485e-05	-0.0001315842210904822
0.22	-43.29965407429874	589.5403800750158	-28.57678072322994	0	0	0	-0.009260956084175934	0.003010146150570163	7.22167825213589e-05	0	0	0	-4.527593340790089	3.147732844920746	31.34245502121166	-5.609110737025017e-05	-0.0001586600164182094	-0.0005797693120409388
0.23	-36.06610128275396	572.2901691991822	-26.90980715222268	0	0	0	-0.04636013154583839	0.01471577682440913	-0.0004126310506459163	0	0	0	-4.170195212587242	2.818215415652118	30.88919853629459	-0.0002161538366495021	-0.0007577664917579524	-0.002738879828960231
0.24	-29.65464168240662	558.7988925410164	-25.22051491648986	0	0	0	-0.2177847346654292	0.06766802156121487	-0.004052981716540227	0	0	0	-3.779649850987966	2.54305221308967	30.59194405754286	-0.000848430381350988	-0.00345004813872969	-0.01201115627144426
0.25	-23.16115215065982	549.4373735332871	-24.22371165247253	0	0	0	-0.8371673983607506	0.2555348293100718	-0.02026698804862261	0	0	0	-3.367955456569252	2.412365307679551	30.52984457859991	-0.002929366034860936	-0.01297995050608745	-0.04265165460170977
0.26	-17.51911153242407	542.9875269719513	-23.65313492135826	0	0	0	-2.396932939657252	0.7226777373306971	-0.0664272931848269	0	0	0	-2.937624713680514	2.3844982803303	30.64992456961732	-0.007931546195766494	-0.03657098365973984	-0.1116581963215886
0.27	-12.17042323133395	538.9217382511086	-23.37436228239024	0	0	0	-4.953236550760084	1.485984769097672	-0.1537074609500405	0	0	0	-2.48941442889917	2.439008599528423	30.96083874888402	-0.01583429169137161	-0.07438547627509527	-0.2088470742140037
0.28	-7.252774415422791	537.6535486296291	-23.16659079537476	0	0	0	-7.516780408290253	2.259287967709446	-0.2613588945410294	0	0	0	-2.034132705783364	2.529798472956712	31.47922918681449	-0.02345986516176854	-0.1109323026549779	-0.2841838246887378
0.29	-2.175905824059692	539.4549124486557	-22.86762075370724	0	0	0	-8.74219819942412	2.646541150610827	-0.3446211829100995	0	0	0	-1.584915791574332	2.626641657444615	32.25988122185031	-0.02665697914725901	-0.1263319329658757	-0.2938929257284645
0.3	2.761892996431993	544.6260232946336	-22.2230569743251	0	0	0	-7.439026894248052	2.271163857553785	-0.3359278248388418	0	0	0	-1.172232175139086	2.688140714668323	33.33749430674107	-0.02199000506081334	-0.1047387284816537	-0.2211159656573322
0.31	8.446751346772158	554.0955946149495	-22.36720092295822	0	0	0	-3.95305393713772	1.215155687975056	-0.2052922453173364	0	0	0	-0.8033967646631703	2.795578614283805	34.76292294987748	-0.01114811702649391	-0.05378992477498028	-0.1037132340371574
0.32	15.31928958618201	566.658755317411	-22.62807498022947	0	0	0	-0.9229844960711303	0.2854345001320629	-0.05444763318124194	0	0	0	-0.4970627170969231	2.976619761001526	36.42540187319449	-0.002372854596088349	-0.01176077036550724	-0.02143388244146636
0.33	22.58276988154567	581.0201961781128	-22.87887345391536	0	0	0	-0.004495052058340397	0.001397674472228949	-0.0002286887706970882	0	0	0	-0.2653973423898481	3.21138451389899	38.25772086961534	9.432316692771855e-05	0.0002946059240274093	-5.31698879530321e-05
0.34	29.16137227207259	597.7384491561235	-23.59494827372838	0	0	0	-0.005573972583526128	0.001746529095173708	-0.0002919050046925803	0	0	0	-0.1226831912271572	3.501611628233267	40.33074459394338	5.560826924103875e-05	0.0001763297453284564	-1.202352633440949e-05
0.35	37.22328615352999	618.3936417338427	-24.75766816146867	0	0	0	-0.01361660710222547	0.004299566216081757	-0.0005010500163752806	0	0	0	-0.08802467026968031	3.853896233637168	43.15847328715223	0.0001138800226938684	0.0003451270657223747	-0.0001956885032185326
0.36	45.74391927684078	640.9308411135329	-26.30482994696981	0	0	0	-0.2662855915412217	0.08465338287614249	-0.00540799899248642	0	0	0	-0.1725568494499816	4.219003102650134	46.89618228764355	0.001275617528181386	0.003627259259448925	-0.006702080971866412
0.37	54.57197399949805	670.1786879465826	-28.21549990492009	0	0	0	-4.432904119280661	1.421287092545276	-0.04616481345345849	0	0	0	-0.412957377577531	4.536731643564293	52.66738728261078	0.01268034525212866	0.03640504090943947	-0.1074269057478654
0.38	60.48448214817702	709.1051858341276	-29.99690273943027	0	0	0	-25.31931290295329	8.318915360403711	-0.03300964942786917	0	0	0	-0.8827118238354925	4.695128008142103	61.24722438320259	0.0418549873860281	0.1266955590185587	-0.5630567679306275
0.39	63.90927357650662	744.8655560501754	-31.48442481402508	0	0	0	-45.39549577334332	15.68872428641342	0.3401519741269759	0	0	0	-1.604615910107728	4.731516321435023	71.18282949925535	0.04514684619926852	0.1539759233786443	-0.935620345959318
0.4	66.43558798780811	777.1483248751996	-32.56106137330381	0	0	0	-43.62429625051515	15.98124752732131	0.7536018413921622	0	0	0	-2.566282894922217	4.640234769794956	82.28912326711607	0.02112545158088068	0.1020313531901866	-0.8618393397762192
0.41	66.78318102927736	806.2844013159786	-33.66307906834604	0	0	0	-35.07981212957414	13.54546686395359	1.065239470824146	0	0	0	-3.68873051689845	4.4905939403689	93.75494269418954	-0.004771378231800824	0.04486408396278897	-0.6870366628851278
0.42	69.72754988453569	829.7862662541266	-34.92305302102509	0	0	0	-25.32130663300852	10.33423473738638	1.262745063229578	0	0	0	-4.786234812508789	4.350666938065066	103.9788877888366	-0.02409791321771271	0.0040493863677992	-0.5008718988863982
0.43	76.75581035988901	852.7281232385247	-35.83346164184234	0	0	0	-17.53862669191094	7.61087597293136	1.326881487406761	0	0	0	-5.660326134582384	4.168133525662746	112.4113806896232	-0.03311415029831331	-0.01387323103304451	-0.3530492042543111
0.44	87.85696818448905	872.7848219420604	-36.62244012085833	0	0	0	-13.05438591882186	6.043898707878695	1.325818931205907	0	0	0	-6.217897083549852	3.975932992337794	118.6843318458503	-0.03570717366710423	-0.01817113570539255	-0.2667692179568599
0.45	102.4384501917361	890.0270063182473	-37.4418050174945	0	0	0	-11.08029830972967	5.493403013627796	1.357023429166946	0	0	0	-6.480462328669276	3.831359274382442	122.8958056439809	-0.03752843648370261	-0.01913452548833252	-0.2278622732906953
0.46	119.5069053584358	901.8363238772371	-37.83834092235215	0	0	0	-10.75666392665118	5.761881510265739	1.49428372490567	0	0	0	-6.360512503900172	3.646113042418632	125.109952679176	-0.04183618577617523	-0.02086195258822042	-0.2198542584671374
0.47	137.2921443127838	904.9213606830646	-37.41581494486542	0	0	0	-11.91345526817379	6.98184644624814	1.754590668700475	0	0	0	-5.791274101540368	3.346446252576312	125.2041252094597	-0.04976257448578536	-0.02474190043797743	-0.2385481340961937
0.48	154.5425699371312	896.9440797622713	-36.55376322187556	0	0	0	-15.43401130906633	9.975067142799571	2.034039454365814	0	0	0	-4.73796623453249	3.000181512983191	123.0124892041421	-0.05995573955093212	-0.03195824655868008	-0.2972421291351637
0.49	170.6357721528992	875.9147073870364	-34.74635541844644	0	0	0	-23.20743492818243	16.61247380245832	1.790312287944748	0	0	0	-3.126060817511466	2.539597580696149	118.2861789525322	-0.06206610936750812	-0.04216163460387293	-0.4164477836694535
0.5	183.9977358904026	837.5490639502269	-31.47065157998214	0	0	0	-41.29994169984718	33.51559242558965	0.1460159764037868	0	0	0	-1.033981461779165	1.831802788374954	110.3951095152927	-0.04263200736069746	-0.05532292853598748	-0.6497084059124371
0.51	193.260177141423	780.6840378437978	-26.90987995579475	0	0	0	-86.87325652621561	87.61380240239285	-8.095774108596425	0	0	0	1.230962386450809	0.9577306488756081	99.01084738248389	0.08932585527495782	-0.07129377924066546	-1.072822260942052
0.52	197.8738496085709	706.1514959412178	-21.68779501101493	0	0	0	-65.67037881664001	184.5862730781923	-32.35449056809875	0	0	0	3.272693721532442	0.1791094722551676	84.17425449566431	0.5050428280707475	-0.4192130282387956	0.2937823580078558
0.53	195.6607222283552	616.3286931132156	-15.28126320760915	0	0	0	-86.76214974389291	310.8593054657733	-26.25056176860464	0	0	0	4.854555239576719	-0.4852406774794726	66.39202957348604	0.5952648797088081	-1.102784612274666	1.561217686544075
0.54	181.3147601675427	517.6887168467019	-7.536886755540314	0	0	0	-114.4567682451818	448.01455722818	-12.97626292334331	0	0	0	5.747292425870692	-1.151682010185297	47.1967678895854	0.6655606886718839	-2.198388859273792	3.794319742174285
0.55	159.3501934756784	421.8651712643726	-1.831443196179502	0	0	0	-126.403251536556	528.3336522005718	-3.672635748131349	0	0	0	5.236246730386342	-1.63851361610802	30.62379487104909	0.8841214577568768	-3.078004388731086	6.115841097273552
0.5600000000000001	138.7321270682861	342.1261904805596	4.109478186467108	0	0	0	-142.4681666084965	590.087154542008	2.123621064618319	0	0	0	4.261891249460172	-1.999817358538245	22.50634403517445	1.34529945043866	-3.731720278835958	8.814773452068378
0.5700000000000001	121.7900096167055	264.328474256571	6.85326366050271	0	0	0	-143.2230798970981	644.168596902279	8.079071339218757	0	0	0	3.203547436769915	-1.940544983807896	17.89310162940347	2.194851507092996	-4.011699178697436	12.68904551644326
0.58	93.96804228298312	180.6540348159342	7.238320278747136	0	0	0	-153.0003824128994	689.8582253686377	16.61071380155199	0	0	0	2.067252100560288	-1.581669732894013	12.63172505705259	3.393786454355395	-4.441287662993576	17.6225959122832
0.59	43.42423338389751	87.3849514545274	9.964632072498942	0	0	0	-154.4994900688443	722.5906084654069	23.27702037408116	0	0	0	0.6756413500800187	-1.017274346786396	5.975779731096427	4.216575275565956	-4.896380749837694	22.52093581883447
0.6	0.1183511038427078	-0.3526899771831505	-0.3235891020694687	0	0	0	-155.7917475401786	743.1068483070949	27.85904229364182	0	0	0	0.01233165292711371	0.01157463600726605	-0.008111870342002834	4.645019128660898	-4.698006317632496	26.21855639156921
0.61	-3.937701570263177e-06	3.875313324480525e-06	3.478124858350269e-06	0	0	0	-149.6885374160602	760.941709741997	31.89505636317486	0	0	0	-2.630444606813071e-07	-2.251485878338491e-07	-4.694174942348628e-08	4.994026532685891	-4.516196303607441	29.41996223303677
0.62	2.013478432073497e-11	-1.350854160922381e-11	-1.183753112289839e-11	0	0	0	-144.9296065659341	773.0864959728758	34.26173742526431	0	0	0	9.90894245243741e-13	8.826602102899599e-13	6.781810879130681e-13	5.328924038005305	-4.483062610099056	31.89340818291319
0.63	1.164527018700351e-11	-6.910498220315504e-12	-4.839142617257925e-12	0	0	0	-134.9433918745838	770.9059190237959	35.11148651701573	0	0	0	4.649738396586407e-13	4.196922081028923e-13	5.196093470299095e-13	5.56217500813231	-4.559033979423748	33.4595383984545
0.64	5.481780668401834e-10	-2.924404359795115e-10	-1.14162565809309e-10	0	0	0	-126.394796226157	759.4187257642484	34.77732472349607	0	0	0	1.437166617706724e-11	1.55891218793091e-11	2.907513015095712e-11	5.715218086819973	-4.492825169073218	34.21983752127277
0.65	1.330832597206741e-07	-6.205373113516856e-08	-6.771248804267837e-09	0	0	0	-114.4367198452273	744.6463279463933	34.19866163793532	0	0	0	-9.793152337420978e-10	-3.027484891006992e-09	8.573345682303187e-09	5.831530807841895	-4.388681379266476	34.65077842171655
0.66	-7.129605792200365e-05	3.037031450880624e-05	-3.146558878761537e-06	0	0	0	-103.7593613616729	725.519454383493	33.71118694302856	0	0	0	8.745421383703442e-07	1.555257245420418e-06	-4.804602942492969e-06	5.880122188031946	-4.241733176223523	34.62176025427146
0.67	-8.479521407506745e-05	3.369181310128206e-05	-7.597738475297018e-06	0	0	0	-91.12552015594051	702.4511218189051	33.34255064705108	0	0	0	1.291478394837687e-06	1.927496038588467e-06	-5.866278132800728e-06	5.853868710764061	-4.122173499312273	34.29961328544241
0.68	-0.0001192900295919213	4.471488924593827e-05	-1.185549437392234e-05	0	0	0	-80.54036441475925	678.1782168124378	32.8262899154143	0	0	0	1.828902426985627e-06	2.673493893659815e-06	-8.318925622844164e-06	5.770192183111556	-3.990120862247563	33.76610265245161
0.6899999999999999	-0.0002454821160901193	8.750188857678693e-05	-2.04263083576469e-05	0	0	0	-69.29763840651134	653.3445173771905	32.23876898332393	0	0	0	3.279359993604177e-06	5.233034488499884e-06	-1.69939940592937e-05	5.624135540629359	-3.871639462798211	33.15668860667038
0.7	-0.0007052458236847465	0.0002415459461047813	-3.954790035768854e-05	0	0	0	-60.23376024964724	629.7132690404084	31.34294794885186	0	0	0	7.498148514699516e-06	1.406967055833273e-05	-4.777935774890748e-05	5.42272211247076	-3.695911032142707	32.49116136819879
0.71	-0.002682847956100826	0.0008919715722216931	-7.420990836996041e-05	0	0	0	-51.14602645627659	608.4599952553135	30.33317835179786	0	0	0	2.147979344255218e-05	5.000459439372011e-05	-0.0001755084967345997	5.165296850758333	-3.495876841127226	31.91477293430087
0.72	-0.01236592192161364	0.004007618759357705	-3.924663263391441e-05	0	0	0	-43.77160314536923	589.0485391470627	28.71025098800681	0	0	0	7.275145416465979e-05	0.0002169240728236834	-0.000771867779453722	4.843409683623725	-3.200319332536402	31.3501811963914
0.73	-0.06061519445361904	0.01917813381251248	0.0008188618834300313	0	0	0	-36.45065413132733	571.7272287580084	27.0685657002205	0	0	0	0.0002736064988131723	0.001017214519980173	-0.003570143081405735	4.45019565962293	-2.877985582543218	30.87394121106887
0.74	-0.2749234822588723	0.08514532869880329	0.006370951111439761	0	0	0	-30.1986197136744	558.0900143306189	25.33828258813129	0	0	0	0.00103867542044868	0.004484779951357798	-0.01511525096534016	4.02950892375403	-2.595405791048996	30.55161612015043
0.75	-1.01643208220601	0.3093495887359898	0.02909514680681193	0	0	0	-23.66515469465555	548.5922244649067	24.32978447584711	0	0	0	0.003477834965804065	0.01628237871976568	-0.05162017507935098	3.593925283476282	-2.463324537767053	30.47709287453482
0.76	-2.808059608772429	0.8446126055549581	0.09077044181833921	0	0	0	-18.09905283284214	542.0728271314408	23.76520414348833	0	0	0	0.009133119659003038	0.04437784446317859	-0.1303832049566211	3.144546612685792	-2.439440840901841	30.58440322539402
0.77	-5.640263406144122	1.689069521582972	0.2040752983913131	0	0	0	-12.64084481376771	538.0078539177692	23.51224125668255	0	0	0	0.0177439842328215	0.08788999550940428	-0.2370034125078509	2.680956575631738	-2.50324934534937	30.89306929553473
0.78	-8.420974161143084	2.528365576319005	0.3383765685761791	0	0	0	-7.724300021334001	537.0888730126928	23.18182912145963	0	0	0	0.02606531252977305	0.1292702304955161	-0.317193202898749	2.223884227273818	-2.58191759648435	31.4433108810485
0.79	-9.785601494774395	2.961282322235655	0.4309136821129485	0	0	0	-2.607906878110323	539.6006519237673	22.88643636307746	0	0	0	0.03031320434363116	0.1478581210262331	-0.327649086600569	1.782114630718143	-2.680089947367197	32.29843391124625
0.8	-8.410118540664545	2.567810731786369	0.4051536555799491	0	0	0	2.303589647447117	545.3598482159173	22.35897179412297	0	0	0	0.02606334855479466	0.1246508931886549	-0.248949684412338	1.376446510954149	-2.767304750775246	33.43487042776235
0.8100000000000001	-4.487808578067353	1.379431043767655	0.2367628759518654	0	0	0	8.131389332666208	555.2207769316811	22.54221493140061	0	0	0	0.01371336587136657	0.06475520764638297	-0.1173290216397187	1.016431835480195	-2.892603132824365	34.88756946771853
0.82	-1.009162856449036	0.3118891891045447	0.05804479224161239	0	0	0	15.18461690514225	568.2002567730507	22.66916186602634	0	0	0	0.002881422940783841	0.0136756421852579	-0.02339087451460315	0.7277939240037032	-3.065919885014854	36.57510008037348
0.83	-0.007147603451209843	0.002221625040447662	0.0003780523551251673	0	0	0	22.60953341294255	582.9365348555452	22.87891220399266	0	0	0	-9.713359402967418e-05	-0.0002949721730173936	-0.0001006414841200977	0.5181391751766433	-3.297325407373029	38.4457642905278
0.84	-0.006292420699354235	0.001969150409840081	0.000314897429986075	0	0	0	29.27458628559044	599.8412156045663	23.62145786396266	0	0	0	-5.944159207056475e-05	-0.0001886920355929441	-1.355226705246506e-05	0.4006584684648073	-3.590437346343093	40.55634772349495
0.85	-0.01647677611781452	0.005194648283896863	0.0005753227635144647	0	0	0	37.51269182963908	620.7158421749418	24.80369132778792	0	0	0	-0.0001295519090155728	-0.0003907090366593882	-0.0002538324580793879	0.3994170014678756	-3.941508812838368	43.45883547689215
0.86	-0.3368016810160688	0.1068570156477949	0.006566190042400967	0	0	0	46.16575771605041	643.686477140971	26.3837015100138	0	0	0	-0.001547188885266466	-0.00440487256623391	-0.008467045765295575	0.5277261336282346	-4.297968820739081	47.33975574455947
0.87	-5.359927722149072	1.715819151513984	0.04995214205444667	0	0	0	54.89199549233334	673.4573158957492	28.21247084767719	0	0	0	-0.01449190057775411	-0.04191296679520012	-0.1288875577041331	0.8355104575912498	-4.589974128489123	53.30501384208409
0.88	-28.1148734569895	9.242265774545819	-0.01911111177661723	0	0	0	60.48028566146336	713.0838235187877	29.99009967706134	0	0	0	-0.0423291955547116	-0.1317179979718463	-0.620290487446767	1.401977372312156	-4.725887603222747	62.14572220753151
0.89	-46.57161417196856	16.13299839833256	-0.5029746522089272	0	0	0	63.42232714519144	748.7066740918515	31.4842015263959	0	0	0	-0.03857970478584018	-0.1443266163525136	-0.9541719555988604	2.232322081224992	-4.74875080431211	72.25380376474779
0.9	-43.33397841044344	15.92134040342907	-0.9539033784161758	0	0	0	65.57622867743405	779.8837222341444	32.50775653619061	0	0	0	-0.01198868374820243	-0.0877064449319587	-0.8542654938474012	3.303964521794517	-4.645990921148906	83.36470661549815
0.91	-34.09310223325299	13.22625574035516	-1.270239521515109	0	0	0	65.75139249637044	808.2312336902094	33.69415683467405	0	0	0	0.01354227361891718	-0.0325072208701171	-0.6680446231246318	4.526657400733146	-4.507273341019872	94.75703182330685
0.92	-24.12317947421315	9.916276578764979	-1.443675855419903	0	0	0	68.80216810016658	831.3841651717885	34.91284103226863	0	0	0	0.03091456259990842	0.003697463809465572	-0.4782097336252772	5.700710321129177	-4.379491820519107	104.8050588299231
0.9299999999999999	-16.66925088547119	7.29865332077613	-1.483655039755464	0	0	0	76.04957648927498	853.8728501404363	35.77421260222201	0	0	0	0.03811018188751165	0.01772021823087659	-0.3365360935203768	6.619631089612752	-4.215905844526796	112.99074748434
0.9399999999999999	-12.51338568763322	5.852276923719348	-1.476832640176725	0	0	0	87.29005240807388	873.6218896433714	36.53436558666495	0	0	0	0.04008576813051667	0.0205144325253088	-0.256474663897818	7.215268555069541	-4.050517068540239	119.0403732610675
0.95	-10.67580463001626	5.352112311243031	-1.511120425520044	0	0	0	102.0613372222458	890.8673627506005	37.40027948357651	0	0	0	0.04192838668625422	0.0211605465419939	-0.2201807657382654	7.50251030350773	-3.948145813808924	123.1063751191756
0.96	-10.40855201239522	5.639234363253925	-1.669198957046016	0	0	0	119.2035472454443	902.4698430531466	37.79197066604372	0	0	0	0.04686739688767715	0.02310046391032968	-0.2133820102738923	7.386861455361259	-3.789536506809993	125.208920440014
0.97	-11.64705875858106	6.892507785563691	-1.978658536870546	0	0	0	136.9446120445105	905.2416433058985	37.40079384959899	0	0	0	0.05631570508954728	0.02777909443491061	-0.2339764709131449	6.808075522996679	-3.505430978394322	125.2162410312308
0.98	-15.36918402817257	9.999383354834919	-2.338141665177735	0	0	0	154.0121098246893	896.8454061916817	36.56571899933644	0	0	0	0.06930420753468257	0.03697319021158054	-0.2969043456579948	5.732194306716534	-3.160580091329337	122.9413431593232
0.99	-23.5686674884225	16.9396680363456	-2.165790053099656	0	0	0	169.8938260870863	875.1902322138247	34.74566549964625	0	0	0	0.07575928480816561	0.05192378129246586	-0.4236193674303202	4.088245286511248	-2.687369147830903	118.1180451725434
1	-42.49014674675568	34.58994736000056	-0.4999677965929274	0	0	0	183.0699735567377	836.0957199195971	31.38208640132839	0	0	0	0.06499023706505357	0.07761149812207548	-0.6683857607560706	1.954063741113282	-1.958126817670551	110.1219682978798
