# Supplementary material for: Transtibial limb loss does not increase metabolic cost in three-dimensional computer simulations of human walking
Source: PeerJ. 2021 Aug 4;9:e11960. doi: 10.7717/peerj.11960 (PMC8349165; doi:10.7717/peerj.11960)
Supplement: Supplemental Information 1 — Each subject’s simulation output and Matlab code for generating plots presenting the data. [file peerj-09-11960-s001.zip › TTA3D_solns_rev/Pre/GRF/soln_walk_N50_wm100_S05_GRF.sto]

DataType=double
version=3
OpenSimVersion=4.2
endheader
time	ground_force_r_vx	ground_force_r_vy	ground_force_r_vz	ground_force_r_px	ground_force_r_py	ground_force_r_pz	ground_force_l_vx	ground_force_l_vy	ground_force_l_vz	ground_force_l_px	ground_force_l_py	ground_force_l_pz	ground_torque_r_x	ground_torque_r_y	ground_torque_r_z	ground_torque_l_x	ground_torque_l_y	ground_torque_l_z
0	-46.18379897372485	36.57684131138834	0.1555413131689704	0	0	0	187.9817045391319	836.4971223772503	30.63386555772345	0	0	0	0.02399402871629843	0.04120380656018699	-0.7122603335429365	3.96430450624687	-2.264453487484065	110.9632457114216
0.01	-89.31058574374167	89.23660193737923	7.741567878144903	0	0	0	196.4766083647988	781.8748068956546	25.99178024893438	0	0	0	-0.13309853978003	0.03751216214951206	-1.072620934593576	1.308874579694673	-1.305846573415971	99.73457972132678
0.02	-64.8900077180276	179.7104660905781	32.22278019366086	0	0	0	198.6852568680252	711.4108208742167	20.12310398520484	0	0	0	-0.6156721213035469	0.4244768147714852	0.3147235672915719	-1.153838507202828	-0.4141295458851987	85.18256136532897
0.03	-84.24047657160456	305.7957857762571	26.76150836456792	0	0	0	193.3541085728259	626.5807679268416	13.44191665740343	0	0	0	-1.044869436740171	1.054381214389808	1.72593534517789	-3.182867310996287	0.2743072789696015	67.73564986474136
0.04	-110.5597410666588	434.9187545152969	12.36243417000876	0	0	0	177.0204544430723	530.9758419895434	6.122745371948117	0	0	0	-1.503157857750769	2.021984769418823	3.93690592698986	-4.636523318160735	0.8929517698259246	48.66559266923906
0.05	-123.0552828401703	514.509840538989	3.805262116183298	0	0	0	154.58230299203	436.4572649609931	1.231335580853343	0	0	0	-1.976232582864448	3.034612150760789	6.456701641641651	-4.622430851693432	1.325355245703425	32.06688568468827
0.06	-138.4332974595549	576.9430267210749	-1.559290178665244	0	0	0	134.1315271664073	355.4576366420902	-4.444383646348272	0	0	0	-2.680704221042869	3.781278959514116	9.606099946721706	-3.882846013691927	1.756960984497574	23.2374771576987
0.07000000000000001	-144.6327753323505	640.9844238822616	-8.458046868186532	0	0	0	117.7585511414166	278.6840121764201	-8.272493870035037	0	0	0	-4.084294197922706	4.354182408368899	14.86009040075392	-2.936791739381257	1.794367292100289	18.62530703283698
0.08	-156.9024090775192	689.722143319569	-16.38553006860319	0	0	0	91.04917319288747	192.5177452942934	-9.268101719033368	0	0	0	-5.484787169097573	4.53266375093961	20.50486708133863	-1.878846890349953	1.523644971649071	13.18666550593655
0.09	-156.4566186853839	714.6703189157384	-23.13539102566509	0	0	0	40.72007727440324	93.25843704425426	-11.00334491241273	0	0	0	-6.268082735902176	4.719151778798889	24.90132414843099	-0.5882244779082405	0.9845272455828166	6.166708873448353
0.1	-157.4532418429862	734.4289193877626	-27.81631628462442	0	0	0	0.1380388496005021	-0.3206955620830966	0.2816749035543183	0	0	0	-6.921115840431441	4.738680446833901	28.73118300102177	-0.01076504862752324	-0.01003269395146309	-0.00615303775484792
0.11	-151.8025459241247	755.2537047732336	-32.12835673640273	0	0	0	6.775181931059008e-06	-6.19706405440541e-06	5.157809152540217e-06	0	0	0	-7.504706172000811	4.864492996936309	32.20437712437115	-3.999881910312496e-07	-3.636897039323894e-07	8.844537642228954e-08
0.12	-146.1605467288302	768.1604115222266	-34.45916373759589	0	0	0	1.432975780038925e-12	-9.206698750726884e-13	7.437230541812565e-13	0	0	0	-7.947478067311024	4.950974633995658	34.74458958604371	-6.377647242985484e-14	-6.125619534117524e-14	4.705166314178265e-14
0.13	-136.4664769924692	766.6628305658544	-35.13059524897428	0	0	0	9.681400881447015e-13	-5.547800799795444e-13	3.434154492076639e-13	0	0	0	-8.210231211702249	4.959258280957957	36.3300311734367	-3.452550279952379e-14	-3.439443345783539e-14	4.176916563327969e-14
0.14	-127.6365113355528	756.3009270344442	-34.65945211463314	0	0	0	7.553609742516108e-11	-3.955198916163297e-11	1.156206578782614e-11	0	0	0	-8.361640364462092	4.780575852598345	37.09499457799117	-1.699276336345221e-12	-2.118965134559991e-12	3.852292700098058e-12
0.15	-115.6375639168098	741.9072576971079	-34.18088981224898	0	0	0	2.462319882846791e-07	-1.152925594417348e-07	3.751287080855517e-09	0	0	0	-8.4581592554648	4.606400181890741	37.44368754944841	1.965877353572032e-09	4.695508688575278e-09	1.531235893563887e-08
0.16	-104.5075307781457	722.5704298330795	-33.67187689931973	0	0	0	-6.759100287108041e-05	2.888190886232629e-05	3.601802435343869e-06	0	0	0	-8.483441178331354	4.387633267359252	37.31308752783172	-8.381470712447319e-07	-1.408587953506646e-06	-4.433492350944905e-06
0.17	-91.936950072031	699.8159321347297	-33.25023350011666	0	0	0	-7.526846636404023e-05	2.993259865609244e-05	5.70924595795099e-06	0	0	0	-8.45199071700759	4.202010901796155	36.91625590274529	-1.025516447522205e-06	-1.611252039823351e-06	-5.072499269513781e-06
0.18	-81.08068703240065	676.8060745061498	-32.68922045346775	0	0	0	-9.892038515738736e-05	3.717170515001379e-05	7.459683052137937e-06	0	0	0	-8.39137376531718	4.030608935019171	36.3686854916138	-1.291367389538956e-06	-2.090053837357781e-06	-6.709640761278671e-06
0.19	-69.75857714795525	653.7176988166747	-32.11541022619994	0	0	0	-0.0001993394399998155	7.148286914119705e-05	1.224952416230691e-05	0	0	0	-8.288188992438444	3.897052790980824	35.77353084099693	-2.279658881839432e-06	-4.063845640448979e-06	-1.338264823609368e-05
0.2	-60.35286505449665	630.7360781583028	-31.2185495003896	0	0	0	-0.000582804532430931	0.000200919614461963	2.447873451160413e-05	0	0	0	-8.122891527955044	3.696998088056727	35.08744978649508	-5.513293365742795e-06	-1.134276085786738e-05	-3.816350401538278e-05
0.21	-51.13233218413932	608.8770583382133	-30.21730818913398	0	0	0	-0.002253530513474412	0.0007529614478973423	5.036736481309765e-05	0	0	0	-7.886858681343939	3.465399852998307	34.43705977868612	-1.714029034817904e-05	-4.180210443178573e-05	-0.0001419746169293357
0.22	-43.31679889024394	589.7733787545595	-28.59269604280846	0	0	0	-0.01037634302519688	0.003380215154314275	5.740314709880873e-05	0	0	0	-7.607096284574428	3.167556191239244	33.86708034074049	-6.345324348281371e-05	-0.0001842372033903287	-0.0006211108045563193
0.23	-35.40704385491841	574.5349212459116	-27.02008792947611	0	0	0	-0.05066096065579071	0.01616041753033332	-0.0003836933019798352	0	0	0	-7.295631977303342	2.8971136603852	33.50746287617961	-0.0002551120105108489	-0.0008673603430272249	-0.002847605328441862
0.24	-28.57738352916798	563.1434204208167	-25.13893363820573	0	0	0	-0.2300603503050288	0.07208785723331172	-0.004008449050590854	0	0	0	-6.984521868623951	2.638309239284708	33.35886282187058	-0.000989830633243257	-0.003826746567295583	-0.01200936281347738
0.25	-21.82254960698865	554.9079514002241	-24.13144969662581	0	0	0	-0.8608941610019372	0.2659336595110606	-0.02213846027857381	0	0	0	-6.660109150577576	2.545906999325672	33.46436518806348	-0.003253980601021166	-0.01397098799241053	-0.04128455572652543
0.26	-16.21239900669234	548.845702068571	-23.73682975894469	0	0	0	-2.436688665104076	0.7455555039868028	-0.08295250928594383	0	0	0	-6.306604675075921	2.596802813409054	33.73968804680162	-0.008199340652977938	-0.03861401246171939	-0.1061942980319473
0.27	-10.47448868256837	544.6528379968779	-23.45419638123782	0	0	0	-5.041741470759362	1.53728323147516	-0.2176582317322307	0	0	0	-5.922995259197466	2.718229414474902	34.1561315038417	-0.0152425311057275	-0.07795560681743223	-0.1974991252617299
0.28	-4.198329464817858	542.5739514221254	-23.15744944328858	0	0	0	-7.74682623354142	2.36726131990731	-0.3889734027900116	0	0	0	-5.513911152588356	2.864865971847675	34.6969963762385	-0.02240318325904391	-0.1176711128259472	-0.2699237799524378
0.29	2.061688823051451	543.3607045101668	-22.94608043525524	0	0	0	-9.077037548953305	2.790007179893866	-0.4838443299808557	0	0	0	-5.09215675458667	3.032256053389547	35.44000423964496	-0.02722371291516868	-0.1369267069293212	-0.2788051869467758
0.3	6.597240364726399	547.6758830350998	-22.50580140285317	0	0	0	-7.496237240039904	2.31640106414658	-0.4016525571665261	0	0	0	-4.685997601586791	3.165847501148991	36.40705510983638	-0.02405493912295374	-0.1128576855085961	-0.2018972288298702
0.31	11.12938910760447	556.0627997983462	-22.70490442147942	0	0	0	-3.597891430743397	1.114571841262	-0.1895187602601043	0	0	0	-4.303803755760681	3.318535661714315	37.62763990540436	-0.01219433745967058	-0.05380719883752061	-0.08493921455172068
0.32	15.90999392541106	566.9805162992938	-22.80304230007382	0	0	0	-0.6909289743448813	0.2144937467726595	-0.03694237643301184	0	0	0	-3.966205409161112	3.506223323350267	39.03024564819037	-0.002250802885626897	-0.009723084726695828	-0.01436136036966476
0.33	21.81029351483463	581.2861156249539	-23.0001881324737	0	0	0	-0.01515469087589899	0.004724852101269914	-0.000748650910121702	0	0	0	-3.709726896232564	3.753276929237201	41.08557081001484	0.0001342157898294025	0.0003977167964247041	-0.0002101831619959096
0.34	27.50712400911522	600.1970374758334	-23.68774844507894	0	0	0	-0.01941852402112397	0.006070154404847846	-0.001005232919417296	0	0	0	-3.563113138116889	4.002708517220467	44.11344298884491	0.0001873112221332323	0.0005863574511920436	-8.723527437022382e-05
0.35	33.25504391437634	621.3681508526631	-24.80758573416244	0	0	0	-0.0292825274418196	0.009196100984787573	-0.001325439632162756	0	0	0	-3.530977826084771	4.278590319501423	47.90698721017125	0.0002790163538861412	0.0008693452440265317	-0.0002216978144470672
0.36	40.26297242639768	646.4835755619019	-26.48532769394222	0	0	0	-0.312642668438578	0.09867277358252151	-0.008419858085851731	0	0	0	-3.655985714865348	4.596900138875184	52.73450910488461	0.001944015890919095	0.005607442842253928	-0.007245996346323896
0.37	48.47420005358021	675.3670440184027	-28.2101466171205	0	0	0	-4.921269739143936	1.563478162066281	-0.08418111668160728	0	0	0	-3.975782439466015	4.915487296603436	58.73075384093298	0.01980922235986366	0.05651380019137616	-0.1162160034570728
0.38	57.52131868993762	701.2171997892834	-29.81799556845446	0	0	0	-28.01124966466221	9.11913983015776	-0.2747512989417061	0	0	0	-4.465329311220094	5.194851524143453	65.3132248728983	0.07050900540726468	0.1998469356084282	-0.612021279988027
0.39	66.32942097435173	731.7818237938549	-31.47341099249755	0	0	0	-49.10767521198685	16.86127045845641	-0.1746468252468439	0	0	0	-5.204397980572097	5.389583340110295	73.84790404556331	0.08419841220996924	0.2381141083396709	-0.9971164309778346
0.4	70.15628683096701	768.4587246311195	-32.61412848050205	0	0	0	-46.11650370201471	16.85153922013355	0.2002178356961412	0	0	0	-6.210884000434177	5.334864692200515	84.7264179213966	0.05332466902064212	0.1605315435029332	-0.8977140124210589
0.41	71.08626185802524	795.5545381741407	-33.59252387235142	0	0	0	-37.21068922718251	14.39244146176268	0.6287134062365843	0	0	0	-7.257168579293625	5.129309029013701	95.25154543909727	0.01780754293137796	0.08090233313244219	-0.7170949519284233
0.42	74.8014879346071	819.063918680821	-34.72604758305386	0	0	0	-27.8373595703896	11.41746313216967	0.99878062594215	0	0	0	-8.200758694593349	4.922738591084709	104.7551244529765	-0.01060500325014119	0.02374176101950216	-0.5404984579735513
0.43	82.14014929195685	844.1037749844641	-35.57640242388655	0	0	0	-20.34707992648899	8.881260735058367	1.21559112318533	0	0	0	-8.912921354860133	4.700840459418217	112.8716084611828	-0.02689777452310542	-0.005484809161000167	-0.4011376228418649
0.44	93.19761868067371	864.7139254352686	-36.22101892407457	0	0	0	-15.90651493905301	7.396701882922002	1.310216812414534	0	0	0	-9.338224455142388	4.474786322789997	118.9437420945557	-0.03407394181604793	-0.01627885734944527	-0.3179609606303309
0.45	107.8628478006107	882.7162767376328	-36.92165227462839	0	0	0	-13.9091647011722	6.899796759214258	1.3765824803727	0	0	0	-9.477962757548209	4.318015534907786	123.121234393821	-0.03799236199458238	-0.02034843805077085	-0.2797049160779929
0.46	125.4130305063775	896.0962403214596	-37.15837800202926	0	0	0	-13.55041039507033	7.213408233892848	1.496108663257507	0	0	0	-9.223051102095731	4.130843108424843	125.4558299042512	-0.04245466253171032	-0.02324402779402715	-0.2709908409104542
0.47	143.2278341104087	900.2715822281948	-36.75153328336948	0	0	0	-14.63611535847913	8.438573474458828	1.666789608788105	0	0	0	-8.479315556158928	3.830691492827724	125.6600804123883	-0.04815992828681862	-0.02663137849909945	-0.2872328084026619
0.48	160.3319138867376	893.6169358254419	-35.68889509175057	0	0	0	-18.15647978570246	11.41865088741928	1.751711196244615	0	0	0	-7.229143711097041	3.421640848564773	123.5968761733355	-0.05251804038754694	-0.0308852457626646	-0.3431513259014353
0.49	176.0840343226308	874.4035208927478	-33.80324127117558	0	0	0	-26.14157354775379	18.10555602171477	1.275840175325228	0	0	0	-5.406907841548046	2.878653830082387	119.0474341817746	-0.04437679188016013	-0.03229384010182602	-0.4594572741266251
0.5	189.2625469610146	838.3161230917613	-30.70002114073987	0	0	0	-45.16439635417997	35.6702505214675	-0.4352784233930477	0	0	0	-3.054169649658316	2.106567411176441	111.3739244657888	-0.005214106031920906	-0.02122003899706226	-0.6930364195782435
0.51	197.9555662562457	784.2851431484723	-26.008627498336	0	0	0	-87.92655522999746	87.34453800566044	-8.032626860643452	0	0	0	-0.4710699276201371	1.137165628330452	100.2270355239651	0.1740643844868988	0.0121388778296448	-1.053672950667137
0.52	200.2973129875036	714.2283506741356	-20.0625881023381	0	0	0	-66.76544433672642	177.7851591037907	-31.76653122376243	0	0	0	1.89103218227547	0.2301454679730146	85.7154642288838	0.677812655541725	-0.3431323160416995	0.2704212697858385
0.53	195.1009462312574	629.5028294981571	-13.45871138492009	0	0	0	-83.84872697900019	305.3140155580943	-26.58683758188939	0	0	0	3.794532043445596	-0.4356015783441325	68.24243270397992	1.229073596506159	-0.8989033478800691	1.755208637582153
0.54	178.9111253405059	533.5667179782948	-6.176773990105808	0	0	0	-112.4257714923699	434.2782098899287	-13.25976896694816	0	0	0	5.109527560530467	-1.024141322025378	49.05404329719012	1.895622356202688	-1.723628271137695	3.886984555913502
0.55	156.5534723581608	438.636461257082	-1.217208088331672	0	0	0	-122.8989044922324	514.169488746531	-3.248674840131869	0	0	0	4.954900842916045	-1.433951322747228	32.32954882524091	2.376108967988911	-2.831780972521736	6.386264336720695
0.5600000000000001	136.1546350261099	356.7913909644782	4.593529848092805	0	0	0	-139.9864289952768	577.0502702245459	1.302716846866415	0	0	0	4.113191288558125	-1.871154763846689	23.31277274779578	3.097598373040038	-3.617265896348522	9.407227399958108
0.5700000000000001	119.7783345768416	280.0170248708603	8.359341610389311	0	0	0	-144.2754271833073	643.0446444146833	8.544050664746031	0	0	0	3.127286159190287	-1.897094918865301	18.71752394892759	4.55461976726076	-4.24733994562863	14.67563990250651
0.58	92.88808882100003	193.4993504128639	9.263374561556473	0	0	0	-157.5873608744108	692.0722307939377	16.34312347371238	0	0	0	2.01702121799077	-1.604077579463005	13.27577236212448	6.018655403855614	-4.471875184999494	20.25365203252256
0.59	41.73801874827892	93.50533278707644	11.22783118043935	0	0	0	-156.0914699969306	715.9269427784483	23.3017902403048	0	0	0	0.644084557660854	-1.033419587595247	6.211146789342965	6.866796979186205	-4.7091388079247	24.64915043320258
0.6	0.08740561825945536	-0.2031298446786909	-0.1808810187069387	0	0	0	-158.4928666073021	735.4649058781829	27.75588565570783	0	0	0	0.006765050682057558	0.006377549678140706	-0.003899185644949759	7.605284005949906	-4.696555498436082	28.55970956826538
0.61	9.724794651256929e-06	-9.073432030282367e-06	-7.979642529672635e-06	0	0	0	-152.1509198010476	755.6765493388051	32.20502122889176	0	0	0	6.019816108763341e-07	5.406110579932609e-07	1.18921349554149e-07	8.242662915173605	-4.808516833279995	32.12742296550894
0.62	3.473427409725464e-12	-2.259499203858097e-12	-1.9008612243034e-12	0	0	0	-147.3416029796211	768.0241231588342	34.40759105570029	0	0	0	1.598313224897124e-13	1.503511574849661e-13	1.133402970598054e-13	8.707240375484478	-4.85237241683865	34.68468007289351
0.63	1.445712493697786e-12	-8.322797355580045e-13	-5.163910281085947e-13	0	0	0	-137.0768165742028	766.6002799573132	35.22724530916892	0	0	0	5.155594910555618e-14	5.081246618500139e-14	6.244278477291015e-14	8.965432957132871	-4.88287929765776	36.34135042679272
0.64	1.13069669682311e-10	-5.902465457658659e-11	-1.705279045720681e-11	0	0	0	-128.7716588109619	756.3952205036322	34.63342717558928	0	0	0	2.496161537036509e-12	3.109866145519166e-12	5.785481583277832e-12	9.09376630652458	-4.680806792955632	37.12324401998648
0.65	5.074389061637458e-07	-2.362689171761666e-07	-8.798654435802346e-09	0	0	0	-116.0717542833399	742.0292684108758	34.24847199912868	0	0	0	-4.055940295483617e-09	-9.885369462296667e-09	3.160101116899422e-08	9.152696561436219	-4.515831292982289	37.49611551199374
0.66	-8.564716461488168e-05	3.643483858875474e-05	-4.12286299299881e-06	0	0	0	-105.2573544381876	722.8626410758502	33.65720773124814	0	0	0	1.040508369376058e-06	1.810043436161472e-06	-5.619415931033034e-06	9.136880439443019	-4.301289468818688	37.36444255609012
0.67	-9.375591403802703e-05	3.712856214062124e-05	-6.528043534890834e-06	0	0	0	-92.19777037225261	700.2124175327826	33.32210049281264	0	0	0	1.243325696080023e-06	2.029293889032972e-06	-6.314981300787877e-06	9.057263744317353	-4.156217135529794	36.98362032502626
0.68	-0.000126057720227258	4.71751614715433e-05	-8.64177465590858e-06	0	0	0	-81.6146922394434	676.9840208859931	32.69349618997497	0	0	0	1.592179363554194e-06	2.690187841893237e-06	-8.53952367179263e-06	8.94646520480862	-3.995609079784681	36.41276712840271
0.6899999999999999	-0.0002586293702381288	9.236745513666373e-05	-1.416251629106477e-05	0	0	0	-70.01353061402723	653.3663922813026	32.18754267347187	0	0	0	2.852680836815192e-06	5.330383606169408e-06	-1.732983159438863e-05	8.789030328403793	-3.890254280930635	35.7936324180482
0.7	-0.0007645201839093172	0.0002626500700339638	-2.739295111496798e-05	0	0	0	-60.87553330932866	630.0409558741779	31.27860425504014	0	0	0	6.967919454997749e-06	1.507434994372286e-05	-4.993422665021251e-05	8.575544320592721	-3.702228548848977	35.07343489745581
0.71	-0.002967314554727667	0.0009884402504793462	-5.006010072393966e-05	0	0	0	-51.45912916544264	608.1220814055047	30.3384166021539	0	0	0	2.17754588650434e-05	5.593184924251475e-05	-0.0001863664992053406	8.297979408946496	-3.497814544144539	34.41669882352466
0.72	-0.01361803239589248	0.004424324013521152	-6.683023382265384e-06	0	0	0	-43.86362573250261	589.1772592793477	28.66646574437384	0	0	0	8.047142154662945e-05	0.0002464644795446716	-0.0008122810859156706	7.986725170334068	-3.203183056460616	33.84608026675249
0.73	-0.06567350415697533	0.02089313185785041	0.0008151995395043163	0	0	0	-35.85759744335743	574.127639615972	27.12951236743594	0	0	0	0.0003200545103891398	0.001149514219743733	-0.003677262744229328	7.647191644466596	-2.948511705794522	33.5031609776717
0.74	-0.2919999226786334	0.09125243268808216	0.00649601219174857	0	0	0	-29.19833701272321	562.7592894295598	25.26913805126871	0	0	0	0.001218226080621589	0.004978847859894134	-0.01517946056033256	7.308006815571734	-2.698047765221266	33.35366645153641
0.75	-1.061466919191338	0.3270216991501069	0.0322774406830441	0	0	0	-22.34670199915965	554.3249749120552	24.28272280361559	0	0	0	0.003914842733008677	0.01770913879231465	-0.05067677778507265	6.954920970384099	-2.614785756912108	33.44410436647745
0.76	-2.905193537081849	0.8868211099419386	0.1127267357997619	0	0	0	-16.77734682306184	548.1185964454125	23.85991436854815	0	0	0	0.009591850034071056	0.0474400900056508	-0.1260018997239367	6.577271310751001	-2.665786298534167	33.69830729057071
0.77	-5.814512688626071	1.769860586979744	0.2805694613718094	0	0	0	-10.94769268956993	543.9873211963495	23.60071252341886	0	0	0	0.01730989296113816	0.09278742163954591	-0.2265634227740721	6.174170768787538	-2.79602853073933	34.11454896530339
0.78	-8.726985612909274	2.664424326311647	0.483548183067342	0	0	0	-4.814548338110241	542.2574534134613	23.28077623496846	0	0	0	0.02508527862786435	0.1370295333268099	-0.3022861986694642	5.753726553473109	-2.942586956251263	34.67646993150272
0.79	-10.14547896579432	3.117789762393234	0.5879015960842314	0	0	0	1.463798197409966	543.5568416257873	23.07704307868678	0	0	0	0.03079526135343264	0.158600423191713	-0.3096222752935852	5.326075320629955	-3.115670654108563	35.46199460741673
0.8	-8.408798541228572	2.598633685011005	0.4796973036256202	0	0	0	6.146963136706851	548.2770289764615	22.57393389839947	0	0	0	0.02783495371562844	0.1316021907424065	-0.2249665280584196	4.917833430730437	-3.249753631970569	36.46388540386181
0.8100000000000001	-4.042999219162044	1.252136082013147	0.2186003699830785	0	0	0	10.95518666359502	557.0337482860043	22.77607634659327	0	0	0	0.01442907296134087	0.06315069874538667	-0.09485721799229505	4.536323989327467	-3.4079840667315	37.71958593929646
0.82	-0.7427482374236115	0.2303513527542448	0.03894696950936379	0	0	0	15.81110898997542	568.3265287187152	22.84605890183471	0	0	0	0.002580310962788467	0.0109177434926814	-0.01536693610868416	4.204829968777273	-3.597039020989575	39.16282332181374
0.83	-0.01877572901152774	0.005846053424241351	0.0009066861304580569	0	0	0	21.75387728988513	583.0149675267462	23.03255307379406	0	0	0	-0.0001423372646220992	-0.0004176144353064258	-0.0002578784918332378	3.964859044567913	-3.841414333263728	41.28269280124243
0.84	-0.02243261503876153	0.007002200928122565	0.001121966379017116	0	0	0	27.46098888153397	602.4589419357948	23.72517811265299	0	0	0	-0.0002053983680040537	-0.0006443416207009663	-9.552358782193517e-05	3.852157777006846	-4.08192944903227	44.41376955301978
0.85	-0.03458098259782195	0.01084608643242415	0.00150127729968652	0	0	0	33.2056044219502	623.9870730154845	24.84662819695553	0	0	0	-0.0003114792922485003	-0.0009662184957625069	-0.0002964625165955054	3.866737223322761	-4.34842504394854	48.29719069882717
0.86	-0.400052690650105	0.12606868866707	0.01058991839976153	0	0	0	40.22820728208831	649.3358458578259	26.50006040228759	0	0	0	-0.002400140262657675	-0.006905232137090048	-0.00932857652633466	4.053136892577879	-4.655128907758501	53.19707763223887
0.87	-5.988771583422056	1.900938238970379	0.09849452442730099	0	0	0	48.55088727308473	678.5992008163947	28.22242118496083	0	0	0	-0.02317264066579536	-0.06620271301364342	-0.1403431321712195	4.450660441530878	-4.966787603004665	59.29241403650618
0.88	-30.98559126895487	10.10256115591012	0.2502287753800046	0	0	0	57.71243333270948	704.5014858926146	29.82572881486628	0	0	0	-0.07374102406599406	-0.2113732879916942	-0.6715176234780635	5.024138085484211	-5.235989743304409	65.96257505655882
0.89	-50.06548696437126	17.25130435714201	0.007468458288228482	0	0	0	66.45805407349468	734.7793194470275	31.42756526766861	0	0	0	-0.07862403704647332	-0.2311822669794164	-1.010262755419426	5.864457481577436	-5.413567158467699	74.58308861019458
0.9	-45.65545158133943	16.75160583748358	-0.4499668501941876	0	0	0	69.91389200015702	771.4527205699223	32.5843443223387	0	0	0	-0.0439879574087915	-0.1479415326778167	-0.886233384656314	6.994229437696006	-5.346901026773844	85.60108272541997
0.91	-36.17732744822475	14.06797273512972	-0.9191606087093032	0	0	0	70.39138908692881	798.501319902261	33.59104748803077	0	0	0	-0.00740280828188857	-0.06829569638229267	-0.6970693117861955	8.149873592087674	-5.136187742863587	96.18923455585028
0.92	-26.66680685046228	11.01327049880658	-1.277151544957394	0	0	0	73.97750134774884	821.6354115280895	34.65752924403287	0	0	0	0.01994224355750925	-0.01424441171378373	-0.5188837711176548	9.171280866396309	-4.937552019704022	105.5733088601144
0.9299999999999999	-19.49482624305188	8.576810438118041	-1.461570871023187	0	0	0	81.37410024790802	845.801392596947	35.52786871775059	0	0	0	0.03439434352751818	0.01118004746522651	-0.3856768708784803	9.926279066586602	-4.749630390021645	113.4463289454848
0.9399999999999999	-15.32262216170688	7.18854270014878	-1.539147750208044	0	0	0	92.54506796301642	865.8493453848947	36.18016150979956	0	0	0	0.04059088223652755	0.0199744045298825	-0.3074417302209251	10.38231628734608	-4.5648615491494	119.2951240644455
0.95	-13.39972674554971	6.713444277676171	-1.599922259514488	0	0	0	107.3869012202817	883.836676969403	36.89280138293117	0	0	0	0.04417726311904586	0.02324341937870717	-0.2705153065847429	10.5390337826136	-4.453799597809449	123.3331045643384
0.96	-13.07004242042788	7.028024776750445	-1.72720402235706	0	0	0	124.9386253178379	896.877365215832	37.09513388117535	0	0	0	0.04883202145236541	0.02598079925615355	-0.2625443669419128	10.27976306479828	-4.294342873475061	125.5455738621861
0.97	-14.26188631031822	8.29002993835253	-1.920030175996309	0	0	0	142.6511046214514	900.6117985111632	36.72671539982282	0	0	0	0.05533307183647249	0.02989376113022189	-0.281330196491502	9.515689910326449	-4.015724787694919	125.6401338905183
0.98	-18.01891249972619	11.38820241647809	-2.039028708844443	0	0	0	159.5470598505276	893.3915318636039	35.69671390165122	0	0	0	0.06132367442616619	0.03584276881774034	-0.3424302530771733	8.229440338890392	-3.611056885067699	123.4518931265046
0.99	-26.40974401111664	18.33776706211649	-1.579509380684649	0	0	0	175.0430366724633	873.4056802857395	33.80613894612677	0	0	0	0.05595761663429181	0.04140055663294848	-0.466588466877825	6.364312565703605	-3.054815559479017	118.7638991791258
1	-46.18379897355071	36.57684131125055	0.1555413131689662	0	0	0	187.981704538976	836.4971223764658	30.6338655576084	0	0	0	0.02399402871620385	0.04120380656003303	-0.7122603335405967	3.964304506247306	-2.264453487470091	110.9632457113201
