# Supplementary material for: Transtibial limb loss does not increase metabolic cost in three-dimensional computer simulations of human walking
Source: PeerJ. 2021 Aug 4;9:e11960. doi: 10.7717/peerj.11960 (PMC8349165; doi:10.7717/peerj.11960)
Supplement: Supplemental Information 1 — Each subject’s simulation output and Matlab code for generating plots presenting the data. [file peerj-09-11960-s001.zip › TTA3D_solns_rev/Pre/GRF/soln_walk_N50_wm100_S33_GRF.sto]

DataType=double
version=3
OpenSimVersion=4.2
endheader
time	ground_force_r_vx	ground_force_r_vy	ground_force_r_vz	ground_force_r_px	ground_force_r_py	ground_force_r_pz	ground_force_l_vx	ground_force_l_vy	ground_force_l_vz	ground_force_l_px	ground_force_l_py	ground_force_l_pz	ground_torque_r_x	ground_torque_r_y	ground_torque_r_z	ground_torque_l_x	ground_torque_l_y	ground_torque_l_z
0	-51.98758140687463	38.80886836912163	0.1616221092485969	0	0	0	183.3509579154768	831.9990801754062	31.24068604408061	0	0	0	0.04434442624990612	0.06775702488665206	-0.8276497130826436	5.541325963976404	-2.731413510272586	111.0550932848367
0.01	-103.6901771954808	98.6867535516383	7.415307025695632	0	0	0	190.2306344154645	776.049906430967	26.7020312123386	0	0	0	-0.0628602964103438	0.09519644267800564	-1.309777259273742	2.917871160268195	-1.807881385166512	99.39250532629643
0.02	-78.16343073897497	197.5067014706885	31.88901164945752	0	0	0	189.3596327411773	704.9412016151371	21.43026928547363	0	0	0	-0.4891077545233786	0.4888480795680084	0.1641685638529795	0.4125485689026407	-0.9760059850707357	84.46338553705081
0.03	-85.7990434372537	329.6176213159037	27.64028833058596	0	0	0	180.7809354418503	619.0935401431916	14.77620030719588	0	0	0	-0.7852416538034065	1.196995552656731	1.815490974646558	-1.806115320202893	-0.2178533149997778	66.70661677670464
0.04	-122.07378932876	468.8333157746841	13.70805379896368	0	0	0	162.9393051159369	522.4836989764267	7.39022231891276	0	0	0	-1.138284756123666	2.067273489096265	3.983432063531996	-3.510295839600405	0.490064241050455	47.56483884040601
0.05	-130.8049067644317	538.3267622471574	4.201797476441458	0	0	0	139.7334463467377	426.45616684353	2.311752547478692	0	0	0	-1.484022769392718	2.933485657187032	6.116862098414915	-3.889414311602249	0.9979325577623624	30.85666920898268
0.06	-152.4667240005778	592.3371520084225	-1.638360435977166	0	0	0	118.1761518762847	346.1929738207529	-3.187205483687746	0	0	0	-2.040893815495153	3.540331552256317	8.289467486488448	-3.387081007934293	1.363469916011676	22.42017259073859
0.07000000000000001	-148.3795452704121	647.7988538688746	-7.105399602075382	0	0	0	101.5376023292806	268.5930253663599	-6.450482334344543	0	0	0	-3.008738370567689	3.827591401273092	11.87942463479839	-2.517843185456735	1.376651690782196	17.6732019557333
0.08	-159.1120187239662	695.8059875188412	-15.2627095495721	0	0	0	76.28088237061554	184.3667936664482	-7.489678367419145	0	0	0	-4.3259133830661	4.086815650936023	16.20630897601725	-1.584731050283933	1.155166188930569	12.29152379261831
0.09	-155.0733626863639	725.5191906677294	-22.13295783538449	0	0	0	31.6093164420274	90.22157520443676	-10.06054508330393	0	0	0	-5.331767016335394	4.632189985074977	20.28350883975958	-0.4573358586805233	0.791288376017951	5.658739837058189
0.1	-157.0023917365309	743.6967079217885	-27.30946543381373	0	0	0	0.6634034284093258	-1.547803866997395	1.376246094489528	0	0	0	-5.940645231031647	4.759559826614162	23.14159892683955	-0.05525283445247851	-0.05100632476358056	-0.03073513353103091
0.11	-147.2478976331743	761.1837987593112	-31.31841457633846	0	0	0	-0.0001744376949345515	0.0001712754491370786	-0.000152601615698824	0	0	0	-6.442420808787802	4.921536592702924	25.81419099183628	1.16369379882131e-05	1.022895816345531e-05	-1.821417908986845e-06
0.12	-143.1815792459175	773.7736725845957	-33.80411651195546	0	0	0	3.428846252741374e-08	-2.374180757023285e-08	2.083167352568548e-08	0	0	0	-6.877531015768966	4.991904165659535	27.89851279009876	-1.740274327665946e-09	-1.589762911914347e-09	1.052603186565585e-09
0.13	-130.7331919824765	771.1305030493494	-34.38605334338412	0	0	0	1.9334876226354e-08	-1.18874800336714e-08	8.50083275451482e-09	0	0	0	-7.151794991625932	4.974974677322971	29.23005903698371	-8.091606346782861e-10	-7.449709493673993e-10	7.986503932681896e-10
0.14	-122.8550179152925	760.0986546475647	-34.09034020820633	0	0	0	3.711163197153652e-08	-2.044916208791836e-08	7.923422778719604e-09	0	0	0	-7.308127652712763	4.71044828226305	29.74358949891749	-1.007153397408957e-09	-1.113889209425976e-09	1.842319513561041e-09
0.15	-108.8355345500424	745.4160152442175	-33.47622241566675	0	0	0	6.596894004670022e-06	-3.169948273353502e-06	2.602269655981358e-07	0	0	0	-7.414194799590016	4.466217527861579	29.97238740137932	4.254628671272035e-08	1.214651049583144e-07	4.016299708295269e-07
0.16	-98.71019545379028	725.8241162774492	-33.03403190400718	0	0	0	-0.0004058786736133892	0.0001752936392794748	2.144687614734328e-05	0	0	0	-7.433308229015664	4.161086114939956	29.68688810137516	-5.014463567214785e-06	-8.412389128220631e-06	-2.614030266029063e-05
0.17	-84.75017025350023	702.0365741246941	-32.52998373401183	0	0	0	-0.000424781415478935	0.0001700021532166568	3.481658352190258e-05	0	0	0	-7.385411674609657	3.932004923760663	29.18106225166544	-5.958389365997305e-06	-9.127514149451762e-06	-2.812789838005652e-05
0.18	-74.77791589236791	678.501953489016	-32.0222897820641	0	0	0	-0.0005155370144042225	0.0001947164122605223	4.168639704871384e-05	0	0	0	-7.300654827515332	3.717139230723669	28.49651563112164	-6.90647280044121e-06	-1.092544025426074e-05	-3.438008954253475e-05
0.19	-62.42353115724961	655.1630065764375	-31.41867221110169	0	0	0	-0.0009194977865039225	0.0003308445174115847	6.120264639536318e-05	0	0	0	-7.173349843546324	3.591212415274729	27.83969845595475	-1.081018646456121e-05	-1.880406979544667e-05	-6.07609138806731e-05
0.2	-53.63579722333781	631.9629248941543	-30.59660364894177	0	0	0	-0.002300484557721335	0.0007945472589611954	0.0001085128955390728	0	0	0	-6.963900770132594	3.390332565585767	27.0496348360226	-2.252475628251002e-05	-4.493759544422388e-05	-0.0001484881984921576
0.21	-43.49673701145728	609.5319028141608	-29.57071218549881	0	0	0	-0.007474532450237863	0.002500228805140922	0.0002000188817698579	0	0	0	-6.666435048894329	3.175678846070376	26.31312402379372	-5.893741665929853e-05	-0.0001390034140898726	-0.0004649073645527219
0.22	-36.06452670078161	590.4544768527884	-27.81375844276955	0	0	0	-0.02900394918603988	0.009459631900855114	0.0002402484412194358	0	0	0	-6.334056727881271	2.897494452992683	25.6347923019196	-0.0001820860830582935	-0.0005146881721985981	-0.001716859355269908
0.23	-27.11944105276817	575.1726375745311	-26.37073121359048	0	0	0	-0.1224794375090246	0.03912593321400754	-0.0008744122140722342	0	0	0	-5.988473687004463	2.704197950844538	25.17163761969641	-0.0006175894205347963	-0.002085717016265456	-0.006819663610670862
0.24	-19.94773296652468	563.3482284965344	-24.79437784255563	0	0	0	-0.4868823785462562	0.152532647552694	-0.009618522339644319	0	0	0	-5.651464156405228	2.545439650649411	24.85338220297248	-0.002009850025785377	-0.008006321862784587	-0.02522793445805865
0.25	-11.97476215042762	554.3818020489063	-23.8284318260553	0	0	0	-1.553774044422627	0.4782718710753879	-0.04673329652731605	0	0	0	-5.322042145336309	2.515198672706274	24.79450098109472	-0.005408271699659615	-0.02481443369771133	-0.07413699046549281
0.26	-6.056961299486505	548.0539220188682	-23.22478453229857	0	0	0	-3.690501875176389	1.122891080240501	-0.1410836059603544	0	0	0	-5.006729798734362	2.55557058038025	24.95890382785877	-0.01138364848131612	-0.05756433686120492	-0.1603715544885582
0.27	0.07566626720667677	544.0829119926049	-23.04924672847826	0	0	0	-6.566026489650305	1.990530077409394	-0.295848709945914	0	0	0	-4.695059678453529	2.705740229487584	25.39052313984152	-0.0188406841001078	-0.1003420586835474	-0.2569523636203433
0.28	5.321685136284248	542.4808543889711	-22.95184304929884	0	0	0	-8.923282503314658	2.711138254543319	-0.4442152866742783	0	0	0	-4.368078546226069	2.908079162739613	25.9520019868632	-0.02527841028020132	-0.1342163242943039	-0.3113248636145688
0.29	11.31517105681606	542.9395938330193	-22.78958252752892	0	0	0	-9.349447517332317	2.856590488691661	-0.4883621898167436	0	0	0	-4.018649877432177	3.123701380031823	26.62493600607745	-0.0273771002406941	-0.138920216750985	-0.2884162398550726
0.3	16.37384147881584	545.9079703908274	-22.35878256125126	0	0	0	-6.810065337762666	2.091480532379003	-0.3707168744689882	0	0	0	-3.666335475718127	3.291959084362106	27.40163359279559	-0.02050983306337296	-0.09955559705833451	-0.1848535472109678
0.31	21.74662156835511	552.8394794947873	-22.75589094675458	0	0	0	-2.696733171091442	0.8305910251758172	-0.1568354298176153	0	0	0	-3.318030179416037	3.465673829552118	28.38155179348808	-0.008015422674537698	-0.03818722936712737	-0.06439593634884767
0.32	26.2823475224292	561.8123640567325	-22.78752031223423	0	0	0	-0.3095718961312207	0.0956501292369801	-0.0196561311608531	0	0	0	-2.99363100356966	3.635159927122255	29.43041619794666	-0.0007565992490154193	-0.003791850597905102	-0.006531943910818303
0.33	32.95131255186619	572.6035492768228	-23.07972974541583	0	0	0	-0.009961041877173405	0.003096323262205776	-0.0006209949954701975	0	0	0	-2.741714928981831	3.86048974554393	31.12415623163579	8.50455181002073e-05	0.0002501091246116006	-0.0001179601104436136
0.34	38.75393732689881	589.2088783284848	-23.94861457928082	0	0	0	-0.01126252572575902	0.003513878445597195	-0.0006909918218234019	0	0	0	-2.621589428175899	4.065155151157554	34.08181194612173	0.0001231626861993644	0.000388269628122119	-3.81435380372973e-05
0.35	43.60591101578882	609.2561524951176	-25.01928627820089	0	0	0	-0.02576474384399673	0.008086069072764834	-0.001237923494011571	0	0	0	-2.608067155560235	4.243653670986933	37.94049064440584	0.0002378969351852446	0.0007132105750719479	-0.0003562779024473924
0.36	50.48997785608427	630.0758162762204	-26.64006897236124	0	0	0	-0.4532088414590623	0.1428827628912472	-0.01397960645296997	0	0	0	-2.705433472724344	4.460057611158365	42.45081928088052	0.002632074902878303	0.00731519041346556	-0.0111109997831292
0.37	58.48320109772505	656.222574249961	-28.4839656752453	0	0	0	-6.888558837626383	2.186916895829508	-0.1237660490894237	0	0	0	-3.006396289644523	4.726544402424074	48.38447981241349	0.02497975994487702	0.06988605917301478	-0.1626292771537796
0.38	64.82748714323139	687.9066870105021	-30.1734684487332	0	0	0	-34.57536613359121	11.27735036431914	-0.2243376484533279	0	0	0	-3.564558340908395	4.96093249219979	56.0572843604387	0.07546912495820975	0.2182221547488667	-0.7485680095080688
0.39	70.39948541254807	721.8600859472947	-31.7907460670843	0	0	0	-54.45294411370745	18.78721528020684	0.2124201401764309	0	0	0	-4.39881149503378	5.139805117632241	65.43002533718149	0.0784097187209522	0.2432472483710433	-1.091071330534257
0.4	73.50828236500732	758.6147411887588	-33.00086788927354	0	0	0	-50.29582493346724	18.46410268423553	0.7653643277110046	0	0	0	-5.547097798986537	5.17101715830676	76.79591045931893	0.04347959680771934	0.1633057603247389	-0.96609077418741
0.41	73.97150063511613	790.6764218335849	-34.01122863208618	0	0	0	-41.0746744010552	15.92402024645038	1.221729364900952	0	0	0	-6.895236285377264	5.092864689435483	88.80146617383976	0.006730900964054586	0.08172887485838688	-0.7811850919010032
0.42	75.71218623011879	815.4710155849816	-35.1472076766009	0	0	0	-30.67930653675253	12.57927126530606	1.527593417128385	0	0	0	-8.238438649229787	5.014972514320464	100.0503608864079	-0.02171946975945431	0.02131927403208164	-0.5877066899237625
0.43	80.81962121473772	840.657953584672	-36.18148556660761	0	0	0	-22.05773129124473	9.597869992289674	1.645881950454477	0	0	0	-9.396742576919888	4.925049936492429	109.9982641944301	-0.03685273938424559	-0.009497493033695138	-0.4295199171905581
0.44	90.71364217272928	863.8611397756843	-36.88703993417916	0	0	0	-17.27285763275194	7.962445673840831	1.681668433513802	0	0	0	-10.16087597002173	4.806947001119268	117.7298883062969	-0.04327367764236444	-0.02085030368371268	-0.3419077926648387
0.45	104.4826265626924	882.1812484828672	-37.63006518597694	0	0	0	-15.3797199385242	7.507335663945608	1.738474732375488	0	0	0	-10.5191630238568	4.71147972156571	122.9878095414161	-0.04738751490300269	-0.02556215743026304	-0.3067316359125155
0.46	121.1702031147245	895.5228317586466	-37.94886786521576	0	0	0	-14.8038425291747	7.731053651387509	1.850150268258386	0	0	0	-10.43991082505907	4.570156908306949	125.9393920371408	-0.05176860731294784	-0.02851970460846367	-0.2937138659289287
0.47	139.0937004532197	899.9062442803051	-37.50265284912304	0	0	0	-15.27355519827876	8.647097613270871	1.996033224356851	0	0	0	-9.816765677225627	4.286924888980746	126.4634016059601	-0.05680770704941566	-0.03133357712784317	-0.2980377256383877
0.48	156.2381667745262	892.6999611885105	-36.54740196480603	0	0	0	-18.58368003043481	11.39852662485448	2.054017582224419	0	0	0	-8.637180880606788	3.892138669362163	124.4111345378067	-0.06123097454737524	-0.0363179191392307	-0.351574672817115
0.49	172.031514823219	872.2268915293098	-34.68222439694561	0	0	0	-27.73869369582904	18.39684584644884	1.498588800891063	0	0	0	-6.865781647008791	3.356397828257954	119.6464546352482	-0.05527595151196976	-0.04311744130643561	-0.4937302908875301
0.5	184.6833896446727	834.1321048561456	-31.32845129246778	0	0	0	-50.89991435196401	37.95432655836093	-0.3691522598314597	0	0	0	-4.552762505611744	2.567552265310209	111.5465328634878	-0.02842673392947576	-0.04955076263105036	-0.8063979867628103
0.51	191.7329438956344	778.4544957878647	-26.67039239332903	0	0	0	-102.1916428928799	96.78198531733639	-7.627023746068058	0	0	0	-2.005207871186989	1.624853786070372	99.91930116040059	0.101221604416605	-0.04724325882149492	-1.288268470234542
0.52	190.9204077119755	707.5161045703524	-21.32540700673955	0	0	0	-80.12258615713283	196.2650923643128	-31.80719302246639	0	0	0	0.3835281516707463	0.7848468167512176	84.9869352216099	0.5596076190134689	-0.3956244714091575	0.125490386857987
0.53	182.5475077400011	621.8086044749543	-14.77519768560186	0	0	0	-84.76941103575842	329.5769008477195	-27.27422822181779	0	0	0	2.454462667624548	0.05921069167469334	67.2081609751238	0.993879748791729	-1.036441316534317	1.862648394207313
0.54	164.8931914928692	524.9384895444688	-7.419667450358578	0	0	0	-124.320373594143	468.0559343299781	-14.64405052112266	0	0	0	4.008125844123922	-0.6164272349101311	47.95443506576588	1.560119182966937	-1.809368782841392	3.937546121914481
0.55	141.7553257157458	428.5217650776282	-2.318884731053461	0	0	0	-130.0711081086227	537.9963081273213	-3.73219783187064	0	0	0	4.227441987197015	-1.09804186684181	31.11816161902061	1.906762420097824	-2.748169741888841	6.094390657279748
0.5600000000000001	120.1762008796676	347.2776503371659	3.340274679034906	0	0	0	-154.1604161881069	592.0111153454982	1.513817389340218	0	0	0	3.62419985003904	-1.471400985853023	22.48670067524278	2.477884165579395	-3.365909591769287	8.158305255432627
0.5700000000000001	103.5223591942774	269.7618954692574	6.498685461949727	0	0	0	-148.0976426379746	649.7614180040998	7.193252661517552	0	0	0	2.71299134251702	-1.469439345742554	17.76170581442863	3.495647217075873	-3.738725434952769	11.79658831800747
0.58	77.92037790059297	185.1528208353466	7.477231432333137	0	0	0	-160.4024488625368	698.8750983283204	15.282216034425	0	0	0	1.723609342593807	-1.225048919403596	12.36861079645232	4.866293413271737	-4.059966733130119	16.0976460928091
0.59	32.44036895838791	90.30535066947601	10.28675148577712	0	0	0	-154.8231521213631	726.7098369108403	22.31482037269924	0	0	0	0.5132088932377072	-0.8325271403264646	5.689556639205005	5.907787176350868	-4.646781453406149	20.15179279106919
0.6	0.6238591950235246	-1.427303735549623	-1.280607052718142	0	0	0	-158.3394071299948	743.9913407270527	27.30248337075253	0	0	0	0.0503848911875505	0.04690328731521786	-0.02773520199157226	6.577044384681162	-4.702980672263076	23.00849019005583
0.61	-0.0002199119935645989	0.0002193819726655242	0.0002044630548622584	0	0	0	-147.6004503798302	761.3343215918109	31.33489909858652	0	0	0	-1.522469985614118e-05	-1.328188530464768e-05	-2.124041241242401e-06	7.140904835963683	-4.841787580333954	25.78459848673029
0.62	6.446182636463716e-08	-4.51440194030415e-08	-4.107276187239543e-08	0	0	0	-144.6893352258961	774.0663016126766	33.86937769421119	0	0	0	3.37023567651847e-09	3.026733454164088e-09	1.962678659289273e-09	7.615421322429064	-4.889828592597696	27.92430550071553
0.63	2.425596232662178e-08	-1.49727367382231e-08	-1.070423623382296e-08	0	0	0	-131.3194747034825	771.2285009047094	34.45997361558339	0	0	0	1.013224943864059e-09	9.250527511542157e-10	1.002049515444904e-09	7.892817506127706	-4.893126526250074	29.3055074525529
0.64	3.9609722797629e-08	-2.177708034976664e-08	-8.21969214222578e-09	0	0	0	-124.0869160729304	760.0959837265465	34.16836351400442	0	0	0	1.046775539644124e-09	1.159662044759393e-09	1.971370789284674e-09	8.031037364621335	-4.607930771616469	29.83037241298992
0.65	1.567320856341425e-05	-7.495525302443629e-06	-6.457725505439399e-07	0	0	0	-109.3264596066537	745.528412130474	33.53958853555711	0	0	0	-9.996412714695069e-08	-2.912428364307612e-07	9.551150684958524e-07	8.112316595450372	-4.369508497102103	30.10476872568763
0.66	-0.0005129110496171055	0.0002204309860440628	-2.311375221384825e-05	0	0	0	-99.63616137462249	726.1584560109978	33.10451724286314	0	0	0	6.106181992733492e-06	1.074304026070129e-05	-3.304673315716622e-05	8.09512806569554	-4.067875812348212	29.83529761357815
0.67	-0.0005308890585568301	0.000211480914985099	-3.930723466050673e-05	0	0	0	-85.13298103673294	702.3318334135632	32.60773998522007	0	0	0	7.187085313860843e-06	1.151265751888934e-05	-3.512941527738492e-05	8.00117174963659	-3.8757677408859	29.34802425855371
0.68	-0.0006665373004247219	0.0002506827329957693	-4.911719789076517e-05	0	0	0	-75.46174017423007	678.6827524732687	32.11081663919983	0	0	0	8.636376342660315e-06	1.426886974195605e-05	-4.43737053096188e-05	7.866975374912228	-3.679295059044271	28.65304135907657
0.6899999999999999	-0.001224313327632273	0.0004386690649698823	-7.292879788798869e-05	0	0	0	-62.75550728032665	655.1276787300255	31.51607647039483	0	0	0	1.387718720179114e-05	2.531511129587896e-05	-8.069636007531942e-05	7.689115093902698	-3.585495620783309	27.9879216121922
0.7	-0.003127932675512886	0.001076354572935586	-0.0001265298574686576	0	0	0	-54.23379303997216	631.7670871298244	30.70437377272633	0	0	0	2.943746942726968e-05	6.189334181181468e-05	-0.0002012125608870244	7.430094556811433	-3.397865283807401	27.17347703810224
0.71	-0.01029633552327779	0.003433046565042708	-0.0002162039675126712	0	0	0	-43.91307747986077	609.1200508583719	29.66996276331157	0	0	0	7.830409159084426e-05	0.0001946829893282828	-0.0006377842517507565	7.085381221120253	-3.201350514726021	26.41788387851482
0.72	-0.04012045323557966	0.01304597542333048	-0.0001334872536884321	0	0	0	-36.66684679987754	589.8613381150376	27.94214660705232	0	0	0	0.0002442055616401521	0.0007268262044777882	-0.002363669509048113	6.708632015561872	-2.931347408275826	25.71446164152772
0.73	-0.1675966484386752	0.05335951097068188	0.001976496217017152	0	0	0	-27.59605037636713	574.418047551365	26.47764221559282	0	0	0	0.0008214421637545347	0.002923946952248058	-0.009283361676812363	6.323529633400685	-2.749114581739115	25.23636451468153
0.74	-0.6485706297511317	0.2024831078787778	0.01597533146026692	0	0	0	-20.57261517701302	562.5546840880204	24.88338350276926	0	0	0	0.002597244647660037	0.01095559830757786	-0.03341450165467676	5.95476635651965	-2.588196761568304	24.91390793452516
0.75	-1.992750194388305	0.6114633052648757	0.07022759172044871	0	0	0	-12.57693822300116	553.6313708571879	23.92562523932467	0	0	0	0.006727847315207908	0.03277800921949527	-0.09448351558205205	5.600649025598656	-2.56420981587786	24.86808376414808
0.76	-4.544865746785805	1.379570196900183	0.1983043553498831	0	0	0	-6.754062215514462	547.3909247164867	23.34827216241248	0	0	0	0.01366441340789352	0.07320787552345945	-0.1961135533949595	5.263060400492932	-2.614092469950971	25.03780916538108
0.77	-7.78786507467401	2.357642141786013	0.3938229947118281	0	0	0	-0.5409542530754374	543.463864105585	23.14683504264539	0	0	0	0.02201805476223373	0.1232497938734611	-0.30240696047644	4.930986515947666	-2.771250758658776	25.45875403503752
0.78	-10.30686974107782	3.130445484502368	0.5654215172134928	0	0	0	4.67449641216656	542.0639162312664	23.04023324883585	0	0	0	0.02937948467942286	0.1611420469828325	-0.3565651458293962	4.590126333808203	-2.974715990011307	26.02354361062225
0.79	-10.73492637126024	3.281820098799086	0.6006468346051547	0	0	0	10.64373063822987	542.9419942612199	22.87705757084329	0	0	0	0.03259773214239826	0.166706963919984	-0.3281962345015191	4.233734857742631	-3.195904613160903	26.73241511953886
0.8	-7.896944594397972	2.427828128608324	0.4459611528597209	0	0	0	15.76793570296539	546.2782505197151	22.37491614874797	0	0	0	0.02530259021962989	0.1213316253047989	-0.2124255393661149	3.877202746698143	-3.363397937762791	27.54382264226724
0.8100000000000001	-3.118720414523881	0.9611764922142075	0.1819786814152348	0	0	0	21.35171921541922	553.5232605277886	22.77749269389753	0	0	0	0.01006793437174355	0.04665782017802357	-0.07386922736835511	3.525825729142033	-3.538975680299647	28.54854241822623
0.82	-0.3112141190436065	0.09614109633810583	0.01922873271553046	0	0	0	26.00734390813351	562.8820945811942	22.8419859491768	0	0	0	0.0008149759199836778	0.003945025358110052	-0.006528341642234397	3.202374186363425	-3.71444072804735	29.6317773933627
0.83	-0.0113814995705585	0.003536114876204008	0.0006851547493149869	0	0	0	32.68832575558874	574.1220336987	23.05156336223506	0	0	0	-9.054169110511537e-05	-0.0002671158012826292	-0.0001266327227397607	2.963817164649505	-3.931689329358702	31.37044677130411
0.84	-0.01285459007775575	0.0040080776390086	0.0007619877642462138	0	0	0	38.60158954535869	591.2493347927921	23.88889614344373	0	0	0	-0.0001332813869427741	-0.0004206370633468377	-4.121296814341464e-05	2.873446254147893	-4.127343598539202	34.38569109861206
0.85	-0.03119694238544038	0.00978252439347016	0.001455080093843033	0	0	0	43.6792730344817	611.6574296270733	25.00141777390107	0	0	0	-0.0002722454271367608	-0.0008085972365775027	-0.0004664525720619435	2.900509860170345	-4.311194139330586	38.2967125947948
0.86	-0.5732821844990821	0.1804998933875035	0.01771500129263144	0	0	0	50.79413915358381	632.6178034377022	26.59828467022563	0	0	0	-0.003209049347070566	-0.008870374989195309	-0.01404566810783358	3.048824905373596	-4.525200879193891	42.85825900848296
0.87	-8.259787056185798	2.62037529868845	0.1485063752874871	0	0	0	58.8588813121331	659.2574019246563	28.41706103690123	0	0	0	-0.02868299666200097	-0.07989087927579143	-0.1934767635581077	3.421940844039783	-4.782188548229733	48.92639827417728
0.88	-37.80832877079116	12.35411902842172	0.2092300469405239	0	0	0	64.97158720663877	692.1480804094783	30.15392392942467	0	0	0	-0.07801869028446322	-0.2268708858837269	-0.811845707512429	4.079534228245601	-5.00416531898531	56.87100769386268
0.89	-55.34786789791963	19.1643976550875	-0.3609824524013874	0	0	0	70.06241832870315	726.3521608648756	31.7454421774729	0	0	0	-0.07271230938835126	-0.2346655867778909	-1.101905297396232	5.025662748917984	-5.163887978436619	66.42322115714745
0.9	-50.03985184038635	18.43625284757276	-0.9869176888091761	0	0	0	72.94375539329123	762.1984914782555	32.91396417060206	0	0	0	-0.03464822215621224	-0.150526219806152	-0.9583480607135982	6.293893557278279	-5.181253912307905	77.81729971731846
0.91	-40.20652920147073	15.65718077150136	-1.480117517550746	0	0	0	73.21695197796865	793.704570044833	33.98576769413454	0	0	0	0.003087796417636863	-0.06894769980672853	-0.7642309188566528	7.765309910243586	-5.109098705951739	89.83029739716835
0.92	-29.49368975426539	12.16352663998673	-1.775563739245129	0	0	0	74.87648214055709	817.9909810238503	35.09386554919406	0	0	0	0.0305829587914643	-0.01139082330385166	-0.5659127751525674	9.214692238220801	-5.046724790271962	100.9736219291856
0.9299999999999999	-21.02949878309002	9.215808652907366	-1.86545981514643	0	0	0	80.14113963995749	842.5676914160837	36.13337219582514	0	0	0	0.04389425997852039	0.01546712683533788	-0.4108404755481653	10.44637828937905	-4.990235049564792	110.7014925018661
0.9399999999999999	-16.30302472473328	7.587905499902388	-1.87847857231122	0	0	0	90.13916431495144	865.1379730356505	36.83057798486418	0	0	0	0.04899136786374367	0.02422707198701054	-0.3240039233952469	11.25827810276296	-4.908416210089872	118.194500993519
0.95	-14.27321765457138	7.057972372230013	-1.919595101558825	0	0	0	104.1141875737865	883.3126253290566	37.58999828720084	0	0	0	0.05232665541691895	0.02748821752403564	-0.2861416711929742	11.64907857893575	-4.861057607831466	123.2675206874458
0.96	-13.71425533417725	7.25806132527737	-2.039501063130808	0	0	0	120.8351345980762	896.2403909590726	37.89528562016542	0	0	0	0.05685038059731234	0.03007044558890214	-0.2740708459993166	11.57775376874639	-4.750309027090196	126.0623307982353
0.97	-14.45558876266804	8.259550483847532	-2.218620313152926	0	0	0	138.6534269199157	900.1625982688229	37.45048357594074	0	0	0	0.06299360351557687	0.03360384106774399	-0.2845926218990308	10.94062907882848	-4.483019594953403	126.4483085724749
0.98	-18.1684577838453	11.18693167293912	-2.326400232938556	0	0	0	155.5441328391681	892.3015514941608	36.51857404878746	0	0	0	0.06938592089906018	0.04048564512216202	-0.3468180979627774	9.726942364358752	-4.089248276442502	124.2373560715271
0.99	-27.87930524150342	18.50242750392316	-1.78336595752785	0	0	0	170.9871104583217	870.893283070508	34.63816136449888	0	0	0	0.0658417032729918	0.05130609002586209	-0.4998429615850219	7.906987555323163	-3.53633079462215	119.2901706385052
1	-51.9875814067361	38.80886836902303	0.1616221092637627	0	0	0	183.3509579158717	831.9990801792869	31.24068604682205	0	0	0	0.04434442624909071	0.06775702488586065	-0.8276497130804766	5.541325963873876	-2.731413510605682	111.055093285361
