# Supplementary material for: Transtibial limb loss does not increase metabolic cost in three-dimensional computer simulations of human walking
Source: PeerJ. 2021 Aug 4;9:e11960. doi: 10.7717/peerj.11960 (PMC8349165; doi:10.7717/peerj.11960)
Supplement: Supplemental Information 1 — Each subject’s simulation output and Matlab code for generating plots presenting the data. [file peerj-09-11960-s001.zip › TTA3D_solns_rev/Pre/GRF/soln_walk_N50_wm100_S23_GRF.sto]

DataType=double
version=3
OpenSimVersion=4.2
endheader
time	ground_force_r_vx	ground_force_r_vy	ground_force_r_vz	ground_force_r_px	ground_force_r_py	ground_force_r_pz	ground_force_l_vx	ground_force_l_vy	ground_force_l_vz	ground_force_l_px	ground_force_l_py	ground_force_l_pz	ground_torque_r_x	ground_torque_r_y	ground_torque_r_z	ground_torque_l_x	ground_torque_l_y	ground_torque_l_z
0	-40.45249939937799	33.77495830142593	-0.1365416530545689	0	0	0	185.2229637879335	853.3826526518421	30.14733884503248	0	0	0	0.02862568096705436	0.04527305784817112	-0.6072092915010227	1.450914181815809	-1.495735845258447	112.9096056099757
0.01	-78.65332307551384	80.36054760147103	7.761508206277371	0	0	0	194.7951898528063	800.9923987317925	25.98071890803279	0	0	0	-0.1290980586713799	0.0660908869773149	-0.9127135114987256	-0.9838893420772195	-0.6784617067261003	101.9813287909659
0.02	-66.66628316168922	164.8684651228778	31.83393531839737	0	0	0	201.9208987863498	729.338008378003	20.21445514929891	0	0	0	-0.5790214051590524	0.4929451921315218	0.1867166076500315	-3.265993186873609	0.125571936099112	87.50294187358647
0.03	-77.54355206283492	289.0147944613661	25.81069050070979	0	0	0	204.3155588121412	640.4854573926414	13.11843534044582	0	0	0	-0.8479598560955298	1.278488335711704	1.751679874720396	-5.062566181572874	0.7899296077136239	69.83141977149342
0.04	-100.6383439235018	419.8765323058455	11.31929809708398	0	0	0	193.1262768087554	540.3948038614683	5.192050852606139	0	0	0	-1.069711661544859	2.459390090840853	4.206682897578442	-6.180103978457594	1.406101225182226	50.16720060600719
0.05	-111.9737634204232	503.9532569959222	3.422308090636043	0	0	0	172.1563942494129	442.5425627135314	0.06981973600261604	0	0	0	-1.472604403288065	3.613853794700546	7.342584744468104	-5.680961954648417	1.827742858428729	32.93170539967223
0.06	-130.962222366623	572.5667931577962	-2.331151009636192	0	0	0	152.0169075961394	358.2520571932959	-5.780656964317656	0	0	0	-2.20365296678753	4.637098851881158	11.66624635621915	-4.553245030946676	2.315387148023095	23.65972535585523
0.07000000000000001	-141.609709459085	637.3804219984312	-9.608587749688429	0	0	0	133.4730304637703	279.1228493873318	-9.595270433500867	0	0	0	-3.552672812718774	5.378327707017178	18.35148437015116	-3.454764349025143	2.30508235920155	18.97708925890008
0.08	-155.2098184886421	677.0697924826804	-16.92786251008575	0	0	0	100.2458322012786	190.7486135176722	-9.866364189415215	0	0	0	-4.318593527682582	5.181672626798889	24.20972514729548	-2.228848518723885	1.861214425574621	13.33125972959107
0.09	-154.6799383914609	702.1287630346037	-23.87007480121101	0	0	0	41.72966707675592	89.60581902114127	-10.93695486955247	0	0	0	-4.735990153146324	5.119446302868353	29.01249583282183	-0.7358651703398273	1.073780874804469	5.988677756944561
0.1	-157.1424203541805	727.5587670615397	-28.56526440702884	0	0	0	0.01217529954378402	-0.02148605169264402	0.01737247883737459	0	0	0	-5.210304730507612	4.975533197997925	33.38404441499312	-0.0005531383497558537	-0.0004929824741610261	-0.0002279744725452894
0.11	-151.0170492450963	750.0947161777771	-32.62915273930356	0	0	0	8.225468677533188e-07	-6.824757381725799e-07	5.016753865188248e-07	0	0	0	-5.630452526714895	4.941166745202332	37.13107293497784	-4.009116393162827e-08	-3.859796598594927e-08	1.322505778074209e-08
0.12	-145.7281156444671	761.5888104224534	-35.05969520535677	0	0	0	1.642386444668319e-12	-9.945178065864057e-13	7.26409057380206e-13	0	0	0	-5.95375997678963	5.052332156491733	39.7337470150261	-6.357515643152338e-14	-6.436849440834898e-14	5.561516731941865e-14
0.13	-136.3540339153317	759.7120182218262	-35.9919414580765	0	0	0	2.89656556953266e-11	-1.586497719329613e-11	9.150560320026597e-12	0	0	0	-6.175355731961148	5.216466476410949	41.50379283498224	-9.289684357873295e-13	-9.707903201804099e-13	1.257476391748829e-12
0.14	-128.5573009316459	750.2589856133054	-35.57956095592717	0	0	0	6.719415301632494e-09	-3.405323694056111e-09	9.46053622230026e-10	0	0	0	-6.347778424044606	5.152667280514537	42.49856636051142	-1.393342611865134e-10	-1.803035302796332e-10	3.405027074253379e-10
0.15	-116.9026420230032	737.3578627164834	-35.01273603874566	0	0	0	1.76945144044076e-05	-8.084314975751789e-06	4.746526637840724e-09	0	0	0	-6.504610450965009	5.046927538716041	43.16077931713046	1.610298463507761e-07	3.530688886138045e-07	1.087711073419395e-06
0.16	-106.879362772744	719.1821404950578	-34.53245055671826	0	0	0	-0.0002122916720061011	8.914503435019797e-05	1.533391728731502e-05	0	0	0	-6.603389362744375	4.880712066455919	43.30385499017154	-2.950225282767631e-06	-4.66696989279901e-06	-1.371285584882677e-05
0.17	-94.98058592491644	697.0555464663638	-34.2139276489935	0	0	0	-0.0001936408535085898	7.585788562344469e-05	1.694908423649569e-05	0	0	0	-6.641910392478416	4.73082950757522	43.16767508110522	-2.799667230383117e-06	-4.279287225112872e-06	-1.283330152111537e-05
0.18	-85.24856928198325	673.7769419158295	-33.6430675594564	0	0	0	-0.0002275256856726298	8.454812804387356e-05	1.793979019076693e-05	0	0	0	-6.635960342533092	4.55752733425256	42.8105662101212	-3.005367078053728e-06	-4.867618760426228e-06	-1.517580524145078e-05
0.19	-74.59463599931999	650.1094980038794	-33.08162104931913	0	0	0	-0.0003858633793490413	0.0001376945400388491	2.380677416218312e-05	0	0	0	-6.574636522064034	4.408382185726224	42.40820085116891	-4.385016126257956e-06	-7.879550690767357e-06	-2.549896030595737e-05
0.2	-66.09558278000658	627.4217565773655	-32.14250454160881	0	0	0	-0.0009036122869866731	0.0003117176580406452	3.717972846263335e-05	0	0	0	-6.460800591936582	4.190685499865014	41.94273866275175	-8.436514701777215e-06	-1.749275665270344e-05	-5.83799096677636e-05
0.21	-57.31777204902853	606.7792698780639	-31.14341547405402	0	0	0	-0.002713593069512439	0.0009101304172095214	5.55763785931766e-05	0	0	0	-6.286037962454943	3.956060094087132	41.57665318133488	-2.0157129460267e-05	-4.976210599565929e-05	-0.0001692871744461654
0.22	-50.38009502699286	587.760767457098	-29.4189146114843	0	0	0	-0.009597286636844747	0.003144704688896477	3.041933498517612e-05	0	0	0	-6.039665953228194	3.60135845761752	41.21366075778199	-5.67750989047113e-05	-0.0001677445412173227	-0.0005714065468047562
0.23	-43.45487467386465	570.9838603899356	-27.77084895385167	0	0	0	-0.03670632330920436	0.01180060463394323	-0.0003451442798571836	0	0	0	-5.704689132903408	3.245111615633326	40.98449208776572	-0.0001792167406266474	-0.0006177874571459103	-0.002062444709250927
0.24	-37.76033962807434	557.2333352318191	-26.15155376115892	0	0	0	-0.1381197304755026	0.04369651617457711	-0.002540780799623053	0	0	0	-5.307584964640678	2.959363383271424	40.89079856958114	-0.0005813450341278171	-0.002258901893497915	-0.007245892180153035
0.25	-31.77086337940025	547.3606200064166	-25.14320381988295	0	0	0	-0.4657576378522785	0.1454139017854947	-0.01200932526841918	0	0	0	-4.871399898071903	2.819108111702514	41.09594074182814	-0.0017414676249826	-0.007442171381222469	-0.02257264585047852
0.26	-27.00896602064741	541.7563391665694	-24.04666350400233	0	0	0	-1.299178624363889	0.4015766454183179	-0.04259576635297946	0	0	0	-4.438730274254581	2.705251564818413	41.64438405538041	-0.00440384201675475	-0.02035135126200907	-0.05754394144523464
0.27	-22.31074223047688	539.9895902718672	-23.67760226481423	0	0	0	-2.849328766261604	0.8756429802780856	-0.1145866406129969	0	0	0	-3.995014396750435	2.745233321329076	42.56226156667536	-0.008886003284638537	-0.04384063970679058	-0.114051660856839
0.28	-18.23042913928831	540.0993248429736	-23.63546210487444	0	0	0	-4.841680845981759	1.486113984994238	-0.226321336275546	0	0	0	-3.51933322027684	2.895381571141534	43.62960892620865	-0.01448936306823118	-0.07357758732775141	-0.17315638625855
0.29	-13.71197214063045	541.1264850947067	-23.24698793013797	0	0	0	-6.394949404811508	1.968233838443557	-0.3257423853388363	0	0	0	-3.025285921954638	3.032330181446396	44.77287420039458	-0.01950930433568752	-0.09683858939821671	-0.2021098179032673
0.3	-8.893920569050959	545.3743729104037	-22.97595769403325	0	0	0	-6.218268122565141	1.921639906190874	-0.3208071161414475	0	0	0	-2.56022205774921	3.13146996828993	46.12481079157452	-0.02040954236710586	-0.09478746687685825	-0.1721762250491618
0.31	-2.984347517247584	554.3334943904376	-22.93663959278272	0	0	0	-3.910077818791354	1.212241985338107	-0.1945532666290355	0	0	0	-2.154767085379092	3.282939939362861	47.83180438271201	-0.01396465556945627	-0.06019420911614129	-0.09442441817886438
0.32	3.131305524996578	567.1457367848258	-22.71466990954099	0	0	0	-1.223447928916255	0.3804378247669137	-0.06096589088591899	0	0	0	-1.826844060584814	3.472623858691951	49.81336959641403	-0.004486231766701007	-0.01855583001943605	-0.02578234182428605
0.33	9.900015230541804	583.9933851339256	-23.0520231414849	0	0	0	-0.06498596544095955	0.02030202168124197	-0.00338871421191916	0	0	0	-1.586892834353089	3.739126189509782	52.12411684384442	-4.06193799245136e-05	-0.0003210872906687904	-0.001143793848425122
0.34	16.71491445582219	604.6556679115099	-23.60795298063814	0	0	0	-0.02423223330984415	0.007594871705185183	-0.0011505174785659	0	0	0	-1.464170685633178	4.065298955925142	54.7778882260893	0.0001977300432215404	0.00061431048021266	-0.0001259357760190649
0.35	24.51743125640739	627.6775398449304	-24.68372891511241	0	0	0	-0.03193364934168043	0.01006289175162028	-0.001481905800866045	0	0	0	-1.468088618433362	4.471000831993848	57.71479794179169	0.000296311748391351	0.0009381350507640393	-0.000105522501146528
0.36	33.37218748874129	651.0896693214389	-26.13513185593209	0	0	0	-0.1907130270417767	0.06059190539294298	-0.00487883306967048	0	0	0	-1.612792941529857	4.916994816293906	60.82363857464483	0.00123254687632191	0.003633091648600329	-0.003981880460241358
0.37	45.85585737229032	680.4643853784326	-27.96076112220882	0	0	0	-2.786864764092022	0.8941936412604837	-0.04313957325751668	0	0	0	-1.923084229486788	5.369631659780473	65.43308003575899	0.01187685763982238	0.03418938863297526	-0.0658715812159288
0.38	58.13019756585143	710.0700689870815	-29.59052887656669	0	0	0	-17.91097379898405	5.876405789933735	-0.163655956589503	0	0	0	-2.387939453564806	5.677864087062361	71.57395526816038	0.0484859262577336	0.1381281331873928	-0.3986074632624876
0.39	67.27831307051173	741.1046621157089	-31.16025281475389	0	0	0	-38.9877291728889	13.3938144201818	-0.1103988847613752	0	0	0	-3.008944458250415	5.767124226514224	79.89777241702281	0.06871863001436815	0.1964078211410407	-0.8108801126075263
0.4	70.52108260290484	778.0993008864012	-32.17307055057063	0	0	0	-41.58405995344761	15.14076475872024	0.2235174320544944	0	0	0	-3.801083291785159	5.539135862060984	90.75549407857204	0.04731431825637198	0.1459922561387864	-0.826353204811629
0.41	70.9537519635125	806.212229631266	-33.14381920159492	0	0	0	-34.83427895704551	13.40988298544046	0.608080306997592	0	0	0	-4.605527224109911	5.161715852243615	100.9838085917887	0.01633980462110365	0.07688555859366411	-0.681763375710601
0.42	75.12478030520815	830.2223161003658	-34.15141893427359	0	0	0	-26.13679513457355	10.65820047311095	0.9334600234895782	0	0	0	-5.285702066696803	4.772685022118186	109.6856517943267	-0.009626199603530634	0.02387980636362898	-0.5144905185910381
0.43	82.50291747733264	852.8366737800543	-34.94709663332564	0	0	0	-18.60704823781082	8.074504841192905	1.112796311694126	0	0	0	-5.757781673478743	4.368917151703283	116.6226678030227	-0.02461547991104515	-0.004043836211617733	-0.3723383982263501
0.44	93.37859973632746	871.9788249961664	-35.82659053427528	0	0	0	-13.9173274108753	6.448836618747173	1.174331480757935	0	0	0	-6.061086900041463	4.007603727883444	121.6729137506366	-0.03079002514113154	-0.01411192909426904	-0.2832056554375652
0.45	107.6060964054262	890.5185329365761	-36.4030007609897	0	0	0	-11.66791839229275	5.802258751844368	1.227234955144225	0	0	0	-6.165451207211328	3.693101005778881	125.1697046479068	-0.03417260747561128	-0.01756206505284103	-0.2395775645238863
0.46	124.1809520476144	904.2416481854008	-36.46199513448811	0	0	0	-11.14286094140857	6.004483668946156	1.365301053493142	0	0	0	-5.943519002044012	3.351440464764289	126.990343826895	-0.03895240261508016	-0.02012973941116394	-0.2279295963452598
0.47	140.88319039981	909.4609661204568	-36.3128875547738	0	0	0	-12.26240616685707	7.245144209155222	1.614732296611946	0	0	0	-5.326464984566864	2.993855726429015	126.9438808884822	-0.0466402493487075	-0.02396199177950493	-0.2458474010575195
0.48	157.4680449740184	904.6435107594632	-35.41256878663251	0	0	0	-15.89312491959066	10.37807385728192	1.844058907564617	0	0	0	-4.259650583177471	2.582393752198246	124.8973264978047	-0.05459968955523244	-0.02948866802373418	-0.3050300356661577
0.49	173.1483097025242	887.7475365781831	-33.38659022950498	0	0	0	-23.55801858052736	17.14225757249231	1.470892185229727	0	0	0	-2.648188385893572	2.065048504255735	120.5417869658335	-0.04791540054187788	-0.03156900562784375	-0.4143244650639558
0.5	186.3558952364995	854.3829565861594	-30.18853373383994	0	0	0	-39.95239159810016	33.20429605541941	-0.3267293492379263	0	0	0	-0.5225464067254109	1.370398428877305	113.145749791163	-0.001565914425108341	-0.01860026757053632	-0.5957972942167861
0.51	196.0337494150048	802.4501712230149	-25.99403965452098	0	0	0	-77.57620299132206	79.08337990095387	-8.174431828518934	0	0	0	1.858989838424976	0.5582704369258653	102.2778583136937	0.1820461153816728	-0.003431601162625713	-0.8934554926602736
0.52	203.1669144374158	731.2381220419692	-20.22868854516526	0	0	0	-65.89886558254435	163.6187597205984	-31.2552955269839	0	0	0	4.054149126010308	-0.2472961480861302	87.83647206596588	0.6518178688906431	-0.4071200607431712	0.2050252032095058
0.53	205.6089905496812	642.6148087432525	-13.21655636289333	0	0	0	-77.37069109579474	288.6762562135374	-25.74461342497223	0	0	0	5.719501019328588	-0.9069923829367074	70.15163115492287	1.093973921313413	-1.076223337913945	1.784418457430889
0.54	194.5816625644154	542.4128954384532	-5.295214538658646	0	0	0	-101.8076093923591	418.7114527160576	-11.88466593149851	0	0	0	6.665919191671096	-1.52173883129616	50.41917410081641	1.523419029890688	-2.135957318105732	4.167156493715789
0.55	173.8386933662479	444.2807517862655	0.001338940171810243	0	0	0	-112.1890634043869	502.865779558203	-3.018772266110448	0	0	0	6.008746412974253	-1.948185631761986	33.1043422161193	1.942684745410409	-3.356168539623608	7.226211575287667
0.5600000000000001	153.984206829205	359.5842702659003	5.9615157386121	0	0	0	-132.2275118799178	573.186040070124	2.253037352828003	0	0	0	4.777938941941879	-2.441108244816539	23.72647550581603	2.718631008137973	-4.450363484735863	11.49655822635092
0.5700000000000001	135.7479848344349	280.6464343857913	9.548950283347123	0	0	0	-141.5609502737739	639.410784860852	9.727780105546325	0	0	0	3.646359930282398	-2.413675171328168	19.0794573540882	4.120262776518986	-5.25740885202455	18.12683299750262
0.58	102.3598635497287	191.8222737558815	9.712185223769444	0	0	0	-154.8798793164848	677.5977458004471	17.12869591624395	0	0	0	2.368063783406661	-1.943903631563443	13.42870686929804	4.966342071494733	-5.145662134898496	23.82816312311579
0.59	42.70150563414209	89.44029719577362	11.18359048117093	0	0	0	-154.4095866489408	703.3066522844954	23.94779001909952	0	0	0	0.779318591255813	-1.123592300222924	6.00910330286306	5.483520844895976	-5.134654201965064	28.81427020801963
0.6	0.006062407708740725	-0.01108038895995884	-0.009348183385402914	0	0	0	-157.958639004824	729.5389062815933	28.62314160791922	0	0	0	0.0002665073692077549	0.000239774431286126	-0.0001176008052369688	6.034467716231337	-4.969814612583742	33.39267784672063
0.61	2.811946801885595e-06	-2.380971572397253e-06	-1.901626318636183e-06	0	0	0	-151.7789176922193	750.9887797216493	32.69817234394608	0	0	0	1.461154151853869e-07	1.380845409846609e-07	4.317010494293759e-08	6.473726893788833	-4.880363480294741	37.20891390286039
0.62	5.207217177206797e-12	-3.195576043036617e-12	-2.474197172076113e-12	0	0	0	-146.9854962877843	761.7891885137741	34.99446637564508	0	0	0	2.108404630178713e-13	2.077133889170387e-13	1.754622291769002e-13	6.794594384288025	-4.897897036802501	39.83654701721703
0.63	3.945114936435027e-11	-2.170075703863734e-11	-1.252090501357157e-11	0	0	0	-137.3067031700201	760.0605383953014	36.06506714032295	0	0	0	1.262925508437779e-12	1.305436239081997e-12	1.716721610169337e-12	6.995758654410299	-5.068850706755145	41.64977431755647
0.64	7.623034955189996e-09	-3.846910602906705e-09	-1.021303693564678e-09	0	0	0	-129.558755896559	750.4907435641844	35.67557595016515	0	0	0	1.520801789860642e-10	1.982478714753736e-10	3.881181554437756e-10	7.1289076773135	-5.004982604938339	42.64105086471653
0.65	1.643520873720686e-05	-7.463015719898104e-06	-3.31455316789831e-08	0	0	0	-117.539150608956	737.2602894082495	35.12319745191004	0	0	0	-1.503451774348252e-07	-3.355603766909374e-07	1.012532839114857e-06	7.234974429928939	-4.906672517811371	43.29166193340883
0.66	-0.000248902534347459	0.0001040383731833967	-1.587387458489232e-05	0	0	0	-107.5984181387909	719.1455410285192	34.57264487786687	0	0	0	3.332499587786586e-06	5.517464492136283e-06	-1.609189888117881e-05	7.280513305999034	-4.753180439290015	43.4277095554028
0.67	-0.0002325512276568134	9.082222569250099e-05	-1.835933333692611e-05	0	0	0	-95.49042385824858	697.3315011842359	34.30552558551389	0	0	0	3.239891970890843e-06	5.1806782918868e-06	-1.541019282738459e-05	7.26095078393864	-4.650170183385089	43.29668179468285
0.68	-0.0002834009998169629	0.0001050315318758	-2.018770211328219e-05	0	0	0	-85.80026301970933	674.0476689492592	33.71676788737059	0	0	0	3.614979957984064e-06	6.123845417885187e-06	-1.888739807449058e-05	7.192992868811679	-4.508135413724633	42.91671499782537
0.6899999999999999	-0.0004922613754124174	0.0001750283118974424	-2.655638879983846e-05	0	0	0	-75.0275792933795	649.9389821805074	33.19115477704451	0	0	0	5.366502238272767e-06	1.016375732633098e-05	-3.24886111768783e-05	7.064899649593396	-4.391710218089741	42.46370581946924
0.7	-0.001164026197837398	0.0003999648444810967	-3.893087272322657e-05	0	0	0	-66.55568467979265	626.9864238042702	32.22590829232104	0	0	0	1.035492618740317e-05	2.282975328566004e-05	-7.506459067967473e-05	6.893322219813959	-4.194669278268037	41.94586094599368
0.71	-0.00350156417253613	0.001170290896100633	-4.972216498746095e-05	0	0	0	-57.61913249600596	606.4128302335778	31.26159586765474	0	0	0	2.494042148547101e-05	6.536539054046239e-05	-0.0002178950349053092	6.672289762656087	-3.990572680262332	41.55135453360272
0.72	-0.0123869696613853	0.004047578094823803	1.959903533392817e-05	0	0	0	-50.64029330021589	587.3661092597612	29.58178837932921	0	0	0	7.123294724713869e-05	0.0002215580321369017	-0.0007352051096116937	6.38423704800277	-3.656409496579063	41.16881965839693
0.73	-0.04720621602236558	0.01513799522357032	0.0006362390621525086	0	0	0	-43.71212085817497	570.1930309587533	27.96146854475787	0	0	0	0.0002260834549052212	0.0008161097622720334	-0.002643112091710425	6.006386622243165	-3.306861681692862	40.90972979438276
0.74	-0.1754262652518242	0.05536178618415952	0.003939809819802029	0	0	0	-38.18229758938033	556.3742764373649	26.21689746754838	0	0	0	0.0007264976280328323	0.00295453023961399	-0.009167958914863276	5.581884904974082	-2.993927868966303	40.81940435858247
0.75	-0.5775858297502726	0.179877064604559	0.01725902835424258	0	0	0	-32.29882850218024	546.9626267525505	25.17914642499693	0	0	0	0.002134794686382583	0.009529831057248564	-0.0278782510055574	5.133393677420095	-2.843821058522203	41.07088317487975
0.76	-1.561550663504239	0.4815828295620253	0.05771262107641907	0	0	0	-27.53397807377477	541.5753934018106	24.19704626433666	0	0	0	0.005265738104478954	0.02532714121450225	-0.06886191722959323	4.687882094104823	-2.755665768404718	41.63310924721836
0.77	-3.319865444755987	1.018474847933793	0.1472820418851601	0	0	0	-22.7129925798787	539.5529977950041	23.84726020056509	0	0	0	0.01040422681270037	0.05304035370418066	-0.1322525447285236	4.232097845762569	-2.815951993350089	42.51679989525182
0.78	-5.516445359167395	1.691589036845202	0.280260976598191	0	0	0	-18.61890830437647	539.6736760653947	23.74941038977631	0	0	0	0.01678818320312177	0.08726530754239528	-0.196253080761877	3.753746783040686	-2.965909427970573	43.58826008043157
0.79	-7.211738483863547	2.219093823531568	0.3954134631187802	0	0	0	-14.19140036943154	541.0615906473492	23.35007264042277	0	0	0	0.02261434529914747	0.1138759433601512	-0.22661803300721	3.263768871997156	-3.104576587084498	44.77618515655804
0.8	-7.019122731501993	2.169646770524813	0.3840009161204986	0	0	0	-9.308730489988084	545.8557312345729	23.07463519677509	0	0	0	0.02399330590011686	0.1118118692988471	-0.1931826681445208	2.810163454375554	-3.209631657139803	46.17770361143778
0.8100000000000001	-4.426295481580596	1.372448554967801	0.2254373801414878	0	0	0	-3.166054983881404	555.5734894933922	23.04128119857716	0	0	0	0.0167649865132529	0.07152437168702007	-0.1062922182041431	2.423829981503363	-3.371822905499543	47.94099611928588
0.82	-1.347331950714225	0.4187854549795789	0.06587683985786687	0	0	0	3.127259045127856	569.121198849808	22.78016935175452	0	0	0	0.005308689803540352	0.02152365293546378	-0.02827483513519411	2.119960153770391	-3.566244096909469	49.99225235187195
0.83	-0.04713140752183529	0.01471138539671431	0.002288041184001041	0	0	0	9.947778142275038	586.2022868920993	23.10919006230544	0	0	0	-4.675430591509079e-05	-2.5253659261537e-05	-0.0008000502531275583	1.905383385972865	-3.834519172980053	52.34325233187315
0.84	-0.02725835175366982	0.008538708279921351	0.001267940443044609	0	0	0	16.94030778528595	606.7854322855183	23.66050846432728	0	0	0	-0.0002087941669157428	-0.0006491997167310553	-0.0001339373683136491	1.813892939101792	-4.157045871269769	55.00369788601444
0.85	-0.03552673711805489	0.01119251306445272	0.001621170421455348	0	0	0	24.98895712118457	629.9280386141219	24.71925736200687	0	0	0	-0.0003114201505702635	-0.0009840689615460039	-0.0001339272713340768	1.858116612247131	-4.557677627330738	57.9594491199318
0.86	-0.230660809700635	0.07324984830108136	0.005968562401523506	0	0	0	33.91122710716125	653.4162505701963	26.15466754755255	0	0	0	-0.001438078799112529	-0.00421006748979481	-0.004895647492263941	2.048313745505121	-4.998029335853865	61.10694769903052
0.87	-3.278391807898728	1.051564379630087	0.05157174047676873	0	0	0	46.3514552253479	683.467540629369	27.95994634971556	0	0	0	-0.01354123592860413	-0.03882663390097756	-0.07707593297174777	2.422194610164807	-5.435799363660824	65.92713187284777
0.88	-19.73366316570243	6.478931157545742	0.1660099407282993	0	0	0	58.29217056847484	714.8151776906287	29.66004991063216	0	0	0	-0.05099071572316267	-0.1456818581663122	-0.4363629802540363	2.969759824855362	-5.724458450172363	72.54048084252344
0.89	-40.38183838115874	13.89942169718182	0.02627285849395008	0	0	0	66.58212356382663	744.9238024059151	31.12138566943416	0	0	0	-0.06580340712958911	-0.1928415133882929	-0.8354595715595758	3.679599016448263	-5.771571057653508	80.99361517672602
0.9	-41.77770938168914	15.24741082063418	-0.3928956748058369	0	0	0	69.60438233360624	779.6429178358677	32.1020027639396	0	0	0	-0.04042231159391657	-0.1362110847562525	-0.8275139868644104	4.566254687788593	-5.524899246244035	91.68858810618056
0.91	-34.33910599597401	13.25943786611415	-0.8266538850251444	0	0	0	70.06412980261945	807.8317972838627	33.11393688368194	0	0	0	-0.008029289972547224	-0.06641442818850764	-0.6713881560649313	5.46210335350885	-5.154691094193844	101.8729241525377
0.92	-25.28699181259558	10.35444025853968	-1.15549899254842	0	0	0	74.36632099015009	831.9392677620214	34.10261912322393	0	0	0	0.01753564801106006	-0.01532509085098472	-0.4984885541096301	6.206302708588196	-4.782250570656451	110.4093930792127
0.9299999999999999	-17.87503249880361	7.797028415058517	-1.312602508571164	0	0	0	81.85363729919726	853.8442619428384	34.93949457052443	0	0	0	0.03116763170274594	0.009631365432245336	-0.3589465034144612	6.717474183673438	-4.407718356873026	117.0910953300178
0.9399999999999999	-13.35902299355564	6.230797440409996	-1.357616917517811	0	0	0	92.84484663340889	872.8629808132683	35.80060517900796	0	0	0	0.03639070515498211	0.01776019148072494	-0.273023417537568	7.051440805061041	-4.079759620702544	121.9429233615911
0.95	-11.15754169053633	5.595760772285876	-1.405078736869147	0	0	0	107.1948418843303	891.3901978068122	36.39231837115486	0	0	0	0.03939517106427656	0.02027738850980352	-0.2301500053305268	7.169157170550097	-3.804207223238556	125.3162782456893
0.96	-10.66049889942518	5.804013708839306	-1.563935074636279	0	0	0	123.6862040969428	904.8954785591231	36.42495962986084	0	0	0	0.04468055759731629	0.02269865272575275	-0.2191076029677037	6.943348899717037	-3.485317789058425	127.043318533889
0.97	-11.85859875064609	7.085786685572815	-1.875827626244366	0	0	0	140.2832677210129	909.829105384325	36.26722451717669	0	0	0	0.05422747675323648	0.02733431496271245	-0.238889211911645	6.315387513567382	-3.138484727340843	126.9236252389477
0.98	-15.64135989523135	10.32208364869126	-2.207632964793922	0	0	0	156.6440806499803	904.6800860527859	35.36280473581534	0	0	0	0.06573591059266951	0.03525771489864304	-0.3015843217386648	5.233532248261112	-2.72742419608277	124.8101187705573
0.99	-23.58268720703031	17.2952288794729	-1.920178017869157	0	0	0	172.1478240776157	887.286990587627	33.36243967488267	0	0	0	0.0643285253923387	0.04320805077224746	-0.4167629352962321	3.603867483655669	-2.205812721072772	120.3815444685955
1	-40.45249939936843	33.7749583014179	-0.1365416530544989	0	0	0	185.2229637879196	853.3826526517934	30.14733884502181	0	0	0	0.0286256809670456	0.04527305784815822	-0.6072092915009009	1.45091418181628	-1.495735845257341	112.9096056099691
