# Supplementary material for: Transtibial limb loss does not increase metabolic cost in three-dimensional computer simulations of human walking
Source: PeerJ. 2021 Aug 4;9:e11960. doi: 10.7717/peerj.11960 (PMC8349165; doi:10.7717/peerj.11960)
Supplement: Supplemental Information 1 — Each subject’s simulation output and Matlab code for generating plots presenting the data. [file peerj-09-11960-s001.zip › TTA3D_solns_rev/Pre/GRF/soln_walk_N50_wm100_S22_GRF.sto]

DataType=double
version=3
OpenSimVersion=4.2
endheader
time	ground_force_r_vx	ground_force_r_vy	ground_force_r_vz	ground_force_r_px	ground_force_r_py	ground_force_r_pz	ground_force_l_vx	ground_force_l_vy	ground_force_l_vz	ground_force_l_px	ground_force_l_py	ground_force_l_pz	ground_torque_r_x	ground_torque_r_y	ground_torque_r_z	ground_torque_l_x	ground_torque_l_y	ground_torque_l_z
0	-41.57275035526913	33.76268032343124	-0.2091362462666446	0	0	0	184.6446171365258	839.6066392707296	31.16413900246809	0	0	0	0.0381765946455505	0.05044177595212739	-0.6477848884561344	3.349154707202699	-2.323408484784536	111.347039238365
0.01	-84.24701208037521	85.2941254027651	7.638156800907027	0	0	0	194.9864729829476	785.3391517440064	26.91207086805045	0	0	0	-0.1079380000073761	0.06139719567775517	-1.022939730476759	0.7144424609939781	-1.474243057260932	100.2593584997078
0.02	-65.3777661681916	178.3573792414215	32.68083433815734	0	0	0	199.9544569069008	713.9890805216514	21.46211598831581	0	0	0	-0.569395200065557	0.4271361582992064	0.2661302893616193	-1.747270721957021	-0.6647364881506014	85.72898861216387
0.03	-85.16808995360459	303.8457865818067	26.57568198950598	0	0	0	197.3875924159662	627.9125389506021	14.54804087183911	0	0	0	-0.8323148228207085	1.092829399187555	1.591422125718403	-3.738409930212634	0.05811172618075566	68.25106104152945
0.04	-111.7450450877031	435.0875887690943	12.24923306622953	0	0	0	182.6057207482175	531.1972456238918	6.817048320885828	0	0	0	-1.094359482673311	2.129375199670358	3.77145609745713	-5.070974363267373	0.7868718874309167	49.06675311583044
0.05	-125.3481971983034	517.0548398682713	4.110428402190384	0	0	0	160.5404782303488	435.0870221274676	1.625322992140842	0	0	0	-1.423229970697735	3.039460220008795	6.134403926131183	-4.881017220242338	1.370535304425896	32.14967805551722
0.06	-139.4973828774629	579.4708678029144	-2.081718791744465	0	0	0	140.0671165617732	353.0495671654035	-4.166357194993721	0	0	0	-1.93369626342343	3.665084501421539	8.913373681327112	-4.029991592020674	1.873889180378165	23.21738439455772
0.07000000000000001	-143.0161947219534	635.5212712748306	-8.10644234566187	0	0	0	122.4783236042017	274.4613600330781	-7.653965742905828	0	0	0	-2.952900545852979	4.010620157323472	13.13327019766934	-3.041022136789704	1.873728263804826	18.51092235897537
0.08	-153.9110349961846	683.9256220621602	-16.43291233711268	0	0	0	91.60048150201914	184.7039079186745	-8.404621071275177	0	0	0	-4.245484384753655	4.421220561265313	18.38796620206612	-1.906594755401894	1.527537476285759	12.78598315166425
0.09	-155.3343260590642	715.7785836044904	-23.35377098015258	0	0	0	37.90242972077697	84.14443815524501	-10.48450182151737	0	0	0	-5.056775642934873	4.953268922574367	23.18690447419086	-0.5374227364362381	0.9399369074280698	5.600147167844921
0.1	-155.9452204904553	737.9862707461757	-27.92889079565557	0	0	0	0.03876058047671289	-0.08312357848153383	0.07109263378648877	0	0	0	-5.565575133660919	4.863181597851682	27.11422959315379	-0.002680287172391731	-0.002423909182262168	-0.00137689395558921
0.11	-150.5372836033791	759.9495455934904	-32.22151594922349	0	0	0	4.712608120997135e-06	-4.323364830777548e-06	3.421375416327403e-06	0	0	0	-6.044047221873522	4.764069216704125	30.7624795805304	-2.702709492103545e-07	-2.456871793984635e-07	6.181308110653397e-08
0.12	-145.3939377927453	773.2615446209591	-34.58440224792584	0	0	0	3.279625738251587e-11	-2.164834804208868e-11	1.716543024931769e-11	0	0	0	-6.436294792570565	4.789651354696105	33.48203268097055	-1.481372761757433e-12	-1.40080629970888e-12	1.063669234805384e-12
0.13	-136.1629007347596	770.9785744910739	-35.42362051443907	0	0	0	3.034254193059503e-11	-1.761801302871471e-11	1.208348887273311e-11	0	0	0	-6.66717081237105	4.838690978438616	35.12009804679052	-1.167646350858714e-12	-1.113118913398164e-12	1.309093342898183e-12
0.14	-127.6116397845147	760.5142127821866	-35.11019710680802	0	0	0	4.210720804418897e-10	-2.193452843865948e-10	9.145976814618708e-11	0	0	0	-6.819887927018487	4.725901994256005	35.96473082920927	-1.122321766258075e-11	-1.252291791674373e-11	2.163718907078152e-11
0.15	-116.0655570579098	746.999323869962	-34.51178308894416	0	0	0	6.124994972558584e-08	-2.831949715234403e-08	3.150484391790811e-09	0	0	0	-6.953024413302465	4.577327718045963	36.45973915833556	4.391019323640734e-10	1.375829742362451e-09	3.873720774131822e-09
0.16	-105.2560007857324	728.0448474645848	-34.02842330798314	0	0	0	-7.174409229978848e-05	3.066198483458022e-05	3.493782959614242e-06	0	0	0	-7.014749746803689	4.3997614964039	36.45312463217832	-8.756185911896559e-07	-1.510088435356083e-06	-4.727903216448492e-06
0.17	-93.03051612406436	704.8679310371838	-33.64242387009389	0	0	0	-7.880445624308084e-05	3.137627420232642e-05	6.138579064394981e-06	0	0	0	-7.005148676180988	4.240878192664807	36.12653551915652	-1.096907386615316e-06	-1.710929766984645e-06	-5.336522123565881e-06
0.18	-82.36350315294929	680.854490369491	-33.11286817224927	0	0	0	-9.921113133926341e-05	3.722272863924093e-05	7.55333540275654e-06	0	0	0	-6.951147198630243	4.080728963531884	35.61319297021532	-1.308494882770426e-06	-2.113667007006795e-06	-6.770641055095503e-06
0.19	-71.19478153624289	656.5312125797855	-32.50608958068253	0	0	0	-0.0001877742645771929	6.720493144203399e-05	1.21909291024945e-05	0	0	0	-6.84744423687995	3.939575033005863	35.02980077361507	-2.206072973955997e-06	-3.860390685841649e-06	-1.269853275774393e-05
0.2	-61.76214152862724	633.0851404058452	-31.65694972627343	0	0	0	-0.0005142645786202391	0.0001771551530842199	2.541131406402579e-05	0	0	0	-6.684662436730511	3.751022561473044	34.38531315361036	-5.159807142700105e-06	-1.010544276929124e-05	-3.39722162684367e-05
0.21	-52.46951064947437	611.5668062308267	-30.60834725509175	0	0	0	-0.001872905335239301	0.0006257646736639537	6.036502689113622e-05	0	0	0	-6.4557845129843	3.532586958617369	33.80830319614844	-1.554062435993294e-05	-3.50053412345837e-05	-0.0001192920926240454
0.22	-44.65177345673718	592.4015061850533	-28.90741756971453	0	0	0	-0.008126845520558968	0.002647788909004542	0.0001259216742735175	0	0	0	-6.16915653333558	3.24137674619109	33.2830872206162	-5.468525581850644e-05	-0.0001443925667101906	-0.0004931547776026386
0.23	-36.90038899925058	576.1251337126902	-27.28222347383688	0	0	0	-0.03740308277387442	0.01193346947888504	1.987563746268448e-05	0	0	0	-5.828601862784679	2.962259686693795	32.89938522620151	-0.0002033732390462448	-0.0006338749416508364	-0.002137960896112576
0.24	-30.13107136993818	563.0587146135758	-25.64404946861901	0	0	0	-0.1616038621323583	0.05065606320347459	-0.001935023109487991	0	0	0	-5.460280683711799	2.736626219950917	32.66544444833517	-0.0007208850696681288	-0.002628572562829638	-0.008606850918917674
0.25	-23.40091889412741	553.2174962979465	-24.63150256903003	0	0	0	-0.5850425719424107	0.18078315579959	-0.01300601830361082	0	0	0	-5.070216928015948	2.647116357289465	32.648151081626	-0.002203659029261804	-0.009197897160707267	-0.02872316475194512
0.26	-17.66877821735066	546.1856195776811	-24.04517161733316	0	0	0	-1.633352479657232	0.4996272965291993	-0.04974110943406683	0	0	0	-4.661512358198372	2.655428926684428	32.82867820410355	-0.005420595509824292	-0.02500298572006501	-0.07314347482191112
0.27	-12.15919451420715	542.0686436355909	-23.75010293389307	0	0	0	-3.383653943870142	1.029933528221032	-0.1256282045884455	0	0	0	-4.238079482848107	2.740136781650705	33.27436367749144	-0.01036935553174594	-0.05074798482727959	-0.1367486692169122
0.28	-7.276135089632737	541.56013930733	-23.24196830568881	0	0	0	-5.21590662858493	1.58794288660141	-0.220116822977633	0	0	0	-3.825339138920492	2.81121429251123	34.03766215779198	-0.01552640700792124	-0.07710605135840592	-0.1883160819456494
0.29	-2.118892629486341	544.216762873953	-22.92716738936824	0	0	0	-6.084362217866819	1.859954073316449	-0.2800500669927163	0	0	0	-3.417041775524544	2.918169227620662	35.09946273800394	-0.01825483816532173	-0.08899731399126189	-0.1944471352921414
0.3	3.54775040877135	548.6115802397704	-22.6344827066352	0	0	0	-5.039133260604292	1.548011792923522	-0.2467177387977029	0	0	0	-3.008971290242837	3.0606402607412	36.27766085531182	-0.01549604261721175	-0.07301828179228063	-0.1416276872198406
0.31	9.77418810165865	556.2214358727045	-22.88969907842781	0	0	0	-2.51904633080186	0.7767915031042335	-0.1298807960047539	0	0	0	-2.623874657065752	3.224928207011982	37.6389817292967	-0.007896577874285871	-0.03599375100956798	-0.06211357170245366
0.32	15.13005872449764	568.2478714615395	-23.01558836365913	0	0	0	-0.5414148670087784	0.1676177663385738	-0.02981677329039905	0	0	0	-2.305402252858967	3.414247365016398	39.3296992937456	-0.001628199389175423	-0.007346647975652714	-0.01173700355295823
0.33	20.17322926603197	582.6737778800506	-23.08360889930543	0	0	0	-0.006898129344106469	0.002147302746944457	-0.0003325189150307855	0	0	0	-2.059473938233166	3.656544557688636	41.28271664785089	8.034449518123533e-05	0.0002454435500852513	-8.48994022470189e-05
0.34	25.43037455554445	597.5571963197615	-23.73367065793992	0	0	0	-0.009711540092498866	0.003035475438481968	-0.0004907934514877134	0	0	0	-1.887684387155767	3.961548063285314	43.36878159878828	9.524946479542315e-05	0.0002997613810820617	-3.703551863880607e-05
0.35	33.22781248284245	618.2459394092558	-25.02425303777934	0	0	0	-0.01665317770388844	0.005236623850832481	-0.0006813252499737071	0	0	0	-1.844888730852219	4.328820247552567	46.67507054442056	0.0001553173068541347	0.0004812327455775991	-0.00016213266080941
0.36	41.08785383794613	646.2222512307885	-26.54893039031388	0	0	0	-0.2255643053519859	0.07137121957664433	-0.005054342089855754	0	0	0	-1.975013758648034	4.647798484218197	51.7080349280594	0.001293763982773206	0.003747713175336394	-0.005450997740776752
0.37	48.56897125074801	675.202248753082	-28.27081866170262	0	0	0	-3.768982280811967	1.201515862135269	-0.04644219712480388	0	0	0	-2.280344525758497	4.924561302358985	57.88641789409679	0.01354708015688605	0.03930799700227851	-0.09077860122711294
0.38	56.18494547879872	703.7844973876646	-30.13389306556644	0	0	0	-23.09697897939559	7.527297407633658	-0.09813171285883138	0	0	0	-2.785234926708396	5.151802731450136	65.24781589098866	0.05006850127700822	0.1484252277639638	-0.5134469291053637
0.39	62.50090043339748	734.9523470409833	-31.64130440551395	0	0	0	-44.45601871566153	15.20789621856114	0.1324715566570843	0	0	0	-3.543208770331319	5.246909890379347	74.328645783382	0.06177696730527784	0.1916899804370364	-0.917631574086952
0.4	65.73144216613828	768.7194829153273	-32.63591235644525	0	0	0	-43.33849510326061	15.7375688634278	0.5018265815734116	0	0	0	-4.561439061484412	5.142589007005883	85.20003347270462	0.03630713675562443	0.1310995266028727	-0.8562402276368436
0.41	66.54917006621838	796.6706055725845	-33.74087691446982	0	0	0	-34.51626765234836	13.26804235624584	0.8426808585900738	0	0	0	-5.687857763849479	4.95275744897344	95.9939929931231	0.005790980198944766	0.06120574288420454	-0.6748474458174953
0.42	70.30749573146856	820.3433227905568	-34.96516693125804	0	0	0	-24.9510911063938	10.18074008465281	1.0933797167329	0	0	0	-6.73550586857103	4.763006479626791	105.4950715959558	-0.01726625709279353	0.01254827421353786	-0.492160579587447
0.43	77.9843417856102	844.044727795526	-35.73786053112991	0	0	0	-17.55388893580194	7.631044345744288	1.203706468566581	0	0	0	-7.547588464397769	4.53125602427545	113.3424464841821	-0.0288302005204531	-0.009778129415619908	-0.3522021023372452
0.44	89.18813562465621	864.2313572338521	-36.50037057207506	0	0	0	-13.32004872195032	6.175457467081486	1.226037580377906	0	0	0	-8.084139111875627	4.315570244469674	119.1779049748912	-0.03287979009867335	-0.01655761311341451	-0.2713351740813215
0.45	103.8530445344892	882.4054510824358	-37.2838742392815	0	0	0	-11.45727089520218	5.676096605790637	1.252158586900669	0	0	0	-8.337128831703749	4.163172874108045	123.188912749547	-0.03505952793312118	-0.0186491638884567	-0.2349206157716599
0.46	120.9136501173746	895.6998490634456	-37.53879815425173	0	0	0	-11.15660219541829	5.950943348770359	1.366159126850435	0	0	0	-8.185190632285247	3.957582361253547	125.3633054696677	-0.03897620087119501	-0.02064446515065565	-0.227448073626647
0.47	138.3746688409407	900.0754485467835	-37.21241992637874	0	0	0	-12.28517566444351	7.135082817443095	1.5866332474511	0	0	0	-7.551827440762372	3.661578473758868	125.475189356135	-0.04578524776787523	-0.02406320003767111	-0.2455588313691693
0.48	155.3917792243029	894.0305157617503	-36.33832235877664	0	0	0	-15.77700324620622	10.06620149736333	1.791230416419373	0	0	0	-6.412329166640773	3.313347539298997	123.4565094974865	-0.05339018711832074	-0.02958865915861825	-0.3033935310985437
0.49	171.529364935903	875.8973622247224	-34.43446316661142	0	0	0	-23.36205919673908	16.54209177454673	1.463702049539775	0	0	0	-4.68934566626089	2.852631269170909	119.0838799962266	-0.0502576389402483	-0.03442526753471158	-0.4175265606879303
0.5	185.6702523986178	841.0140131058834	-31.23970556777333	0	0	0	-40.35437697995931	32.65171229473616	-0.1441509195622347	0	0	0	-2.414772215708503	2.165176854127114	111.6350233998134	-0.01784389772829336	-0.03077340368074311	-0.6273310554239474
0.51	196.2021871812664	787.4080959462326	-26.91714245558959	0	0	0	-82.50667458047579	83.1960841267002	-7.92768400004979	0	0	0	0.1314100765788808	1.309854188056411	100.6484389325903	0.1503446263912121	-0.0119822417077559	-1.000291497497453
0.52	201.3508240289491	716.7389579430298	-21.44883658266089	0	0	0	-65.47893217492658	176.5004338751822	-32.21110083714472	0	0	0	2.481558355916706	0.4983925042114065	86.20652390191123	0.6316573181454027	-0.347171311483017	0.2531737706545616
0.53	199.0081617743996	630.9780882074001	-14.63772439147337	0	0	0	-85.10891323312705	302.9790525166103	-26.49251977897983	0	0	0	4.34859289651841	-0.1990087612227405	68.739088175668	1.033451472677912	-0.9002414407277327	1.604819799905276
0.54	184.4696862567733	534.04244565538	-6.906357491581367	0	0	0	-113.4504401588861	433.7586578383056	-12.9819102459748	0	0	0	5.54400907508938	-0.9060849005887011	49.46230966489999	1.52299576999944	-1.784050617717432	3.721229564383441
0.55	162.5965404471403	437.5958696128062	-1.644869069201368	0	0	0	-125.5673219041373	516.5077872077711	-3.54818289665251	0	0	0	5.212680398363617	-1.474679905722865	32.439380456622	1.870415131358546	-2.802440857562797	6.077333606706053
0.5600000000000001	142.2310117225375	354.8021657298703	4.252010091189153	0	0	0	-140.9251994543894	579.8124049900672	1.793654117174108	0	0	0	4.260871405133885	-1.988707605252545	23.31852036610624	2.401031114245191	-3.467022454215773	8.757867070163014
0.5700000000000001	124.7475233822383	276.332377223049	7.638477836228957	0	0	0	-143.1689147470584	637.85984181304	8.296616031641664	0	0	0	3.235139494392005	-1.976181647104322	18.63821278711662	3.468562491351329	-3.870889921978925	13.02072708497154
0.58	93.7013130898987	185.9824161277849	8.364617878177834	0	0	0	-154.7355526044176	685.9319503128008	16.40644969542332	0	0	0	2.042342530054394	-1.609329163896769	12.89915422279231	4.803713423742522	-4.331156624037578	18.17771961074915
0.59	39.07386845462146	84.30893268915374	10.61530967118465	0	0	0	-155.2021133614241	716.3375833435712	23.58631168703617	0	0	0	0.5888844429312945	-0.9841249033817254	5.647851023144497	5.678051971896205	-4.920815756578299	22.88804022826427
0.6	0.02380566495714147	-0.05162791220076604	-0.04495258888552786	0	0	0	-156.8615530163872	738.7382039055478	27.89084274466776	0	0	0	0.00165278505461762	0.001511096987106286	-0.0008644000659445588	6.278959951558982	-4.813280973087268	26.88469813172277
0.61	6.972652812801686e-06	-6.520749612314322e-06	-5.491114974000081e-06	0	0	0	-150.9902364920608	760.7240146223066	32.33190166052697	0	0	0	4.204802927706083e-07	3.774960043605713e-07	8.564857424125943e-08	6.816977385459315	-4.700640958965372	30.66822097957834
0.62	7.762157701475976e-11	-5.186582857196401e-11	-4.341380110777073e-11	0	0	0	-146.4438951293639	773.4032920797297	34.53094649476989	0	0	0	3.655349959030053e-12	3.378289396034571e-12	2.499579555592373e-12	7.223680025073844	-4.672443069458362	33.41674539684114
0.63	4.007389396061728e-11	-2.340693392496929e-11	-1.643500792597595e-11	0	0	0	-136.816829765773	771.0154905744945	35.5313567241898	0	0	0	1.566041771569734e-12	1.466170086187986e-12	1.730382223708314e-12	7.437406080176804	-4.725770389380712	35.12342078572556
0.64	5.618903915231137e-10	-2.927279883407364e-10	-1.222036106960133e-10	0	0	0	-128.7206658105944	760.8060668659699	35.13023480973731	0	0	0	1.487356732329135e-11	1.645622165236023e-11	2.896884483984207e-11	7.559302444744866	-4.601003003344162	36.00244645233732
0.65	1.634748854651525e-07	-7.547181813198603e-08	-8.244357180360779e-09	0	0	0	-116.6074271292293	747.3399493841745	34.63545182740157	0	0	0	-1.094278349906703e-09	-3.489852380454898e-09	1.031855184619299e-08	7.647364214853557	-4.463810208857789	36.52119771445258
0.66	-8.931206766851555e-05	3.803644391987389e-05	-4.119616808693248e-06	0	0	0	-106.0207073322199	728.2787999665826	34.06982703428654	0	0	0	1.086846326442069e-06	1.913741225141965e-06	-5.892969398638037e-06	7.658843349413465	-4.289091298908772	36.50670572201905
0.67	-9.546850066726795e-05	3.782428144231892e-05	-6.900996610532252e-06	0	0	0	-93.44521203017496	704.8962186053178	33.7687790953698	0	0	0	1.298558233658626e-06	2.097222299909539e-06	-6.469443419230516e-06	7.592880276138123	-4.165526878436903	36.18170942303828
0.68	-0.0001228777868145186	4.587931007612333e-05	-8.458267143121646e-06	0	0	0	-82.98056332257957	680.768489489838	33.18271701322472	0	0	0	1.563854638374032e-06	2.642733844108827e-06	-8.384271116185572e-06	7.486006778436817	-4.028980647220475	35.65420010715511
0.6899999999999999	-0.0002375338452100485	8.465015760287931e-05	-1.357046964442558e-05	0	0	0	-71.56037417997898	656.3562397698884	32.63603537495826	0	0	0	2.673967113744765e-06	4.930812204967576e-06	-1.604694216106681e-05	7.328661491632231	-3.927123122693752	35.06498050857478
0.7	-0.0006612528479360161	0.0002269858613763146	-2.753050132517687e-05	0	0	0	-62.27325376903844	632.7992297207358	31.74248257127439	0	0	0	6.326840159758523e-06	1.314297663328271e-05	-4.360177278833196e-05	7.11625584002028	-3.760551309178779	34.39560840176463
0.71	-0.002429858998556236	0.0008093072159534124	-6.056995829136352e-05	0	0	0	-52.79270046238657	611.1093577795355	30.73761415755193	0	0	0	1.919827669697909e-05	4.608703695781849e-05	-0.0001543776501907111	6.840270946515145	-3.572132247296759	33.79474569596479
0.72	-0.01054926449934594	0.003427393500527477	-9.287950964829716e-05	0	0	0	-45.09537927298226	591.8759761577697	29.00995471553721	0	0	0	6.76806930810533e-05	0.0001910232927941689	-0.00063816104993937	6.514228467628843	-3.290039460069639	33.2440993557825
0.73	-0.04810586224493935	0.01530711063304013	0.0002632207940900686	0	0	0	-37.24777630597622	575.568682491425	27.40242810984321	0	0	0	0.0002507326986977788	0.0008350992933781633	-0.002739819012030613	6.138278380012606	-3.021220525260201	32.8482521993658
0.74	-0.2040871035850913	0.06381012050778738	0.003550716179277387	0	0	0	-30.58994618743233	562.2967780694329	25.79294497034464	0	0	0	0.0008803801758512098	0.00341817928680621	-0.01082557588653493	5.735330561351251	-2.801962572565923	32.59143760102764
0.75	-0.7196328314786559	0.2218282576417248	0.0195412497138808	0	0	0	-23.82038811506902	552.1476292807627	24.81493415480391	0	0	0	0.002654162643481727	0.01170918153858492	-0.03517559611912296	5.312586770986007	-2.720810701729988	32.55467176530944
0.76	-1.949526520275967	0.5950678337796441	0.06829060770970019	0	0	0	-18.2038822589415	545.270960523717	24.09966365745384	0	0	0	0.006425157421117178	0.03102151818753584	-0.08688700460198702	4.887595787365773	-2.710681364783496	32.75097120865136
0.77	-3.928388495106217	1.193802414492679	0.1625780706690447	0	0	0	-12.70289946430509	541.7833993867748	23.78891668604518	0	0	0	0.01214501262919879	0.06147728357074825	-0.1579513542123566	4.460419130390953	-2.791047733590398	33.2590453265127
0.78	-5.940208708006566	1.806638731199771	0.2734355198084492	0	0	0	-7.943257485225928	541.7384589474852	23.3838977371546	0	0	0	0.01813985661723843	0.09192900933289724	-0.213292518799291	4.042751120895812	-2.884047500551436	34.07070231258378
0.79	-6.871738189400308	2.09959088883741	0.3374646768426752	0	0	0	-2.752006538711775	544.4088121074136	23.08528780172644	0	0	0	0.02152981409297433	0.1055648597508154	-0.2183514157854862	3.627545654216562	-3.007501681283157	35.1391685080042
0.8	-5.68998484318905	1.747480622739807	0.2891962955249029	0	0	0	3.091483078329737	548.8583405441876	22.70781230395383	0	0	0	0.01860400063001893	0.0868943490731786	-0.1590041578652517	3.218919630994265	-3.147836845317056	36.32225111080384
0.8100000000000001	-2.831999842069531	0.8728494302782117	0.146153405511808	0	0	0	9.561021563412311	557.0088492142239	22.97269499958068	0	0	0	0.009612925863482742	0.04282359053789342	-0.06947468469145873	2.841313646322289	-3.317398463019284	37.72849781124285
0.82	-0.581481177395012	0.1798369761615788	0.03103490968819777	0	0	0	15.01569617596663	569.6581128219837	23.06406176174722	0	0	0	0.001912223812765347	0.008350249401860731	-0.01256009218809244	2.538460695289479	-3.509501527833721	39.47418875714553
0.83	-0.009115900384941913	0.0028343590098187	0.000439336255244466	0	0	0	20.10005344466236	584.376828251942	23.13853460952863	0	0	0	-8.323610691513526e-05	-0.000249870454323076	-0.0001169529772331173	2.311485447654129	-3.75444691287705	41.46720254849428
0.84	-0.01104931384501873	0.003448764453739798	0.0005421313700410421	0	0	0	25.36127434150505	599.4863693139179	23.80032840619746	0	0	0	-0.0001029441911076971	-0.0003245527866674461	-4.015444000608752e-05	2.16381310920129	-4.057315099229722	43.59112151322879
0.85	-0.01974190325900737	0.006198486658597622	0.0007817779708785091	0	0	0	33.29059382486311	620.6099958946638	25.0442616571633	0	0	0	-0.0001738604574705237	-0.0005360625348690224	-0.0002136320275602849	2.162280880029516	-4.41384885669309	46.96891161406482
0.86	-0.2878239233536471	0.09089180789513465	0.006440499674844708	0	0	0	41.3214825566961	649.0497571492801	26.57458737494166	0	0	0	-0.00159300847388663	-0.004600073660550891	-0.006978251758462151	2.353950302134935	-4.721675484141231	52.12102305687173
0.87	-4.607935674890939	1.466631783557619	0.05527890476228473	0	0	0	48.79792688530623	678.4183468279489	28.27189664798034	0	0	0	-0.01588212940296064	-0.04611154583608573	-0.1101364284010562	2.737825732304363	-4.980698906446818	58.46447945979494
0.88	-25.88667102584441	8.441417296189003	0.07473872123903558	0	0	0	56.16027386654477	707.6744828638044	30.13354919717137	0	0	0	-0.05261657500679048	-0.1579044029095329	-0.5708041622513115	3.338156439111521	-5.187762992160401	66.06905677160607
0.89	-45.74463788625619	15.69623454519597	-0.2727869381857954	0	0	0	62.00747866191536	738.5225824742255	31.62228785008759	0	0	0	-0.0569202369416977	-0.1854759327373047	-0.938217171062271	4.202445075422	-5.263483234902541	75.26640730938048
0.9	-42.94653653531332	15.65911202286111	-0.7123363833379832	0	0	0	65.01339937710645	771.133494192046	32.55835163224113	0	0	0	-0.02767999245281565	-0.1184409039318337	-0.8460673273225864	5.33644310531295	-5.142551404015649	86.10251465039171
0.91	-33.47855017756867	12.93908205754963	-1.079262091970066	0	0	0	65.73441875833318	798.7846290275212	33.72084387740136	0	0	0	0.003283733922797325	-0.04950321417142366	-0.6545739766836977	6.574577611863686	-4.960335172426001	96.8678412543059
0.92	-23.81316840935378	9.784589200121985	-1.311012928545884	0	0	0	69.52832173680224	822.2796176114061	34.93696901872762	0	0	0	0.02481478666273372	-0.004714306575520352	-0.4707575345125303	7.704730691941414	-4.789851109043802	106.2303858397019
0.9299999999999999	-16.77289680618813	7.349268392366279	-1.392866224815003	0	0	0	77.30919025940668	845.3709174056194	35.70443162365385	0	0	0	0.03464201750635941	0.01405461087280262	-0.3376734368524335	8.563974296013138	-4.586356600505326	113.8524382205406
0.9399999999999999	-12.83177599885521	6.001438951348498	-1.404410521755808	0	0	0	88.58219788533415	865.2469992526959	36.44783141891715	0	0	0	0.03795363737296896	0.01924340386855053	-0.2622895189507241	9.136329521453863	-4.403406450713734	119.4906879880172
0.95	-11.06215925474021	5.536452467190002	-1.432777564154757	0	0	0	103.368277934293	883.3702735117054	37.24427362087339	0	0	0	0.04005394625351137	0.0208172937075071	-0.2275581109307323	9.406363127115469	-4.290854181220502	123.369495877854
0.96	-10.7934836314994	5.820903182718742	-1.569049003844826	0	0	0	120.417334241131	896.363212399348	37.49120059495198	0	0	0	0.04455149026834997	0.02286860618333092	-0.2208051221797565	9.249948750853751	-4.112477009954318	125.4314421778032
0.97	-12.01840927247024	7.047101003359429	-1.83899194416518	0	0	0	137.7970035378398	900.313654176706	37.18791016486071	0	0	0	0.05280804299638292	0.02698325391589064	-0.2411687884761	8.59852448912755	-3.833716282413042	125.4457736619335
0.98	-15.75920196741945	10.11923498852454	-2.118068585710748	0	0	0	154.638862916817	893.8109697154948	36.30931785121697	0	0	0	0.0629457903779512	0.0343380631022783	-0.3042493353043968	7.432476123628542	-3.488609791178524	123.341036215769
0.99	-23.78734251708628	16.9111343357817	-1.841784252762922	0	0	0	170.6412119093358	875.1235968526394	34.39247177791437	0	0	0	0.06330570942520629	0.04333681341610844	-0.4263819298636044	5.675712924268849	-3.022616277426641	118.887234486795
1	-41.57275035523688	33.76268032340509	-0.209136246266367	0	0	0	184.6446171364847	839.6066392705018	31.16413900246488	0	0	0	0.03817659464551876	0.05044177595208588	-0.6477848884556989	3.349154707200751	-2.323408484783902	111.3470392383352
