# Supplementary material for: Transtibial limb loss does not increase metabolic cost in three-dimensional computer simulations of human walking
Source: PeerJ. 2021 Aug 4;9:e11960. doi: 10.7717/peerj.11960 (PMC8349165; doi:10.7717/peerj.11960)
Supplement: Supplemental Information 1 — Each subject’s simulation output and Matlab code for generating plots presenting the data. [file peerj-09-11960-s001.zip › TTA3D_solns_rev/Pre/GRF/soln_walk_N50_wm100_S32_GRF.sto]

DataType=double
version=3
OpenSimVersion=4.2
endheader
time	ground_force_r_vx	ground_force_r_vy	ground_force_r_vz	ground_force_r_px	ground_force_r_py	ground_force_r_pz	ground_force_l_vx	ground_force_l_vy	ground_force_l_vz	ground_force_l_px	ground_force_l_py	ground_force_l_pz	ground_torque_r_x	ground_torque_r_y	ground_torque_r_z	ground_torque_l_x	ground_torque_l_y	ground_torque_l_z
0	-46.283483186052	35.26156893170966	0.2223645810274686	0	0	0	182.0277682362279	828.8372323927147	31.35284809366546	0	0	0	0.04719949720472884	0.0723078851401952	-0.74681494404282	3.137567361489287	-2.179709470784752	109.501478579454
0.01	-99.96593887425627	96.81739184086126	7.394654044934038	0	0	0	191.1163450504498	768.7809427264264	26.81360869222641	0	0	0	-0.03292169530066202	0.1316283578672022	-1.276269305207492	0.5670660477205338	-1.239642186437741	97.71190629516936
0.02	-70.13890668092064	205.2950544000774	31.23289942470964	0	0	0	192.1859186774034	692.7716590122591	21.45499490902878	0	0	0	-0.3925799458355481	0.5707028448964767	0.3462105292566963	-1.790279556319886	-0.3866300668762628	82.55848278920422
0.03	-83.76990142365483	341.0105857941313	26.8942861141024	0	0	0	184.5903476908163	603.3977396529988	15.09053273674032	0	0	0	-0.4830066015999883	1.278820912516696	1.897221948456302	-3.61657186741537	0.2848118626097451	64.67359071141667
0.04	-118.5109128573333	479.5894133049205	13.30889798852927	0	0	0	166.4266105822446	504.7896763338445	7.611595855931	0	0	0	-0.6415234088478724	2.024825410625553	4.13317723367392	-4.763848264186995	0.8980875624915297	45.49895258155973
0.05	-131.3109195887886	546.3547422782425	3.707523588090122	0	0	0	142.5164798970299	409.2593955134423	2.187560998327908	0	0	0	-0.945673920380387	2.703833693998377	6.147731010992779	-4.51666388778135	1.301598235632552	29.20808295212301
0.06	-151.5145854812715	600.2044253936311	-2.487504698569955	0	0	0	121.2269651041476	330.6782117744375	-3.56901192802108	0	0	0	-1.417718170422177	3.337728494050574	8.324519360629754	-3.711203829064824	1.594333440685392	21.54048840158
0.07000000000000001	-150.0918570197823	653.2013900554373	-7.683028546692891	0	0	0	104.9378444658494	253.3667350886776	-6.349012765396152	0	0	0	-2.159758677993433	3.480088335363924	11.58098623941389	-2.743800334468293	1.560124951627153	16.88527058877193
0.08	-159.2064209172784	698.0280251157387	-15.62211746009905	0	0	0	80.58813604650628	173.3737389417327	-7.291234564671372	0	0	0	-3.266965400215888	3.417959246075459	15.54570524905683	-1.739440890628757	1.30665530558612	11.83851782394716
0.09	-157.501311450814	728.6604087729039	-22.62537180183515	0	0	0	37.8357194904049	86.96424967814971	-10.37771881975812	0	0	0	-4.20200903932207	3.710335735292998	19.54305153024372	-0.5400582049566194	0.9212452769392853	5.750187750532607
0.1	-158.8404935634848	748.6648542626916	-27.88539211717138	0	0	0	-0.01891709412789752	0.0848655734529344	-0.07950629561089904	0	0	0	-4.784247019408778	3.907760219206564	22.53106082027578	0.003210743399168331	0.00309312482618875	0.002528165613328086
0.11	-150.1393176235989	764.7824232949414	-31.8762802318393	0	0	0	-0.0001808238366742249	0.0001914336097564617	-0.0001736800905893601	0	0	0	-5.188764473733131	4.142423688631734	25.01119558695131	1.321257871039706e-05	1.09414506294347e-05	-1.696151884728938e-06
0.12	-144.7464539092332	776.0797862546077	-34.45136608549705	0	0	0	9.728313771413012e-10	-6.744324619900842e-10	5.850597563726521e-10	0	0	0	-5.541641253355956	4.320752974385152	26.92715860048526	-4.931671081543394e-11	-4.360365352253292e-11	3.173885077452818e-11
0.13	-133.1886953685793	774.8395254181986	-35.07242994153569	0	0	0	3.537321289548535e-10	-2.136268612871611e-10	1.496997896740369e-10	0	0	0	-5.810143140058885	4.439473035511483	28.20114401928217	-1.439790051143776e-11	-1.300508385598426e-11	1.546271214208836e-11
0.14	-124.504011897626	764.5465296701943	-34.87109346994266	0	0	0	7.501131056737449e-09	-4.068195028922878e-09	1.484888764134917e-09	0	0	0	-5.982035854568808	4.39927605592645	28.68945412693504	-1.936252097388516e-10	-2.147351359517466e-10	3.897957890254681e-10
0.15	-111.2176517332208	749.3324721063814	-34.22307630976799	0	0	0	4.39530892815575e-06	-2.089724834154052e-06	7.093106241564534e-08	0	0	0	-6.09699792588881	4.319649418480442	28.79738934165544	3.70595861360916e-08	8.726177563035096e-08	2.751114154865192e-07
0.16	-100.4220528448182	729.3272768092164	-33.71035553710834	0	0	0	-0.0002473268597472741	0.0001060832893045306	1.808847726462532e-05	0	0	0	-6.140880263231868	4.151648546387744	28.46310764492651	-3.520845731741744e-06	-5.424192061190407e-06	-1.632998265358146e-05
0.17	-86.93866014349993	705.7252265163747	-33.1671872452311	0	0	0	-0.000249198926929876	9.889777708229676e-05	2.186365339396699e-05	0	0	0	-6.130085677397559	3.994855305749137	27.93535636219138	-3.668046397713141e-06	-5.508387106400242e-06	-1.689135480878887e-05
0.18	-76.2929359738802	681.7880409237584	-32.65582222520976	0	0	0	-0.0003091221528333191	0.0001157026004462905	2.34550948235541e-05	0	0	0	-6.07762291252874	3.832357978006081	27.26134274745504	-4.081022605939305e-06	-6.631785965877854e-06	-2.10709459041119e-05
0.19	-64.28490307059772	657.5902427027454	-31.93972928718872	0	0	0	-0.0005718049514269683	0.0002044911530143018	3.53367862244938e-05	0	0	0	-5.976414618827052	3.697044683527161	26.58680118240683	-6.61887266615721e-06	-1.184477408254763e-05	-3.855920450385821e-05
0.2	-55.01355566534248	633.8645646117047	-31.10192145112976	0	0	0	-0.00149200066282945	0.0005138957104486139	6.818729120653885e-05	0	0	0	-5.798393726914846	3.503449980988015	25.83870702692874	-1.471018394585584e-05	-2.967933147275121e-05	-9.819375742780671e-05
0.21	-45.11474380112045	611.5236980994961	-29.97921340963788	0	0	0	-0.004988481239497437	0.001667481936101915	0.0001252175567414	0	0	0	-5.540862866763448	3.286669736139002	25.16553605164818	-3.953104340326717e-05	-9.449805095903594e-05	-0.0003164624685093414
0.22	-37.2816958395191	592.5421593229511	-28.16140641672804	0	0	0	-0.01946605280393952	0.006354127045424729	0.0001092686526523744	0	0	0	-5.246300190083516	3.021072023231424	24.57713569022014	-0.0001213707348472327	-0.0003515898436574881	-0.001176673785095679
0.23	-28.54628271510296	577.0440146681873	-26.63864774359191	0	0	0	-0.08156908775835715	0.02612356653729926	-0.0007190956079836286	0	0	0	-4.927504129899913	2.827569088679133	24.16548928690467	-0.0004131349068468718	-0.001417929330768348	-0.004647620535597811
0.24	-21.15409758186123	564.3148398415657	-25.08476756270128	0	0	0	-0.3213981168598453	0.1010718745794624	-0.006389784879776056	0	0	0	-4.596607614119528	2.690412432376883	23.85505165711805	-0.001362876314310656	-0.005414622871867866	-0.01709523263457126
0.25	-13.39678096612231	553.9786728766073	-24.06737199363635	0	0	0	-1.013592369368214	0.3132126439044904	-0.03004756590042039	0	0	0	-4.25462951656105	2.661467239799232	23.71526658360015	-0.003652310508571969	-0.01660335847186699	-0.04986590912447184
0.26	-7.171586051632396	546.4768530403292	-23.5655880940831	0	0	0	-2.35801257245347	0.7193749983895295	-0.08860599045831992	0	0	0	-3.908626565224903	2.727567316491541	23.78273997133921	-0.007523800104740612	-0.03775004277532349	-0.1062522234635379
0.27	-0.9139191635225606	542.0321316269667	-23.35277781593262	0	0	0	-4.077197707194911	1.236509368868394	-0.1790474524635675	0	0	0	-3.557826279615611	2.876657629640363	24.1247910762815	-0.01212195694383331	-0.06409089520332202	-0.1665625108712136
0.28	5.073622722699589	540.1183964980835	-23.05469541064057	0	0	0	-5.436215880691828	1.64778977148992	-0.2619882786309686	0	0	0	-3.193020915507053	3.032088731007803	24.60923467465111	-0.01595494674554905	-0.08434957696291447	-0.1994335381664623
0.29	11.05462637941685	540.1984381530928	-22.80335782481908	0	0	0	-5.773556449888796	1.75576561478958	-0.292326095632696	0	0	0	-2.806891931871138	3.186766108677531	25.18560653814119	-0.01742966473879829	-0.08871680672710906	-0.1885774080397216
0.3	14.93731943819411	542.9554039009462	-22.3532419412834	0	0	0	-4.582386566198924	1.399646078369324	-0.2436537850406859	0	0	0	-2.421910595100656	3.300570900795103	25.83573394732865	-0.01416722420737834	-0.06943819278767975	-0.1324177855000601
0.31	19.78780771908183	550.1430356238526	-22.59428690126998	0	0	0	-2.279513218673046	0.6989047335386758	-0.1310076047301924	0	0	0	-2.062984173770985	3.409163115295504	26.86564716347087	-0.006954767247131331	-0.03357949751602912	-0.05812571534675264
0.32	24.59320256275097	561.4517584373139	-22.61312972091844	0	0	0	-0.4683892390929556	0.1441739686978208	-0.02965834190440001	0	0	0	-1.762587949685773	3.492532286699117	28.446643478283	-0.001288236730632025	-0.00635841060645032	-0.01056718763082212
0.33	29.18634880311927	575.0524259982667	-22.77630503856891	0	0	0	-0.006859928500669804	0.002121516936189853	-0.0004133678519206472	0	0	0	-1.512126927863739	3.58369010841026	30.5883020404537	6.70037109840797e-05	0.0001979387904455366	-9.523558592260818e-05
0.34	33.87466973237714	591.9482470314207	-23.5983616670159	0	0	0	-0.007250465614400468	0.002253244079449075	-0.00041748658307045	0	0	0	-1.327292987023547	3.694133623630846	33.48691752746434	7.310021552701029e-05	0.0002314640979359941	-2.513199471280499e-05
0.35	38.75501749841422	612.07446636688	-24.67308414253734	0	0	0	-0.01887363539485948	0.005909404153983308	-0.0008009636193217139	0	0	0	-1.242495231446139	3.832260497060052	37.2235369760604	0.0001596210105040039	0.000479919919177772	-0.0002838128989225379
0.36	44.82280487654842	634.3672109749148	-26.25131546273121	0	0	0	-0.3681867786828837	0.1160654238704802	-0.009550956563118711	0	0	0	-1.28575240705536	4.040789825042469	41.77124275595249	0.00195542261955504	0.005498768844383062	-0.009158861861936516
0.37	52.12905339653166	661.272176612296	-28.04766450961954	0	0	0	-5.696888160857277	1.812311015456412	-0.08436048677128431	0	0	0	-1.511040089548792	4.311814334882753	47.64477925945701	0.01863900500079014	0.05266149023366187	-0.1357612193674405
0.38	58.49218669796605	692.340672289973	-29.67509841300149	0	0	0	-29.59603460207507	9.665504700991873	-0.1407135484788486	0	0	0	-1.967406788775309	4.557911168322443	55.05598039236173	0.05679555923238941	0.1661901274100486	-0.6479877069910415
0.39	64.66786800227511	727.1025182289685	-31.31585879054453	0	0	0	-49.21437486840114	16.94968427722868	0.2339601890082338	0	0	0	-2.698222838351739	4.746976807037082	64.3006769728585	0.0587008995934188	0.1877298784160111	-0.9998168919295185
0.4	68.483615765061	766.3877432740927	-32.49701806953239	0	0	0	-46.027173825673	16.83201335003799	0.7071248877126869	0	0	0	-3.745706569842674	4.776550472349408	75.72493556026413	0.02850729886263828	0.1198978043228201	-0.8977596158015261
0.41	70.08090518527844	799.8951302511862	-33.41534539903964	0	0	0	-36.93446574700822	14.24537953443513	1.062588425069452	0	0	0	-5.009702223756789	4.692033545608771	87.75673740939709	-0.002621392467220639	0.05007839209932027	-0.7152990394623194
0.42	72.65992516882901	824.2212719059693	-34.46069335688814	0	0	0	-26.55105857094082	10.83694380566828	1.261790572368356	0	0	0	-6.284279324044068	4.58152135690101	99.02214061444272	-0.02407881163500577	0.003584429128299321	-0.5195308888780349
0.43	77.98821939961763	846.8400968267433	-35.49739076084518	0	0	0	-18.06918898007456	7.855092936924399	1.296381037379606	0	0	0	-7.363625187904848	4.45302659057025	108.8943212014861	-0.03281094223026696	-0.01504199694981337	-0.3599587165738162
0.44	88.09842627493106	867.4516591141553	-36.38305104024067	0	0	0	-13.58336468319699	6.279480292102345	1.284963664760071	0	0	0	-8.032271311767705	4.321793772353594	116.4936649210281	-0.03542777300290466	-0.01976478876279599	-0.2752756504830532
0.45	101.5567670141614	883.2969115376446	-37.10806027594982	0	0	0	-11.96932660489294	5.86982111786724	1.319891127683896	0	0	0	-8.27235362686376	4.185278889283568	121.5605674197005	-0.03781816002454656	-0.02179544420405678	-0.2445419942024395
0.46	118.007129590334	895.5969926035473	-37.34814385640946	0	0	0	-11.66905603367822	6.132834377612825	1.419932306850952	0	0	0	-8.097788885619606	4.00914826085882	124.3557775929597	-0.04150670704710368	-0.02385913394243733	-0.2371156199940965
0.47	135.8602529307299	899.5898396202469	-37.01091439119138	0	0	0	-12.44427230080828	7.114611251681966	1.574420325090079	0	0	0	-7.415375155747249	3.726141516182991	124.7786972933931	-0.04679063923318431	-0.02676685950008225	-0.2483084006856912
0.48	153.0002209220441	891.8087083581809	-36.07202540297214	0	0	0	-15.8286174992416	9.859605866089332	1.688269785632335	0	0	0	-6.21910429831245	3.3175844647602	122.677757820707	-0.05292166910499173	-0.03261748402753087	-0.3054634891911385
0.49	169.0371381895125	870.4092656972894	-34.36667290628579	0	0	0	-24.45037829251385	16.5756240519493	1.260288275468745	0	0	0	-4.473106197165587	2.783394553033895	117.9015761423106	-0.05098121426898237	-0.04179672453318196	-0.4429395815210609
0.5	182.9076485071965	830.4481093708591	-31.3780138454062	0	0	0	-45.2266328372783	34.49285677371034	-0.468486633838989	0	0	0	-2.208418233499177	2.02512037104919	109.8277185430977	-0.03044739366983257	-0.05407040262205252	-0.7258996183335289
0.51	192.1703144270342	771.1133407676584	-26.85009249069311	0	0	0	-98.31643634146261	94.98698058852641	-7.687242059671177	0	0	0	0.2847800925061481	1.080526423473622	98.14037029768207	0.07680968055899659	-0.07954070034474485	-1.25060334549009
0.52	193.3256775024785	695.5122756513667	-21.44650883422305	0	0	0	-71.5096402982647	204.1104656670767	-30.94017089235712	0	0	0	2.536814041846851	0.2214139068177049	83.03408039386873	0.4661872773259624	-0.4801174563235456	0.3185021641896411
0.53	185.9540130307191	606.2743727535999	-15.15684252394329	0	0	0	-82.97109466300886	340.3599120268718	-26.6445284964606	0	0	0	4.227031916968154	-0.4255435200107199	65.15048914423033	0.7394769464262744	-1.098105207281255	1.927497523442808
0.54	168.0924651666395	507.4527468007525	-7.70141013412969	0	0	0	-120.6783500683167	478.8003398419772	-14.11633497924224	0	0	0	5.226492210408828	-1.01410894896452	45.89691418983091	1.101373543640329	-1.791074680810025	4.096962294730215
0.55	144.3526462390518	411.6554646068053	-2.223372456673074	0	0	0	-131.0268496441093	546.3376922282752	-3.101690722924317	0	0	0	4.831715634043977	-1.397916449960127	29.50680192355805	1.376694434260396	-2.567765671436545	6.133938305333807
0.5600000000000001	122.9551779028523	331.9849924101175	3.688696768000477	0	0	0	-153.0567097196224	599.9613832190186	2.413768999548547	0	0	0	3.933084137425227	-1.698255596894419	21.60952553411487	1.847826674219227	-3.182679040876601	8.200578072289536
0.5700000000000001	106.6202507645975	254.7587696330935	6.387285734781933	0	0	0	-149.7366354796097	654.5997469066212	7.73520632325307	0	0	0	2.925298064062622	-1.650526101992528	16.97403481229095	2.635645573963459	-3.313753942540467	11.49697824648404
0.58	82.39002984753589	174.7319559248844	7.340869212042428	0	0	0	-160.4318531834041	700.7785998857493	15.48912820638975	0	0	0	1.870861183771531	-1.384439969497923	11.94882031741742	3.797116028985334	-3.265152800884624	15.4731867509123
0.59	39.63132464583951	88.3731566875999	10.4563249361472	0	0	0	-157.3224533650359	729.7858050578106	22.82010829785083	0	0	0	0.6141960024700854	-0.9718399833237353	5.884822086745962	4.753953750151326	-3.643149015295734	19.42964534586585
0.6	-0.04340439368967189	0.2226312328455745	0.2106359169936472	0	0	0	-159.8666901077803	748.483681802655	27.90667027436606	0	0	0	-0.008245461066834861	-0.008189047207986177	0.006945005267721285	5.364797652752761	-3.854945097905691	22.34235979997104
0.61	-0.0002731814363628541	0.0002990172975606732	0.0002821488864685242	0	0	0	-150.0792463352458	764.081533669284	31.93246879367952	0	0	0	-2.100636332517786e-05	-1.717915024498163e-05	-2.132510572864144e-06	5.78829878595522	-4.113896038071417	24.84488980031335
0.62	2.412986498064924e-09	-1.696973190928852e-09	-1.529968662453062e-09	0	0	0	-145.6375878765949	775.760043430963	34.44531265227728	0	0	0	1.265501178767326e-10	1.097035254593045e-10	7.790995138367207e-11	6.150692749416256	-4.276652543909229	26.78758902001606
0.63	4.938506076909184e-10	-2.997256985915504e-10	-2.128656057850979e-10	0	0	0	-133.2044612266373	774.9724583093246	35.15740987340276	0	0	0	2.024791804329735e-11	1.803729841153577e-11	2.157795641111526e-11	6.407534988797049	-4.399486278599713	28.13325016637696
0.64	1.105740479536534e-08	-5.987337918535955e-09	-2.201548464550238e-09	0	0	0	-125.1255478972388	764.8792511539657	34.90235416996467	0	0	0	2.834391198256864e-10	3.117582427701131e-10	5.757060746969939e-10	6.552468824525852	-4.320929587291855	28.65401796857949
0.65	7.97014664120043e-06	-3.773286846938131e-06	-1.735024150543307e-07	0	0	0	-111.1425879777164	749.5820945492351	34.29706793682051	0	0	0	-6.527821151497475e-08	-1.60808759441248e-07	4.994200909709476e-07	6.631414966479522	-4.227719652315833	28.81098167572255
0.66	-0.0003102451278697294	0.0001325788542148207	-1.997504308644329e-05	0	0	0	-100.8418975740991	729.6302402882336	33.72220064854597	0	0	0	4.259382843762772e-06	6.880368575626023e-06	-2.048873684439444e-05	6.638757837943303	-4.046559818084023	28.50740674078367
0.67	-0.0003121330094139745	0.000123409209641414	-2.486008398561594e-05	0	0	0	-86.93802523662393	706.0254674553344	33.20636113558815	0	0	0	4.442916678698989e-06	6.977487923059017e-06	-2.114619325910601e-05	6.590410905761422	-3.91103539747051	28.03083503984698
0.68	-0.0003947410897632177	0.0001472356214791669	-2.709300291940578e-05	0	0	0	-76.70101825290455	682.0036269357693	32.67607262142689	0	0	0	5.042728022231832e-06	8.574279127898292e-06	-2.687540462611122e-05	6.500636264797075	-3.760384182856545	27.37745811397928
0.6899999999999999	-0.0007397409790749822	0.0002636836554437173	-4.034022107734808e-05	0	0	0	-64.41961016707826	657.5415377400651	31.98539145762075	0	0	0	8.248720196384026e-06	1.55222793476122e-05	-4.980032924798591e-05	6.360401625050613	-3.651302088051675	26.71933217859097
0.7	-0.001942001102718242	0.0006670689494429942	-7.433644890546718e-05	0	0	0	-55.47137378766369	633.6433474754334	31.13684608066224	0	0	0	1.833641675160964e-05	3.916945743348322e-05	-0.0001275377002131008	6.146424713681661	-3.468611863579567	25.97032694539191
0.71	-0.006488781431792303	0.002163745859710411	-0.0001206375786724831	0	0	0	-45.41601195658907	611.1365781885441	30.04677719390198	0	0	0	4.933205318729239e-05	0.0001250465911078025	-0.000410626813040138	5.85465137216484	-3.273266337129414	25.3046831316935
0.72	-0.02516838177722949	0.008197728086156581	-8.221423526018484e-06	0	0	0	-37.8309392969584	592.0799866955698	28.23979191335492	0	0	0	0.0001517768519387425	0.0004644609997390143	-0.001517279472242091	5.528817105315778	-3.01958333752597	24.71466932215571
0.73	-0.1040514177963301	0.03324524062233229	0.001380321795505861	0	0	0	-28.98337182653337	576.4975655187785	26.72332052367578	0	0	0	0.0005142906405625112	0.001855127060141337	-0.005912391463592496	5.180473228405547	-2.840967442228111	24.30296630650311
0.74	-0.4007772545697867	0.1257156642836125	0.009747674811731886	0	0	0	-21.7304738602767	563.6457354752052	25.17850529437401	0	0	0	0.001660578004807164	0.00694230754415449	-0.02125894287723541	4.822679704860074	-2.709441742436456	23.98405811067297
0.75	-1.225356954527175	0.3776905869883181	0.04223123403024863	0	0	0	-13.91140369447519	553.1513753686854	24.16685083230263	0	0	0	0.004302972210201961	0.02068255775324867	-0.06011657532173068	4.458023530454405	-2.688379810694251	23.84218203501017
0.76	-2.764506294427891	0.8415593362244619	0.1177531047358679	0	0	0	-7.837605284040801	545.672444621733	23.65312166284576	0	0	0	0.008630042408332039	0.045729584345998	-0.1242034301555014	4.096106764054881	-2.757018947193478	23.91132185147396
0.77	-4.67174395405181	1.414417017635744	0.2271689536626701	0	0	0	-1.564541080815683	541.3700345632004	23.44234540294847	0	0	0	0.0138089405027072	0.07616866153814912	-0.1902472661608317	3.734209219483247	-2.915127776809368	24.26521633332699
0.78	-6.165855211366341	1.866738873872055	0.3212207712001315	0	0	0	4.332804777136732	539.6268761573352	23.13410066712071	0	0	0	0.0184267652413142	0.09965881614851205	-0.2254240052311925	3.361309974707689	-3.077705172387573	24.76645590057838
0.79	-6.589172636005141	2.002272869016328	0.3499608652785382	0	0	0	10.31434141856156	539.899740137502	22.86984171259799	0	0	0	0.02081395452195359	0.1059797558174267	-0.2144283665621468	2.968850766910561	-3.236780044578151	25.36366918742056
0.8	-5.322431590057694	1.624817118153584	0.2880505692025124	0	0	0	14.24363267223988	542.9136633723979	22.38773311913197	0	0	0	0.01758393643995679	0.0847696534650627	-0.1532319049711712	2.579390503348134	-3.350004363311628	26.02314160179872
0.8100000000000001	-2.683393793479476	0.8221456369216216	0.1530176391721221	0	0	0	19.31777245228536	550.5588540071119	22.64151503902303	0	0	0	0.008879171130069811	0.04167531217254972	-0.06820173000998903	2.221699344251456	-3.460249343101078	27.06349969276867
0.82	-0.5391748643805577	0.1657751408406396	0.03328612302465638	0	0	0	24.28747688617939	562.4915785103677	22.67424336769083	0	0	0	0.001621315643739056	0.007710060514389012	-0.01213905376614927	1.931829209593039	-3.548564334501557	28.67893306792942
0.83	-0.008441060059436669	0.002607322605186194	0.0004985941227954622	0	0	0	28.9598269377904	576.6588397692274	22.84293665841326	0	0	0	-7.265053439289113e-05	-0.0002127666222812535	-0.0001161979506665381	1.699600856948229	-3.645150044058855	30.87570757541432
0.84	-0.008432697721495878	0.002617165575180031	0.0004741192879982102	0	0	0	33.75325191640136	594.1180574499427	23.63543567078105	0	0	0	-8.037969230160197e-05	-0.000254912260988765	-2.799536320880029e-05	1.543995642205239	-3.75432384038026	33.84570102056304
0.85	-0.02328150608376631	0.007279030571207233	0.000967127560516155	0	0	0	38.83326240885028	614.7467358946312	24.70927875032654	0	0	0	-0.0001867800900047135	-0.0005576596068331997	-0.0003703438233319189	1.498396733715607	-3.895076125658501	37.66187559937611
0.86	-0.4664362817517592	0.1467709930225335	0.01218999672814647	0	0	0	45.11449946738506	637.2517876370675	26.25198557308092	0	0	0	-0.002393624834420676	-0.00670207976381838	-0.01157030450165462	1.590579758413793	-4.100481809764672	42.2792744163496
0.87	-6.858225757775637	2.178507708512212	0.1022831887055977	0	0	0	52.56576171408599	664.7213079464949	28.0105389665871	0	0	0	-0.02150949099601723	-0.06054716130388766	-0.1621436212689751	1.882569735707963	-4.360115027293038	48.31127662594267
0.88	-32.71883408425383	10.69258366678357	0.1331491065586014	0	0	0	58.66509164713169	697.1678889872752	29.67794263582483	0	0	0	-0.05917095729527267	-0.1740833941949868	-0.7105609593115676	2.428099706760038	-4.592345962484099	56.03667031887345
0.89	-50.45475944204802	17.42355210723395	-0.3459354270943008	0	0	0	64.31445294193581	732.0804536329568	31.28176130432082	0	0	0	-0.05422964188899216	-0.1809740656251714	-1.018330132060487	3.263369662764374	-4.764282705612199	65.48187105057251
0.9	-45.91299606845755	16.84228839423432	-0.8790662289367799	0	0	0	67.8582222275389	770.0786835942946	32.4288153704322	0	0	0	-0.02116904320379159	-0.1087983977184148	-0.8927193774853198	4.423482112388838	-4.782849869682005	76.92906771013067
0.91	-36.22282693430975	14.02694963003151	-1.266024792116644	0	0	0	69.1594615076759	802.6296016719685	33.37867003286708	0	0	0	0.01045357836719782	-0.0399442306567709	-0.7010282469108154	5.798915519358414	-4.697765203468455	88.94672804977218
0.92	-25.61583634040995	10.5110373930377	-1.463788039378309	0	0	0	71.62412860627673	826.1555884139403	34.40747503390127	0	0	0	0.03098959445913643	0.003524239935715383	-0.5018929592004256	7.167610848027703	-4.599095446196717	100.0600618073549
0.9299999999999999	-17.32724600610711	7.581668674855512	-1.480427463525576	0	0	0	77.26234501117779	848.2300344072363	35.44599771983208	0	0	0	0.03838961740825406	0.01913084860100543	-0.3461217670502614	8.313061805895325	-4.500617260716666	109.6649526557708
0.9399999999999999	-12.90745652469714	6.02022167269673	-1.451379419647688	0	0	0	87.58421549282141	868.4541272714105	36.27071543919479	0	0	0	0.04006797243994206	0.02209143937150003	-0.2624396951700674	9.029109703483119	-4.395807583724162	117.0042354887315
0.95	-11.1565974299657	5.540443335922207	-1.473091613399041	0	0	0	101.3308949848742	884.5169471142465	37.07748067692923	0	0	0	0.0418668690864435	0.02309610133293402	-0.228915812111782	9.307982614748525	-4.310558414238432	121.8974018159718
0.96	-10.81646875503785	5.762348553578652	-1.580655225973947	0	0	0	117.8894894566449	896.6726295227448	37.36777046378847	0	0	0	0.04569546227747711	0.02487633431468957	-0.2211572843525238	9.149645071491117	-4.168489699273364	124.5539933258015
0.97	-11.76751080397103	6.792532493041649	-1.769098858138966	0	0	0	135.6688742301816	900.3082640503493	37.00566457929042	0	0	0	0.05205799697030425	0.02841355706810049	-0.2366636213478301	8.462541062299939	-3.893168188003433	124.8604492620069
0.98	-15.47583576034828	9.676980000115492	-1.942495926400625	0	0	0	152.6024032657081	892.0502446874475	36.1409583640598	0	0	0	0.06032773388480567	0.03603181826066349	-0.3011122302681312	7.244420415743015	-3.493867492459084	122.6493646737432
0.99	-24.62789334729759	16.69074918050941	-1.554579964444117	0	0	0	168.3722106633943	869.8143222606277	34.45862216648042	0	0	0	0.06138925744606565	0.04925080679274831	-0.4492546665398132	5.456209600658506	-2.955927422154689	117.7290929117504
1	-46.28348320215959	35.26156894397581	0.2223645810912345	0	0	0	182.0277682478439	828.8372324537283	31.35284809955383	0	0	0	0.04719949722161534	0.07230788516605269	-0.7468149442706994	3.13756736156911	-2.179709471492534	109.5014785871657
