# Supplementary material for: Transtibial limb loss does not increase metabolic cost in three-dimensional computer simulations of human walking
Source: PeerJ. 2021 Aug 4;9:e11960. doi: 10.7717/peerj.11960 (PMC8349165; doi:10.7717/peerj.11960)
Supplement: Supplemental Information 1 — Each subject’s simulation output and Matlab code for generating plots presenting the data. [file peerj-09-11960-s001.zip › TTA3D_solns_rev/Pre/GRF/soln_walk_N50_wm100_S04_GRF.sto]

DataType=double
version=3
OpenSimVersion=4.2
endheader
time	ground_force_r_vx	ground_force_r_vy	ground_force_r_vz	ground_force_r_px	ground_force_r_py	ground_force_r_pz	ground_force_l_vx	ground_force_l_vy	ground_force_l_vz	ground_force_l_px	ground_force_l_py	ground_force_l_pz	ground_torque_r_x	ground_torque_r_y	ground_torque_r_z	ground_torque_l_x	ground_torque_l_y	ground_torque_l_z
0	-49.55896256819987	38.79613292031745	0.5941285037905896	0	0	0	184.0188750074385	835.0099868314342	29.94469895855527	0	0	0	0.01653286947737398	0.04028778112624105	-0.7663199755838306	4.530264136887294	-2.207736354363652	110.7631745780321
0.01	-96.72777081198355	95.89472647840267	8.625187103560013	0	0	0	194.6600468751435	777.4420421753319	25.20954533754489	0	0	0	-0.1422849609800609	0.03272021097095286	-1.171688207320178	2.096185206947645	-1.331715236464488	99.4171964183215
0.02	-70.28042572172464	192.7322253459582	32.18529598783988	0	0	0	199.8636780831741	702.5399100692633	19.6573367430239	0	0	0	-0.5995260712429699	0.3995417084105499	0.3113723847741934	-0.2419271657341371	-0.4986182324475437	84.64019818474145
0.03	-88.93687648886453	328.0237465400552	26.23653736230879	0	0	0	197.246186496306	612.4164687191403	12.83362107278501	0	0	0	-1.048100954145964	0.9192888239378666	1.866035736220463	-2.298763133634337	0.2661893891284982	66.86188637068241
0.04	-115.0091325359117	462.5079838275265	12.34946611348888	0	0	0	182.300387812104	513.3960360478712	5.470704005656296	0	0	0	-1.51687446488985	1.770911206459167	4.198491155691371	-3.847303465942946	0.9560891958396913	47.57880644424294
0.05	-127.3574347856957	534.1851368549648	3.539000222923213	0	0	0	159.9108416832835	416.788830574678	0.3842574938654211	0	0	0	-1.929447777243535	2.638434126474847	6.518419931644853	-4.050151528646602	1.40987999380396	30.73312831155831
0.06	-142.7669766991037	589.0543238874449	-1.78531526356933	0	0	0	138.9830676430721	337.0296376826238	-5.561958474044816	0	0	0	-2.552414444846582	3.206774277604329	9.260327050983024	-3.440451901284308	1.789058785588736	22.38812751190198
0.07000000000000001	-147.6060783493685	648.8222587355265	-8.740520840611381	0	0	0	121.4891263163452	260.2716077766105	-9.114418610799365	0	0	0	-3.797764886006433	3.655424192368146	13.93861216395783	-2.516469924879572	1.798304947856704	17.7994067391398
0.08	-160.3043708328104	698.5223797939033	-16.49502127461638	0	0	0	91.80008830105903	177.789966214151	-10.36329006803957	0	0	0	-5.238105293914555	4.028761758480505	19.41433061747175	-1.527918063802261	1.518087352681797	12.50674224284768
0.09	-161.2435721830703	723.9007269902474	-23.41441679418357	0	0	0	39.99004163473139	85.67392952105328	-12.54897490885616	0	0	0	-6.100777914389978	4.498786629073789	23.8134300945372	-0.3571670639223127	1.016408984910906	5.80062192945162
0.1	-162.1873995200774	740.0434785962545	-28.09252298199104	0	0	0	0.3659239649237109	-1.102329449239787	1.028480115151629	0	0	0	-6.709904128960187	4.700991319030329	27.29511764365003	-0.04153207970724004	-0.03868705382586485	-0.0266924255867598
0.11	-155.8130873872836	758.0212089571623	-32.45523367785457	0	0	0	-8.386240159916453e-05	8.266134964202443e-05	-7.50526477043754e-05	0	0	0	-7.26637563488749	4.95883045484973	30.46040562083118	5.685158186642764e-06	4.937456419538422e-06	-9.144808492783996e-07
0.12	-149.336953395959	768.9987957411755	-34.56353894419551	0	0	0	4.22053448633994e-10	-2.803146705037129e-10	2.408873276612161e-10	0	0	0	-7.704686671349138	5.100856259536196	32.7253901223195	-2.034202859019724e-11	-1.884100322961287e-11	1.371601295308689e-11
0.13	-138.675485357132	766.8412817848226	-35.22356955691622	0	0	0	5.416241510974659e-11	-3.136858233615446e-11	2.114880490155257e-11	0	0	0	-7.975336125449616	5.150936085327371	34.11069803388054	-2.066741878586677e-12	-1.987625468308423e-12	2.344848261047517e-12
0.14	-129.1907447273858	756.2970302988186	-34.73417652936337	0	0	0	4.355768694078647e-10	-2.280812636020628e-10	7.689049051634928e-11	0	0	0	-8.131933474877796	5.027634463373987	34.71741084282327	-1.05264434722925e-11	-1.257334748280561e-11	2.23342338711203e-11
0.15	-116.6565992524338	741.271270025392	-34.20570542813116	0	0	0	1.04396716098066e-07	-4.891346558801859e-08	1.341925185079098e-09	0	0	0	-8.214777995730897	4.892232360116719	34.90247539141573	8.239706008356834e-10	1.935955187602973e-09	6.460407643540995e-09
0.16	-105.3403208810074	721.6322433131015	-33.58860383589028	0	0	0	-6.302138426997822e-05	2.714707586351319e-05	4.511708644192231e-06	0	0	0	-8.219589265172695	4.690537963700456	34.64846727790395	-8.748896180213942e-07	-1.346510144465439e-06	-4.118835463349575e-06
0.17	-92.5468138506434	698.9074676747028	-33.1340516663913	0	0	0	-6.566822936270008e-05	2.642863974883379e-05	5.893244560467992e-06	0	0	0	-8.159561799911865	4.505917415087978	34.17514695663254	-9.730026991009888e-07	-1.431304233006896e-06	-4.423364384931542e-06
0.18	-81.41823077757901	675.4548243738686	-32.53723447901981	0	0	0	-6.614550426870174e-05	2.520851988988749e-05	5.266469490786052e-06	0	0	0	-8.056018378568879	4.297600853611065	33.54758913037552	-8.954583507142475e-07	-1.408332802840629e-06	-4.50559873702486e-06
0.19	-69.77580802647671	651.8079086419598	-31.8892352340871	0	0	0	-9.673336892077687e-05	3.528297963686176e-05	6.047122183457028e-06	0	0	0	-7.907136705601345	4.115297691027341	32.88705673645154	-1.135606883211704e-06	-1.989463874127059e-06	-6.557992688488467e-06
0.2	-60.12568514255096	629.6787575090677	-30.94199866226533	0	0	0	-0.0002067399189876215	7.264052449058251e-05	9.132346212872497e-06	0	0	0	-7.72717614606497	3.90464281264541	32.22162692308706	-2.045861184569771e-06	-4.092755175468675e-06	-1.376009458505651e-05
0.21	-50.46589641848589	609.8917745622997	-29.97948765765689	0	0	0	-0.0006125680825248744	0.0002085653429017703	1.588032489133019e-05	0	0	0	-7.513804044267544	3.704305293469574	31.65599475951526	-4.994903107477941e-06	-1.166133551210489e-05	-3.95190214026875e-05
0.22	-42.24091733674874	591.5446976537091	-28.37335452016253	0	0	0	-0.002318841106020868	0.0007686029821708367	2.468487186483263e-05	0	0	0	-7.246133864300446	3.412786828284726	31.07478714255836	-1.56550230249487e-05	-4.262922955178117e-05	-0.0001432733200969826
0.23	-33.95944808985936	574.8161945508972	-26.84371966856137	0	0	0	-0.01022331517208656	0.003312268963669633	-1.012352067202964e-06	0	0	0	-6.906578499755214	3.106343808774467	30.54371962048224	-5.920270134526812e-05	-0.000182912796576011	-0.000598036850325933
0.24	-26.62731529848268	561.8684738826471	-25.09642686103209	0	0	0	-0.0466691810572499	0.01481890625236541	-0.0003665544258390119	0	0	0	-6.551317386420607	2.822466404777515	30.18684881184041	-0.0002393932192309174	-0.0008171668217609925	-0.002556647657949346
0.25	-19.05231061809778	553.1943569444562	-24.07040362621182	0	0	0	-0.193626674990952	0.06040685384842369	-0.002955666461828137	0	0	0	-6.191057965096095	2.684441014557716	30.11407452716756	-0.0008857864803283509	-0.003320206406121705	-0.009828385348846959
0.26	-12.41195946813142	547.2105580518785	-23.52439537172517	0	0	0	-0.6464288032602891	0.1987553744479006	-0.01501141988646399	0	0	0	-5.814363309155334	2.660338851093912	30.23830574915304	-0.002637771476998829	-0.01085117402742998	-0.03008166332871644
0.27	-5.870351383245053	543.3265541012652	-23.20919470853967	0	0	0	-1.595995326231352	0.4858191459672335	-0.05119107956621595	0	0	0	-5.418196252996545	2.719896983337756	30.54037848740239	-0.005818072047125955	-0.02621087547762773	-0.06735318742506144
0.28	0.5746674166744001	541.8056245407132	-22.93131890579181	0	0	0	-2.867061019578339	0.8687547204202949	-0.1156280857130643	0	0	0	-5.005538921728073	2.816191927065768	30.97822894220326	-0.009625438869221346	-0.04621298449586413	-0.1085377522164057
0.29	7.048274400250126	542.9742645009881	-22.73170838707775	0	0	0	-3.847988203034834	1.166705248552456	-0.1813779450113873	0	0	0	-4.582372578611655	2.94320972433705	31.57961757120018	-0.01245197101103781	-0.0611733959839318	-0.1293124113809195
0.3	12.34153750555401	547.4914734404502	-22.40807990409422	0	0	0	-3.734539513808355	1.135778572749425	-0.1955988144101567	0	0	0	-4.171952265602135	3.059441329861297	32.36461329352412	-0.01208450470765626	-0.05876317669818082	-0.1104867354050828
0.31	17.66864719387512	555.7151418206429	-22.58131285477447	0	0	0	-2.321568061371674	0.7083725712507353	-0.1309997709456014	0	0	0	-3.782783797238841	3.201017212865618	33.37921562929291	-0.007626452373296514	-0.03612524185845632	-0.06019542297393698
0.32	22.69387977706606	565.493789886195	-22.55719725632203	0	0	0	-0.6838848384664616	0.2094070861380368	-0.04173944331132371	0	0	0	-3.430537434815757	3.362494429090376	34.54294831676444	-0.002202946511934619	-0.01029293138471358	-0.01555275068831411
0.33	29.18611617005094	578.9894527519768	-22.86453579891944	0	0	0	-0.01164067421007409	0.003578957063603605	-0.0006980071219332546	0	0	0	-3.165657114008718	3.576735179649637	36.58925658938716	5.840835209802841e-05	0.000151274304593968	-0.0001970206475291323
0.34	34.8846256521021	599.0609019580901	-23.63685089896789	0	0	0	-0.009239864108491922	0.002852357890888274	-0.0005200789128198283	0	0	0	-3.026723937069766	3.771909340857756	40.03336522157338	7.836970479795429e-05	0.0002477230064066698	-3.958307916958026e-05
0.35	39.66550607529364	620.0866250784998	-24.68505149240004	0	0	0	-0.01724542104081795	0.005360846554857582	-0.0008063250117298438	0	0	0	-2.982667392457622	3.964455467979363	44.1764941134818	0.0001461341297463886	0.000453618234395006	-0.0001698589837889068
0.36	46.26400302415087	640.6624214001644	-26.30167536976479	0	0	0	-0.264811689622952	0.08292953701015945	-0.007978806472803003	0	0	0	-3.05247154730501	4.222189934390205	48.81858531722959	0.001462288390555374	0.00410407870346738	-0.006391835578574158
0.37	53.91270113635502	668.6232791455161	-28.1055415396034	0	0	0	-4.656516175150363	1.471794244262705	-0.1086253909081139	0	0	0	-3.335771727002099	4.513136743288732	55.0771625490951	0.0165443541905327	0.04447838894241066	-0.1112995547548322
0.38	59.7901061422574	703.380479826833	-29.70889146874894	0	0	0	-27.314394541709	8.863835065924953	-0.5125763764220588	0	0	0	-3.869979446016732	4.731255351248977	63.32159244448637	0.06211870634999751	0.158077067859334	-0.601193400757282
0.39	63.89289245327325	736.4670396977963	-31.23323739661634	0	0	0	-47.99087473272542	16.44826097153648	-0.7175451862186333	0	0	0	-4.606797519134858	4.8667930100282	72.78484804057275	0.07895790924660363	0.1903404367293732	-0.9794664313848651
0.4	66.17399922339104	768.1634033334948	-32.45031640113054	0	0	0	-44.95086153377217	16.41242425264346	-0.4238216000159623	0	0	0	-5.535936705106408	4.860312737765896	83.4621000076565	0.0548942830034397	0.130963039350096	-0.8791977168837196
0.41	66.44072235977053	796.8587558609653	-33.4117801897252	0	0	0	-36.34740919007174	14.04246285166039	0.01891701206105952	0	0	0	-6.575245371353751	4.73002571885627	94.39874604912687	0.02477268040823102	0.06804350898131077	-0.704018155645179
0.42	69.39729771878001	821.8969306114248	-34.52050553739284	0	0	0	-27.63803705383643	11.30103403885853	0.4684653506694562	0	0	0	-7.551328859248889	4.603298887692262	104.2497021109841	-0.001541887376391851	0.02048825480767904	-0.5391343717239447
0.43	76.55494890339996	846.6659874066676	-35.35360585964573	0	0	0	-20.63825381091019	8.960171165162796	0.8019683136161732	0	0	0	-8.315062474227867	4.447416788075634	112.5025281742613	-0.01869764050011204	-0.005581764536404145	-0.4081426275003022
0.44	87.50628491673146	867.5199420788922	-36.08633619687652	0	0	0	-16.32918247329043	7.540088807959815	0.9859685292358087	0	0	0	-8.813188103714831	4.273608808551888	118.7311103067021	-0.02719912567620315	-0.01570573750125499	-0.3267922039622714
0.45	102.1051872179672	885.3915996356275	-36.73467033550881	0	0	0	-14.32930397764704	7.049411679471121	1.097406561923425	0	0	0	-9.065727741648326	4.118787639130538	123.0317816874458	-0.03175379932798325	-0.01943240657296351	-0.2880408931500373
0.46	119.3514138790281	898.4989720492565	-36.78280853104368	0	0	0	-14.0158058710146	7.387558614309944	1.22716794494055	0	0	0	-8.956334219222837	3.894914946793658	125.4122344090712	-0.03619081564723517	-0.02198440153013265	-0.2798622504129385
0.47	137.4129990342793	902.586888178652	-36.29374433842091	0	0	0	-15.21927100767811	8.676407458461661	1.385750164255237	0	0	0	-8.393487207108032	3.583710261987669	125.6391059600825	-0.04148326940561359	-0.02506848146307714	-0.2978923251756509
0.48	154.84049870486	895.240566743515	-35.23314349943033	0	0	0	-18.8821554830346	11.74171656040988	1.447056301969504	0	0	0	-7.348631446833683	3.205094545212947	123.5299845237221	-0.04531268233350752	-0.02903034785785451	-0.3556873379590526
0.49	171.1143480130403	874.7255713457826	-33.28732609751046	0	0	0	-27.20000390254442	18.62705547220978	0.9673459141399136	0	0	0	-5.745289327127918	2.732577161807183	118.8942824392617	-0.03765368328975487	-0.03078021349554341	-0.4771811341957036
0.5	185.2900024119857	836.7900972594864	-29.99374869634291	0	0	0	-47.97454491024909	37.40910699666664	-0.7933110351597106	0	0	0	-3.624433552201498	2.050058094818179	111.1407053214562	-0.0009314090609671569	-0.02280132222299716	-0.7404341814712753
0.51	196.1156974916855	779.8567887425518	-25.18579578423629	0	0	0	-94.86868989827882	93.41567976627199	-8.767420730773837	0	0	0	-1.265767111804738	1.168083759560437	99.88429296493713	0.1764155416799485	0.01122771215252183	-1.151747920870643
0.52	201.4445353625746	705.5472577666681	-19.58169176908509	0	0	0	-71.88932183009581	190.7093246377418	-31.99239613598666	0	0	0	0.9615399333218337	0.3301747533180022	85.17180134483336	0.6585898072962795	-0.3188062339446959	0.266562074615662
0.53	199.0068347114654	615.7143114672292	-12.86228547344872	0	0	0	-88.80841294727108	326.4070641984676	-26.04551130680731	0	0	0	2.881213091132275	-0.4136765870622535	67.39529421057699	1.214254350521995	-0.7724501249086778	1.862171199365167
0.54	184.3040152036561	516.5049445350511	-5.536517494777523	0	0	0	-118.1396992199584	461.3611278874143	-13.33756326203127	0	0	0	4.287461328460462	-1.081954752761938	48.01963934399451	1.870210167385782	-1.502972218319713	4.104705517964446
0.55	162.0755344168737	419.5386505701353	-0.3804893868807671	0	0	0	-127.4315918982509	534.9536383819895	-3.06826675561278	0	0	0	4.352005048396822	-1.517848018869267	31.05233372089943	2.280667851128152	-2.450516347896093	6.45038224722876
0.5600000000000001	141.1714988808868	338.8122179095491	5.716706802158088	0	0	0	-144.7120894858095	590.2261763068773	1.540212146169636	0	0	0	3.655800988980251	-1.903782746600507	22.49848845470611	2.913817026936575	-3.027547882587802	9.066175388653262
0.5700000000000001	123.7457767321143	261.9189272547577	9.096392669378639	0	0	0	-147.2085527213059	650.905491899363	8.765601547358367	0	0	0	2.694395470710378	-1.895769138677797	17.92066956125003	4.19403686356622	-3.49234733709962	13.72423638455388
0.58	93.93382964427862	178.7826113035701	10.35136411131951	0	0	0	-161.28820284176	700.6838933833027	16.39934898709863	0	0	0	1.651115714996643	-1.597841190088188	12.61095013607257	5.684710499424138	-3.90747397053454	19.10681522520299
0.59	41.45551578190043	85.9179068568604	12.8995755899393	0	0	0	-160.858957909019	725.3362401899456	23.57142793672793	0	0	0	0.3994991329055103	-1.073559867161158	5.866175894454536	6.608351543054683	-4.465907598685598	23.51693011343529
0.6	0.2542213060152877	-0.7809671466385354	-0.7386296273057918	0	0	0	-163.3590914644191	741.2050165168304	28.03627105930428	0	0	0	0.0293646108809438	0.02766970966839015	-0.01915328541811262	7.285748284735817	-4.683835428357085	27.03708105712623
0.61	-0.0001213404073476421	0.0001228717142012742	0.0001174376843496419	0	0	0	-156.1435901919198	758.7582991625892	32.51388435079919	0	0	0	-8.681233333715453e-06	-7.437877198649508e-06	-1.187690899931122e-06	7.890539200317691	-4.981390241338898	30.3107865724819
0.62	9.258139838683517e-10	-6.245231183069271e-10	-5.626082259196116e-10	0	0	0	-150.6284420794565	769.2205818765124	34.50100410488088	0	0	0	4.654504932702558e-11	4.207450763312358e-11	2.988856910339281e-11	8.345029585522171	-5.090546322582443	32.5833672425723
0.63	6.764465859563802e-11	-3.94578245561121e-11	-2.707933250666652e-11	0	0	0	-139.0546484714541	766.9130470501505	35.27871224384728	0	0	0	2.615929219474022e-12	2.469606932648548e-12	2.936125617981751e-12	8.609258521519839	-5.147900677828522	34.02706385232847
0.64	5.432038911051909e-10	-2.842628556218937e-10	-9.603935063177089e-11	0	0	0	-130.2989641256249	756.6153602214767	34.69509431857433	0	0	0	1.302332033857137e-11	1.542638826911381e-11	2.799984162935993e-11	8.748226372671414	-4.999200151113264	34.66107743175887
0.65	1.83195312222991e-07	-8.545492356146134e-08	-2.854073222207975e-09	0	0	0	-117.0131530012324	741.7611940982458	34.2636679545941	0	0	0	-1.475363722026485e-09	-3.542641998614077e-09	1.138493487399274e-08	8.800972598251356	-4.870603066989172	34.89693984886238
0.66	-7.539336887353672e-05	3.232007094581774e-05	-4.935588516532804e-06	0	0	0	-106.1662634819674	722.0423240420279	33.61457415963591	0	0	0	1.023791783151933e-06	1.633681410892672e-06	-4.940948584572141e-06	8.766697203292512	-4.647344372191281	34.64151779898867
0.67	-7.592839151074808e-05	3.041094188952087e-05	-6.314595000313224e-06	0	0	0	-92.84114040517431	698.9928461687547	33.22326402017178	0	0	0	1.097112920002975e-06	1.67533503424865e-06	-5.123613921696347e-06	8.660929285371433	-4.473343807145842	34.17862308089212
0.68	-7.846389218545279e-05	2.977660040207645e-05	-5.761386687616735e-06	0	0	0	-82.1536580410571	675.3412628440573	32.5486492435836	0	0	0	1.034956483535448e-06	1.692197663115004e-06	-5.349213032034648e-06	8.515962339583664	-4.266128633835401	33.54476183756673
0.6899999999999999	-0.0001180146759004647	4.287533760041211e-05	-6.70177616855077e-06	0	0	0	-70.18788813780657	651.4882254208121	31.9517585398812	0	0	0	1.348691435801856e-06	2.46159199010446e-06	-8.00145995518917e-06	8.327574127053444	-4.113582695699231	32.90334195778022
0.7	-0.0002585183660583145	9.051569295959136e-05	-1.000520530816098e-05	0	0	0	-60.89548652355365	629.1964383835289	30.97131110283693	0	0	0	2.485528630287285e-06	5.198076875480763e-06	-1.719589341949497e-05	8.113694713972089	-3.906892942327074	32.23612209123922
0.71	-0.0007784390946998079	0.0002641631724289151	-1.629878658061017e-05	0	0	0	-51.01283234248021	609.2592654843393	30.05914200755995	0	0	0	6.170170623622177e-06	1.508747731074427e-05	-5.016074565784131e-05	7.869159034768649	-3.725853487084386	31.67753839920348
0.72	-0.002970296150821266	0.0009815984902763863	-1.873780045065666e-05	0	0	0	-43.03740436689451	590.8221943197678	28.43577600151146	0	0	0	1.958532050296734e-05	5.57676104281962e-05	-0.0001832143639250132	7.573853083495353	-3.438026072664131	31.08364422479123
0.73	-0.01310225968194565	0.004233063844564609	4.757608508889994e-05	0	0	0	-34.55412895386588	574.0061301182855	26.93843859281872	0	0	0	7.485363450897671e-05	0.0002402861774688452	-0.0007648651367107644	7.207933493036229	-3.147056097301	30.54569471220046
0.74	-0.05938383186507816	0.01880466214426436	0.0006493092493169146	0	0	0	-27.37419366605124	561.0487510178893	25.20239748860821	0	0	0	0.000303078253714271	0.001069176123671254	-0.003245600912082867	6.830846273308168	-2.869511095992018	30.17831876433611
0.75	-0.2420381529188728	0.07529589134708234	0.004441285869739982	0	0	0	-19.67881686330583	552.3843456911529	24.21893411826694	0	0	0	0.001105901957359	0.004277824388292075	-0.01225519560803794	6.451550814738	-2.746013860393719	30.10793835272455
0.76	-0.7864434981623122	0.2411456057219123	0.02099586620036656	0	0	0	-13.14608743987058	546.3759390194515	23.6709479507557	0	0	0	0.003204589278605696	0.01362925067643821	-0.03650039409351687	6.057971348261389	-2.724862371005922	30.22517525212061
0.77	-1.883050100934297	0.5718532986573844	0.06765763469225329	0	0	0	-6.501892438297308	542.4836001354481	23.38422667658578	0	0	0	0.006864970034225476	0.03198126997616917	-0.07923913461304306	5.646727077515378	-2.792249373272683	30.52627311650932
0.78	-3.302294041498868	0.9989216279689714	0.1461068766923663	0	0	0	-0.1410512200974363	541.2597731012225	23.07452219322933	0	0	0	0.01117317868436712	0.05516529424171159	-0.1246158348103009	5.225529470299713	-2.890057055683083	30.97567154256556
0.79	-4.382434007831715	1.327261863965878	0.2217945626244967	0	0	0	6.449152367186501	543.0039748026063	22.86353260923827	0	0	0	0.0145001703831864	0.07240329140761495	-0.1467557568003405	4.798142643518363	-3.024377424321505	31.61128542897892
0.8	-4.246748897001716	1.2906100755741	0.233956756406251	0	0	0	11.84019278473537	548.0426887106917	22.47019244037687	0	0	0	0.01426221243603144	0.06962199263251642	-0.1251770294956144	4.386754321556992	-3.140868412314115	32.43197963233679
0.8100000000000001	-2.637244407301135	0.8041122837395822	0.1529836423669486	0	0	0	17.3227786290199	556.6516117405324	22.65603728626436	0	0	0	0.009115162686635177	0.04285814208912767	-0.06814515025649953	3.998757577940045	-3.286279693891498	33.48581405387253
0.82	-0.7623394986069345	0.2332058245732099	0.04673916494745951	0	0	0	22.34539291167778	566.7775400171375	22.61891637747041	0	0	0	0.00260802555141041	0.01198946597464101	-0.01729232628285485	3.652860115864134	-3.448674267773093	34.68978290046901
0.83	-0.00915882102273931	0.002810903916550759	0.0005121011274910012	0	0	0	28.88534615946369	580.6613464380571	22.87835558499792	0	0	0	-8.286102641640265e-05	-0.0002446932114603771	-0.0001384409844479987	3.406947746056911	-3.658166418660804	36.78941387760047
0.84	-0.01073322382566386	0.003309215171631544	0.0005961514997978439	0	0	0	34.66268185954853	601.3070669221863	23.6498676805462	0	0	0	-8.633849025424936e-05	-0.0002733573233454254	-4.352929497480132e-05	3.305740797988651	-3.8483339490435	40.31728143871212
0.85	-0.02091362222170002	0.006492991135666178	0.0009532300762404842	0	0	0	39.62911844423174	622.8792219299812	24.71424091344443	0	0	0	-0.0001676697608723919	-0.0005169255430269765	-0.0002278263308064473	3.311078961549589	-4.040174484828842	44.55556117341673
0.86	-0.3420587534266012	0.1069522013064358	0.0103154089011773	0	0	0	46.40527083500923	643.6257346956086	26.2899765280034	0	0	0	-0.001827721650698153	-0.005103989755159842	-0.008270986173062137	3.437043029566479	-4.289304635183624	49.2740403144861
0.87	-5.698766837671325	1.799474006401797	0.1314204381977413	0	0	0	54.09302610866153	671.8986168822418	28.09230047075832	0	0	0	-0.019494061677457	-0.05226738579336947	-0.1351020539315588	3.795040713375716	-4.570281410180513	55.67627057094381
0.88	-30.367566354306	9.869814834235109	0.5271746704904406	0	0	0	59.62637674399491	707.5455619516237	29.73234580541943	0	0	0	-0.0654083200810249	-0.1673864021729521	-0.6627273672625689	4.430698962879175	-4.77255203126307	64.18935539305944
0.89	-49.02083317026701	16.86528388587578	0.5762619657680732	0	0	0	63.18238492844959	740.5248478189982	31.24950110886407	0	0	0	-0.07381249370156195	-0.1834330207540118	-0.9940274656741654	5.274644326250923	-4.888678357555717	73.81582315192908
0.9	-44.53209645373451	16.32939078554594	0.1903821897367358	0	0	0	65.14372291936354	771.0214813584894	32.3959785135899	0	0	0	-0.04591403447927291	-0.1186228321697531	-0.8686805100896803	6.30939021000703	-4.866028301754257	84.46831794525727
0.91	-35.44688186072752	13.76731859202772	-0.2855394022642583	0	0	0	65.36992981742873	799.0808100322283	33.42608530796573	0	0	0	-0.01513889135280472	-0.05633046998831431	-0.6865107168676714	7.449556142462509	-4.746114109936668	95.33450239902565
0.92	-26.55418306648871	10.93292375955975	-0.7264805078372236	0	0	0	68.48490603288846	823.9330066960422	34.5099165794458	0	0	0	0.01015533793980298	-0.01176941655175371	-0.5188950773058317	8.506084100111369	-4.635301097538488	105.0403376701263
0.9299999999999999	-19.71586500951652	8.629322893885361	-1.028358150502382	0	0	0	75.83227372699943	848.1731884381497	35.3285144064909	0	0	0	0.02558587124049122	0.01086330400304759	-0.3911092765978567	9.318183627036351	-4.504610660135866	113.0717157267445
0.9399999999999999	-15.62900175009143	7.280966311367725	-1.190885204838231	0	0	0	86.89385376280273	868.5498718718343	36.06200079490367	0	0	0	0.03302088788692408	0.01902807209868745	-0.3139678591533075	9.850633605365779	-4.362896989931788	119.0824170183571
0.95	-13.75705150070871	6.831560672897655	-1.296192543847304	0	0	0	101.6429758322041	886.2923833463603	36.71962878829616	0	0	0	0.03723840862234552	0.0219988296781937	-0.2776973293495089	10.11767285601217	-4.246244902876263	123.2225836911584
0.96	-13.51860098602431	7.192288078150821	-1.436503503046298	0	0	0	118.8695093547268	899.0145599703224	36.74786266196278	0	0	0	0.0419471063551202	0.02448463032641889	-0.2711740865135537	10.00166757401326	-4.047911723240714	125.4647556873926
0.97	-14.84169106035	8.528546155946897	-1.622487776443599	0	0	0	136.836067775965	902.659870621815	36.27373043785093	0	0	0	0.04812970109795368	0.02812395100762928	-0.2919590144730661	9.418529425810032	-3.756290205741635	125.5790714175268
0.98	-18.78556690403498	11.7432042467754	-1.722917919886406	0	0	0	154.0593547253222	894.821260024079	35.21537429351469	0	0	0	0.0536035475751665	0.03368039846134835	-0.3556328657541898	8.341864742165779	-3.38289658054773	123.3674425368651
0.99	-27.65442699316938	18.9985269260446	-1.250604301834291	0	0	0	170.0833660041093	873.668656582789	33.27553766372814	0	0	0	0.04823226303084085	0.03908427334628696	-0.486941231494417	6.698821819826406	-2.904332021688054	118.6255339097691
1	-49.55896254852949	38.79613290494392	0.5941285036056057	0	0	0	184.0188749794198	835.0099866769524	29.94469896250477	0	0	0	0.0165328694687116	0.0402877811086023	-0.7663199753150054	4.530264134860723	-2.20773635461988	110.7631745575917
