# Supplementary material for: Transtibial limb loss does not increase metabolic cost in three-dimensional computer simulations of human walking
Source: PeerJ. 2021 Aug 4;9:e11960. doi: 10.7717/peerj.11960 (PMC8349165; doi:10.7717/peerj.11960)
Supplement: Supplemental Information 1 — Each subject’s simulation output and Matlab code for generating plots presenting the data. [file peerj-09-11960-s001.zip › TTA3D_solns_rev/Pre/GRF/soln_walk_N50_wm100_S14_GRF.sto]

DataType=double
version=3
OpenSimVersion=4.2
endheader
time	ground_force_r_vx	ground_force_r_vy	ground_force_r_vz	ground_force_r_px	ground_force_r_py	ground_force_r_pz	ground_force_l_vx	ground_force_l_vy	ground_force_l_vz	ground_force_l_px	ground_force_l_py	ground_force_l_pz	ground_torque_r_x	ground_torque_r_y	ground_torque_r_z	ground_torque_l_x	ground_torque_l_y	ground_torque_l_z
0	-44.96479422054042	36.16356415649014	-0.06978861490795842	0	0	0	190.7559006228431	833.8419914708248	29.81775991329661	0	0	0	0.02517645267761779	0.03935727011938694	-0.6860793611805884	2.034331162198306	-1.563537652844743	110.3901435162179
0.01	-86.54928448229933	87.45686696994748	7.627481329101903	0	0	0	197.3389121528984	780.5195801820213	25.11593255385073	0	0	0	-0.1390808979183702	0.03731450167437167	-1.022589251944507	-0.3463552453167935	-0.6081841995315045	99.00469910016963
0.02	-62.32247108209875	175.7047542764247	32.49665566225337	0	0	0	197.4845933639239	712.4836558860372	19.50745235874678	0	0	0	-0.6343907054557174	0.4292513854258909	0.3486447526072455	-2.46108141946563	0.1620237439437449	84.46908487408555
0.03	-83.32695396769502	298.0262029100041	26.15445497834706	0	0	0	190.8349961371972	630.6374018591506	13.04426745863171	0	0	0	-1.038522085689963	1.081344179498272	1.702581463923994	-4.17279141273319	0.680604744517594	67.25110107180637
0.04	-108.1134344081851	423.4211969226309	11.55942577306199	0	0	0	174.5219083073362	538.0097497375182	5.62361154494431	0	0	0	-1.420339967332177	2.131585126271115	3.907338360143701	-5.339788488940261	1.15883267758346	48.59451053950971
0.05	-121.0058172058818	507.2262029307327	3.444267271437732	0	0	0	152.7184666898029	445.1664480343435	0.5743937076264826	0	0	0	-1.870966265922128	3.166180193367608	6.604041139378406	-5.129652173299088	1.515566620580875	32.31751685796223
0.06	-135.7252979437046	573.5270052596853	-1.904170404044981	0	0	0	132.8413918664097	364.6656495829682	-4.785517089923023	0	0	0	-2.57505556297079	3.941849611504887	10.1699430439127	-4.296413203959525	1.876679038949411	23.64730987074065
0.07000000000000001	-144.3200941249614	638.6903159296164	-9.039649894317218	0	0	0	117.3028392055493	287.3777329095871	-7.919760188300516	0	0	0	-3.975276561344601	4.544294452502051	15.95385030080208	-3.281462281644598	1.864130448693751	19.01797692066308
0.08	-155.8195127488519	685.6161132315126	-16.93562826595657	0	0	0	91.70181989789759	201.3507428561217	-8.693461227303784	0	0	0	-5.172130341107648	4.645780324517811	21.88313739174923	-2.150094853830963	1.567248002948445	13.61309323186633
0.09	-155.6633451889686	711.5852651465459	-23.5529048651564	0	0	0	41.65362198694675	100.6537592995693	-11.28884177213117	0	0	0	-5.785437487173573	4.727126387887088	26.61279405431245	-0.725090563346576	1.032221979667908	6.52712397713784
0.1	-156.4181026017291	733.0149549547419	-28.26630400991133	0	0	0	0.3165099374471512	-0.7148771939836635	0.6305446004424204	0	0	0	-6.307599021712134	4.673467572709471	30.74765668519393	-0.02374532190462569	-0.02206696328029095	-0.01310540201932428
0.11	-150.967690336519	753.2332916022618	-32.59900320062214	0	0	0	1.129053083176821e-05	-1.017330527305216e-05	8.589024283690612e-06	0	0	0	-6.715320567801668	4.715828528412961	34.24982349705185	-6.578105151804201e-07	-6.030629485592144e-07	1.504113135682224e-07
0.12	-144.691390413832	765.6846600587655	-34.87142648164853	0	0	0	2.071419817216884e-12	-1.299122522175111e-12	1.05874639039146e-12	0	0	0	-7.016642964279296	4.717942420018617	36.82912460353864	-8.994556286352987e-14	-8.763619993253154e-14	6.844402111185201e-14
0.13	-135.2176153664993	764.6775709341432	-35.53017365717664	0	0	0	5.059157556930332e-12	-2.871105357458214e-12	1.82863695556379e-12	0	0	0	-7.190660266450693	4.686202962991736	38.50309873482696	-1.80695292421573e-13	-1.801952895168687e-13	2.169956654481926e-13
0.14	-126.1576084291103	754.8162210284974	-35.02814244944086	0	0	0	1.047286985540275e-09	-5.493149072853328e-10	1.695878119010404e-10	0	0	0	-7.284156556208949	4.513993765357693	39.36646481964248	-2.404939678573939e-11	-2.952771001093132e-11	5.286426787436097e-11
0.15	-114.5128916647628	740.8759668401277	-34.58339725343614	0	0	0	3.121384909170269e-06	-1.457873818605225e-06	3.553749730022941e-08	0	0	0	-7.338335213300827	4.360314621294489	39.79713499320466	2.56824587903555e-08	5.964361447946929e-08	1.91411157034177e-07
0.16	-103.3776004103635	721.9742335347502	-34.03363184940798	0	0	0	-0.0001502013112891622	6.37140829973596e-05	9.451413904560656e-06	0	0	0	-7.345752691612038	4.162571703330937	39.76491397496675	-1.960410271917902e-06	-3.179120917142126e-06	-9.723599648780744e-06
0.17	-91.21177111527341	699.4586721511056	-33.61294662207798	0	0	0	-0.0001586556326392732	6.262363233787056e-05	1.310231631263472e-05	0	0	0	-7.313680548937543	3.997458652782312	39.44837915056702	-2.22071182761258e-06	-3.420226451943524e-06	-1.054330375811134e-05
0.18	-80.42121542979989	676.3128539449622	-33.04394906577191	0	0	0	-0.0002160921191226676	8.077213282285293e-05	1.686108008010956e-05	0	0	0	-7.264226781896522	3.855681513741219	38.97727219287203	-2.830451751188681e-06	-4.559276980605017e-06	-1.443420585016325e-05
0.19	-69.46991988874468	653.0361925819911	-32.45839167819793	0	0	0	-0.0004575246661214798	0.0001635223463978721	2.878842894166788e-05	0	0	0	-7.183221102203049	3.747512582713305	38.45150612190953	-5.218545457858158e-06	-9.282986444544901e-06	-3.020798068934251e-05
0.2	-60.18983054914167	630.5658776599549	-31.54014161700534	0	0	0	-0.001399205451751619	0.0004808342566657769	6.141381361785014e-05	0	0	0	-7.06288548962925	3.585232426012801	37.88155029373438	-1.325829427713619e-05	-2.708598114233858e-05	-8.99999564588791e-05
0.21	-51.27705211300517	609.8038769062379	-30.55951406112662	0	0	0	-0.005527000817937641	0.001839001814794906	0.0001343203402247412	0	0	0	-6.889384222593929	3.394740447173444	37.37250372696471	-4.220338170254868e-05	-0.0001018888249209383	-0.0003416085770057858
0.22	-43.66785291498597	590.8255783610897	-28.92395180053094	0	0	0	-0.02507427031004724	0.008127634958377879	0.0001609386658261159	0	0	0	-6.661347832850999	3.111569915482273	36.89844494702186	-0.0001525434089376929	-0.0004414949996396707	-0.001470249649971967
0.23	-36.34553686960462	574.2970220414769	-27.37128404445644	0	0	0	-0.1162076122604551	0.03689308554977829	-0.001005536043118817	0	0	0	-6.371418866209027	2.819034415340188	36.54679531545759	-0.0005693490917828075	-0.001967438022116215	-0.006386346719991764
0.24	-29.89699196149999	561.5502465748181	-25.63412452953096	0	0	0	-0.4895063287072838	0.1528356101277313	-0.009795183822178527	0	0	0	-6.064444574888734	2.55356075912791	36.40274649168938	-0.002013786310901849	-0.008047457244107794	-0.02492706640322575
0.25	-23.55202643412309	553.0205026881729	-24.57182788752897	0	0	0	-1.696029128599677	0.5230650108103171	-0.04844016807548559	0	0	0	-5.748314537513984	2.440440860943313	36.5720976954231	-0.006159251399690415	-0.02730089427447946	-0.07914221709079328
0.26	-18.19669334971537	547.5685410885968	-23.85171216818595	0	0	0	-4.50216317728339	1.37880956372168	-0.1610793630990677	0	0	0	-5.420580044081532	2.434606165874742	36.98887683795649	-0.01502239466200953	-0.07130011263801646	-0.1904264385197685
0.27	-13.18718053798821	544.3896593138114	-23.50639697549174	0	0	0	-8.915018462729638	2.729184816883478	-0.380688416662249	0	0	0	-5.070514691783679	2.537679463543884	37.6175279071834	-0.02815384864776822	-0.1391326647601302	-0.3381084889468337
0.28	-8.660609600741862	543.4427865931725	-23.40035558881588	0	0	0	-13.24478273859075	4.076326222777226	-0.6330264724724842	0	0	0	-4.691357227807827	2.717272555463397	38.41706890768151	-0.04167378701350902	-0.2046727262623872	-0.4459814319029209
0.29	-3.769083575813265	544.5813853387566	-23.12847993264835	0	0	0	-15.02515194316397	4.663739511899947	-0.7506891766204561	0	0	0	-4.290631664656543	2.898842804411481	39.36104171899377	-0.04954042359691416	-0.2313421501479828	-0.4456271721857357
0.3	1.792616932231078	548.0033227044963	-22.53749293664705	0	0	0	-12.12167220856589	3.787466795190172	-0.5976170719757665	0	0	0	-3.896041161598435	3.037913021044193	40.44345947144683	-0.04282341733170914	-0.1868225488177452	-0.3153914407345712
0.31	7.956148615467225	555.8832595732421	-22.83079903278654	0	0	0	-5.756652956758002	1.801779386815654	-0.2712360174204842	0	0	0	-3.528954921486132	3.215745854313129	41.82411516972628	-0.02153582499060127	-0.08860719953684779	-0.1315477929653342
0.32	13.76154966289254	567.9615719184392	-23.01804965221199	0	0	0	-1.104749072116857	0.3458538832053992	-0.05241547479967518	0	0	0	-3.220306099442741	3.43233694685548	43.51549656391522	-0.003976373901754138	-0.01607707086848713	-0.02228635217313401
0.33	19.32470593260289	581.4889803732636	-23.01542264141076	0	0	0	-0.0244063436403908	0.007661290697838151	-0.00107477202830556	0	0	0	-2.967911348733456	3.688980432215635	45.37728557904726	0.0002079010142767497	0.0006152009658835336	-0.0003438245206463623
0.34	24.71816990148456	595.0041837988365	-23.51511454166916	0	0	0	-0.03140781067680409	0.009867533690945847	-0.001528332868928075	0	0	0	-2.779918301079731	3.982506622050732	47.32582836001744	0.0002863168297081566	0.0008908027695936046	-0.0001490862274960296
0.35	32.7996743708178	616.2308627904473	-24.83698700694947	0	0	0	-0.04072543406195753	0.01282664835819456	-0.001846751555075041	0	0	0	-2.724562055873718	4.356137818306371	50.760469636867	0.0003895901691137302	0.001224099643302063	-0.0002059200607001817
0.36	41.23643540912494	647.9036488875962	-26.39346219309092	0	0	0	-0.3179797261747553	0.1004950899626239	-0.008126655676033002	0	0	0	-2.846458258856034	4.682706105990198	56.24134491710482	0.002037081445997675	0.005964465031969423	-0.007006522870788971
0.37	49.27393827067424	677.7517183934546	-27.93972508706818	0	0	0	-4.921642809402262	1.56252420713348	-0.07375070774606793	0	0	0	-3.104483738157939	4.968171536433371	62.19963796510324	0.0204190395773184	0.05933961044121835	-0.1152699858517584
0.38	58.70261507290257	701.8851512883032	-29.69174841717896	0	0	0	-28.988326783275	9.416467589412939	-0.2228459071917145	0	0	0	-3.497890726395065	5.257636557517804	68.31798540992689	0.07453849940051895	0.2162937729808891	-0.6309630681081996
0.39	68.00096636837667	732.9007081516942	-31.27149781160529	0	0	0	-51.71894289823404	17.7189269032794	-0.08568495962687797	0	0	0	-4.123044415784641	5.442412008394528	76.57959574779927	0.08906521723913756	0.2580515607549834	-1.045721588058847
0.4	73.21299186758253	769.7014659172547	-32.24617116476374	0	0	0	-48.88116657052488	17.83263598233794	0.295230307085534	0	0	0	-4.965365879786235	5.377495493689318	87.13441146072546	0.05609320186499531	0.1732954724468775	-0.946313209360399
0.41	75.18172699908028	797.0039258372847	-33.18512784965145	0	0	0	-39.54961989695721	15.28226397968159	0.7462254327921859	0	0	0	-5.826244023700323	5.158026722408547	97.30243696635496	0.01845392833665703	0.08835088978672784	-0.757129666140565
0.42	79.61925724308357	820.9175437855188	-34.2841655813604	0	0	0	-29.18133369436082	11.9719863114183	1.136649233492928	0	0	0	-6.577519469084966	4.906001100346803	106.4845612084477	-0.01185690779533978	0.02694940178547309	-0.5625994642807437
0.43	87.14982661801483	845.5767065992954	-34.99212936695955	0	0	0	-20.88061145958883	9.123665562337699	1.345873859124134	0	0	0	-7.107227394925664	4.598470040825038	114.2916164992541	-0.02894005827553541	-0.004528973816194623	-0.4093970076210469
0.44	98.16643722170733	865.1817481021579	-35.62441287780286	0	0	0	-16.09957553376783	7.493787821921145	1.425814676943688	0	0	0	-7.388098707879281	4.290771100991236	120.0247638687388	-0.03628194888424919	-0.01617536428727608	-0.3209436295143356
0.45	113.0302144414069	882.5950422828721	-36.30103551101279	0	0	0	-13.96526048878271	6.935012302996524	1.48162631025286	0	0	0	-7.422015775466136	4.051147039701741	123.9250049070262	-0.04016167581726361	-0.02046258079885164	-0.280710463774611
0.46	130.6657294848597	895.2514273503144	-36.50836389516935	0	0	0	-13.52261175138596	7.213052102019937	1.592785909400792	0	0	0	-7.100241200386325	3.769408213432522	126.0185193500637	-0.04444194314908339	-0.02324445700539401	-0.270642067196886
0.47	148.3114960762644	898.592027408704	-36.03383516123459	0	0	0	-14.57217883249055	8.434093332179934	1.758313296551016	0	0	0	-6.33855725422708	3.362754397491532	125.9488663668786	-0.04995681716508784	-0.02643361706816196	-0.2862164974802561
0.48	165.0327664771756	891.3037378751897	-34.94593817503488	0	0	0	-18.03106982898022	11.41954086531378	1.845996084944251	0	0	0	-5.109777351415556	2.855916880924135	123.5686409309131	-0.05415645822734557	-0.03037812283243356	-0.3406558936344047
0.49	180.1921237194835	871.6399070886497	-33.08072985562471	0	0	0	-25.74597072091886	18.03756256516932	1.393669098717078	0	0	0	-3.353304136796169	2.24179257991272	118.7203018922916	-0.04565239659935483	-0.03100761193434743	-0.450935953415198
0.5	192.1435841948424	835.6049045330301	-29.93491358400131	0	0	0	-43.94369176099492	35.20861174279895	-0.2393095234004466	0	0	0	-1.145186104197032	1.42516882024229	110.7860942638368	-0.005332476394181795	-0.01873651638883684	-0.6679439784840916
0.51	198.8664603923429	782.6628537865906	-25.16301017960338	0	0	0	-85.15429283356492	85.60361045813207	-7.868253020506882	0	0	0	1.16901994118244	0.4566343539596065	99.46250113859236	0.1785780684074341	0.01202079265176598	-1.005326936230659
0.52	199.1222780593239	714.9415095007122	-19.49447947032325	0	0	0	-63.3391185600576	174.0958070518213	-31.97275398128453	0	0	0	3.185739684199441	-0.3290868587583412	84.96036149010456	0.691166652667452	-0.3492132291379174	0.3207167430113532
0.53	192.6669825135323	633.2701587866591	-13.11433031533188	0	0	0	-83.20650618886231	297.6027537804355	-26.09721866346553	0	0	0	4.775752135568115	-0.8271179888317908	67.72957333825116	1.212002986815559	-0.908074074954233	1.716169048796409
0.54	176.5386098383428	540.4196600007414	-5.696034617779126	0	0	0	-109.8396688577613	422.764766959134	-12.2940194766533	0	0	0	5.811427659597258	-1.282213465685616	48.96758694661852	1.782493406259025	-1.81519308619646	3.845072067936575
0.55	154.8136330811344	447.2431624658421	-0.573266178870488	0	0	0	-121.1962972051635	506.9592810541129	-2.992586511733674	0	0	0	5.461026856101195	-1.62085353469424	32.57306434727654	2.248960783365074	-2.922062491856927	6.502516906421106
0.5600000000000001	134.9595821998489	365.9028652868627	4.907062947081092	0	0	0	-137.3809617000636	574.3444640999332	1.625903397092167	0	0	0	4.526548592100706	-1.989031996374649	23.71715639767623	2.980465510558856	-3.742010488495101	9.947664867685027
0.5700000000000001	119.4009843186141	288.7142599841028	7.935980862089417	0	0	0	-144.2456040547468	641.2059972736394	9.18222905963656	0	0	0	3.475617676231753	-1.963330750860963	19.11065978054662	4.420721454226444	-4.428390766618017	15.70685219957158
0.58	93.62393116940278	202.4394411446306	8.593768643441866	0	0	0	-156.2309816233791	687.5662503835135	17.00192103427916	0	0	0	2.295829787209896	-1.644030359459796	13.70887975232476	5.687575294530203	-4.610828599147724	21.52908326092831
0.59	42.71754201908502	101.0267332832615	11.50376463644124	0	0	0	-155.3298677319838	712.8478975991616	23.65345874735391	0	0	0	0.7859579034883727	-1.081502213083161	6.578221179022424	6.393560422025001	-4.723729682448271	26.31503186212853
0.6	0.2164853364435743	-0.4896494633403025	-0.4382027435778065	0	0	0	-157.52695893404	734.9378299134963	28.26644965480658	0	0	0	0.01619462067827408	0.01520237766176813	-0.008992815958762029	7.008007716688925	-4.661883109923374	30.61051303227896
0.61	-1.427427607152709e-05	1.316204515105422e-05	1.181711993502279e-05	0	0	0	-151.3832967841302	754.052656158798	32.71303440296538	0	0	0	-8.787747026435647e-07	-7.940307622677444e-07	-1.77099325536749e-07	7.441983965416784	-4.690638071798221	34.14693141754325
0.62	7.462746966311007e-12	-4.748167710365287e-12	-4.07729238450843e-12	0	0	0	-145.7072209765327	765.4046795641909	34.85637561740013	0	0	0	3.383670750021153e-13	3.214549740445345e-13	2.449728006193543e-13	7.741796986938852	-4.63663221555505	36.70183036735072
0.63	8.15104005072094e-12	-4.64781156634878e-12	-2.982451383480985e-12	0	0	0	-135.8625317379261	764.7100347897118	35.62923843604018	0	0	0	2.921337720009391e-13	2.875995490059402e-13	3.502104246146185e-13	7.904683746191791	-4.610696808199842	38.45540903181251
0.64	1.452363310567714e-09	-7.586881041034441e-10	-2.279746380279518e-10	0	0	0	-127.2117082810228	755.1529421393843	35.02148726024895	0	0	0	3.24454488556694e-11	3.998688532259531e-11	7.360564852391814e-11	7.971266369161966	-4.411603020836965	39.34261662039231
0.65	5.970714975040725e-06	-2.771015820485941e-06	-7.989818148695363e-08	0	0	0	-114.9429419236829	741.0520742779472	34.66645726874043	0	0	0	-4.909283949410211e-08	-1.163369619495611e-07	3.66632022332572e-07	7.983753229189775	-4.258542142956252	39.78402882312312
0.66	-0.0001884146165940579	7.952780532951095e-05	-1.05072020652383e-05	0	0	0	-104.0430794144857	722.0901126177994	34.03940151239547	0	0	0	2.382377170046359e-06	4.032586497985658e-06	-1.219854640773421e-05	7.94974154996621	-4.061294490293325	39.74644573009276
0.67	-0.0001994539086049895	7.838856270858251e-05	-1.509982486962945e-05	0	0	0	-91.48718852967633	699.5997261920392	33.70172209347306	0	0	0	2.710259853929184e-06	4.345091167826025e-06	-1.324299834189204e-05	7.874036469551362	-3.933066581438554	39.45122252129811
0.68	-0.0002784487024509852	0.000103650178061487	-1.999856803337206e-05	0	0	0	-80.91931327780659	676.3350338782369	33.08545344913455	0	0	0	3.545319728169314e-06	5.941410590169963e-06	-1.856944814981223e-05	7.781427734756444	-3.8100493261882	38.97372050727886
0.6899999999999999	-0.0005976849908297234	0.000212692276411169	-3.373140717607913e-05	0	0	0	-69.7421548280344	652.8168756189139	32.57312237660776	0	0	0	6.587281522669247e-06	1.226630696761564e-05	-3.937505141711175e-05	7.654400056220346	-3.734477578880689	38.44634638883314
0.7	-0.001834511260051942	0.0006280898369317238	-6.819179541597843e-05	0	0	0	-60.69270738603095	630.2211469359119	31.61482298837357	0	0	0	1.668506703824978e-05	3.595879465715418e-05	-0.0001176629807436819	7.49382061647766	-3.583589377310587	37.86175544690271
0.71	-0.007231868889785524	0.002398879099853588	-0.0001330986611433146	0	0	0	-51.62427502009991	609.3932989978113	30.68460928665057	0	0	0	5.313298915223487e-05	0.0001354640360642369	-0.0004454598592427355	7.282838251978224	-3.417520824140182	37.34722277204917
0.72	-0.0325612324172869	0.01052635854896843	-4.212338636964432e-05	0	0	0	-44.17066653634819	590.2752519303353	29.05679862516749	0	0	0	0.0001915355178415199	0.0005848694877497758	-0.001901942982549872	7.019422821562514	-3.146453469229853	36.85349604736129
0.73	-0.1481714033536739	0.04691155835188106	0.002020873456139315	0	0	0	-36.76898900589907	573.5915145012718	27.51649162093652	0	0	0	0.0007021130112863886	0.002567006684396533	-0.008109546618390797	6.696652904514033	-2.865055750706416	36.49563492026613
0.74	-0.6068515949164895	0.1889636048039422	0.01531124921072266	0	0	0	-30.51730598673798	560.9329770935599	25.67932357895112	0	0	0	0.002410181359636547	0.01023328736753198	-0.03076665933945713	6.368258893533985	-2.586970271316921	36.36039582364083
0.75	-2.032142531721195	0.6251409518883783	0.06861249177609181	0	0	0	-24.13983543242618	552.6557051782856	24.66607665925307	0	0	0	0.007165170026620777	0.03365078868467868	-0.09437779404545812	6.036005832337278	-2.483725313795264	36.55883761141223
0.76	-5.210274892443276	1.592425984213851	0.2135262374416455	0	0	0	-18.84837703360899	547.2453840896767	24.02223812199103	0	0	0	0.01702596801356816	0.08510752121774336	-0.2192426956248271	5.689850975494524	-2.499128053345316	36.982138053831
0.77	-10.00385651870331	3.05852758822228	0.4811955908043339	0	0	0	-13.73966810485456	543.8181615207372	23.67570264092544	0	0	0	0.03117039807083442	0.1613128306334263	-0.3772642079316167	5.320116257542683	-2.613457323956762	37.59166428383683
0.78	-14.5229008992135	4.46732100320484	0.7750126379287486	0	0	0	-9.200861193190701	542.8381988073862	23.51414099021274	0	0	0	0.04546202023463177	0.2321183226049493	-0.4860095368823965	4.92923837470671	-2.788423130649174	38.38469593888635
0.79	-16.26911241472551	5.049744517149129	0.8946756777267445	0	0	0	-4.241007997611565	544.4072568332019	23.27318338291919	0	0	0	0.05421188975977033	0.2595972029246426	-0.4793695907446943	4.524186692575225	-2.977395845303785	39.36763916238525
0.8	-13.21086955484526	4.128992110973527	0.6945690635327653	0	0	0	1.274767635373509	548.4007658353939	22.63947291959417	0	0	0	0.0482947965186907	0.2119558206766813	-0.3414300655179801	4.130841308470495	-3.11988147704491	40.49673556286605
0.8100000000000001	-6.439353569362013	2.015614525717702	0.3049041578037756	0	0	0	7.561725982075397	556.8841617082778	22.92558463393657	0	0	0	0.02562715913799209	0.1039890160856048	-0.1462285534684986	3.769767124117111	-3.303558045010209	41.92414534808668
0.82	-1.218229474944904	0.3810683184100022	0.05486524003505413	0	0	0	13.61246284229765	569.4741304116188	23.07128436215532	0	0	0	0.004739225334397539	0.01867113492646159	-0.02446336256568882	3.473576281541007	-3.521813871357197	43.66009332793146
0.83	-0.03047937504461121	0.009554417917334542	0.001296148791697148	0	0	0	19.38981838184278	583.3097426373699	23.08325229829688	0	0	0	-0.0002131929123391548	-0.0006233593103709872	-0.0004261023940952774	3.236481648638275	-3.781195659336093	45.56494506168463
0.84	-0.03638294861217917	0.01141268445413036	0.001709978103988186	0	0	0	24.82161444232941	597.0973330368145	23.58796779997702	0	0	0	-0.0003132218531410627	-0.0009765123098626094	-0.0001646686862360096	3.069647402190609	-4.069349800886955	47.55489043399272
0.85	-0.04754108716848008	0.01495462407825365	0.002062174013233938	0	0	0	33.03317880258333	618.7572970948847	24.85172798320481	0	0	0	-0.0004281365791677702	-0.001342008275807652	-0.0002768767760677505	3.05597813984901	-4.428801796073926	51.05682803205974
0.86	-0.4055253593760751	0.1279805782806025	0.01008126081372543	0	0	0	41.60758519102167	651.0493779507674	26.43397267293071	0	0	0	-0.002498838979489367	-0.007301005820439996	-0.009029398114814628	3.243310694857385	-4.74822323419561	56.66666667064417
0.87	-6.00331180378464	1.904268901006085	0.08685192678806448	0	0	0	49.64662122595699	681.1540138376066	27.97635092431642	0	0	0	-0.02398507478559697	-0.06978033286063216	-0.1395249577304912	3.574353503976718	-5.024655174370048	62.74886720361908
0.88	-32.1748331645451	10.46665770635691	0.2008345588358093	0	0	0	59.05493767713148	704.9167289433865	29.68027825902762	0	0	0	-0.07854705581325545	-0.2300674851628888	-0.694354353399925	4.039983560068742	-5.29846921469056	68.92572919500897
0.89	-52.82330207891265	18.15806663947882	-0.08020881309836217	0	0	0	68.2285945401886	735.6006163130481	31.24451865831244	0	0	0	-0.08357577938480795	-0.251218573517595	-1.061024547599857	4.755126874726772	-5.471345399178057	77.26060635071885
0.9	-48.44104263470509	17.73762482457	-0.548903161066827	0	0	0	73.02887635116259	772.6043917863317	32.22092854384258	0	0	0	-0.0462956148406552	-0.1595890385838023	-0.9350378757020487	5.711308726795776	-5.391624875920689	87.97514004610686
0.91	-38.44905158027866	14.93094334672541	-1.042571076841732	0	0	0	74.47269430351638	799.8667999831237	33.16979867245904	0	0	0	-0.007500829755795404	-0.07453523964581131	-0.7359146819751498	6.673942497332525	-5.161956930917619	98.21443070691758
0.92	-27.90106948136777	11.52231228508568	-1.416765518517701	0	0	0	78.71768952568601	823.1734851571921	34.20418141155553	0	0	0	0.02160604220938071	-0.01645320767857304	-0.5391546525389699	7.496592901253494	-4.916418423670144	107.2530399356992
0.9299999999999999	-19.96944459509762	8.79082880775184	-1.5879854213833	0	0	0	86.29110439155593	846.8502339114012	34.947795068772	0	0	0	0.03663039435678936	0.01086802454533371	-0.3931043948774656	8.067778024897583	-4.644120035235693	114.8071620269435
0.9399999999999999	-15.51954215369448	7.283605743622833	-1.648309168498553	0	0	0	97.46513274586547	866.0273561204285	35.57027571960487	0	0	0	0.04283265401183397	0.02021188079750976	-0.3106977202660463	8.382431290722266	-4.377102035105446	120.3306108163053
0.95	-13.49526957486399	6.765363122885288	-1.697638702973169	0	0	0	112.5332643386845	883.4711712415378	36.25420930885092	0	0	0	0.04630745914259674	0.02356150511897363	-0.2723409645810898	8.435041564593297	-4.183613467407265	124.1062009146053
0.96	-13.08483730510999	7.051025710113107	-1.820170142264723	0	0	0	130.1930947951162	895.810511684856	36.4254018883808	0	0	0	0.05086660701786894	0.02619546419033324	-0.2629414521319659	8.110740391321873	-3.929928025352856	126.0921401642888
0.97	-14.21467474962098	8.302624896768211	-2.018657056204044	0	0	0	147.7330485070179	898.7996836546066	35.97388694697223	0	0	0	0.05745721083144791	0.02999509854006851	-0.2804639524710354	7.33214418133096	-3.541089550977626	125.930733294322
0.98	-17.88279180022602	11.40021132800502	-2.156742574217306	0	0	0	164.1845097415452	890.9987096053432	34.90155419110565	0	0	0	0.06372731883440867	0.03579007682246198	-0.339509107676138	6.073073366722511	-3.032802254855467	123.4343489594382
0.99	-26.00331938619378	18.2952012426655	-1.734738063984771	0	0	0	179.0377616739462	870.5928656824524	33.02781908449782	0	0	0	0.0584371467076804	0.04079728780307484	-0.457483215205547	4.28162070113946	-2.401231286772803	118.4472902580157
1	-44.96479422046807	36.16356415643166	-0.06978861490902645	0	0	0	190.7559006230506	833.8419914718572	29.81775991311778	0	0	0	0.02517645267764845	0.03935727011938565	-0.6860793611796587	2.034331162218716	-1.563537652825177	110.3901435163604
